# Supplementary material for: Crystal structure of chlorido­(dimethyl sulfoxide-κS)bis­[4-(pyridin-2-yl)benzaldehyde-κ3 C 2,N]iridium(III) aceto­nitrile monosolvate
Source: Acta Crystallogr E Crystallogr Commun. 2017 Aug 1;73(Pt 9):1279–81. doi: 10.1107/S2056989017010945 (PMC5588560; doi:10.1107/S2056989017010945)
Supplement: Supplementary file 1 [file e-73-01279-sup1.cif]

##############################################################################
#                                                                            #
# This CIF contains the data in a paper accepted for publication in          #
# Acta Crystallographica Section E. It conforms to the requirements of       #
# Notes for Authors for Acta Crystallographica Section E, and has been       #
# peer reviewed under the auspices of the IUCr Commission on Journals.       #
#                                                                            #
# Full details of the Crystallographic Information File format               #
# are given in the paper "The Crystallographic Information File (CIF):       #
# a New Standard Archive File for Crystallography" by S. R. Hall, F. H.      #
# Allen and I. D. Brown [Acta Cryst. (1991), A47, 655-685].                  #
#                                                                            #
# The current version of the core CIF dictionary is obtainable from          #
# ftp://ftp.iucr.org/pub/cif_core.dic.                                       #
#                                                                            #
# Software is freely available for graphical display of the structure(s)     #
# in this CIF. For information consult the CIF software page                 #
# http://www.iucr.org/resources/cif/software.                                #
#                                                                            #
# This file may be used for bona fide research purposes within the           #
# scientific community so long as proper attribution is given to the journal # 
# article from which it was obtained.                                        #
#                                                                            #
##############################################################################
data_global
_audit_creation_method     'APEX3 v2017.3-0'
_journal_date_recd_electronic     2017-06-20
_journal_date_accepted     2017-07-25
_journal_name_full     'Acta Crystallographica, Section E'
_journal_year     2017
_journal_volume     73
_journal_issue      9
_journal_page_first     1279
_journal_page_last     1281
_journal_paper_category     GM
_journal_paper_doi     10.1107/S2056989017010945
_journal_coeditor_code     WM5400
_publ_contact_author_name     'Scott T. Iacono'
_publ_contact_author_address
;
Department of Chemistry, United States Air Force Academy, USAF Academy,
Colorado 80840,
USA
;
_publ_contact_author_email     scott.iacono@usafa.edu
_publ_contact_author_fax     ?
_publ_contact_author_phone     '719-333-6005'
_publ_section_title
;\
Crystal structure of chlorido(dimethyl
sulfoxide-\k<i>S</i>)bis[4-(pyridin-2-yl)benzaldehyde-\k^2^<i>C</i>^3^,\
<i>N</i>]iridium(III) acetonitrile monosolvate
;
_publ_section_title_footnote     .
loop_
    _publ_author_name
    _publ_author_footnote
    _publ_author_address
    'Peloquin, Andrew J.' .
;
Department of Chemistry & Chemistry Research Center
United States Air Force Academy
Colorado Springs, CO 80840,
USA
;
    'Smith, Madelyn B.' .
;
Department of Chemistry & Chemistry Research Center
United States Air Force Academy
Colorado Springs, CO 80840,
USA
;
    'Balaich, Gary J.' .
;
Department of Chemistry & Chemistry Research Center
United States Air Force Academy
Colorado Springs, CO 80840,
USA
;
    'Iacono, Scott T.' .
;
Department of Chemistry & Chemistry Research Center
United States Air Force Academy
Colorado Springs, CO 80840,
USA
;
_publ_section_synopsis
;
The title iridium(III) complex crystallizes as a acetonitrile monosolvate and
has the Ir^III^ atom in a distorted octahedral coordination within a
C~2~N~2~ClS coordination set.
;
data_I
_database_code_depnum_ccdc_archive 'CCDC 1564599'
_chemical_name_systematic
;\
Chlorido(dimethyl
sulfoxide-\k<i>S</i>)bis[4-(pyridin-2-yl)benzaldehyde-\
\k^2^<i>C</i>^3^,<i>N</i>]iridium(III) acetonitrile monosolvate
;
_chemical_name_common     ?
_chemical_formula_moiety     'C26 H22 Cl Ir N2 O3 S, C2 H3 N1'
_chemical_formula_sum     'C28 H25 Cl Ir N3 O3 S'
_chemical_formula_iupac     '[Ir Cl (C12 H8 N O)2 (C2 H6 O S)], C2 H3 N1'
_chemical_formula_weight     711.22
_chemical_melting_point     ?
_space_group_crystal_system     triclinic
_space_group_name_H-M_alt     'P -1'
_space_group_name_Hall     '-P 1'
loop_
    _space_group_symop_operation_xyz
    'x, y, z'
    '-x, -y, -z'
_cell_length_a     8.7837(12)
_cell_length_b     12.0910(16)
_cell_length_c     14.0097(19)
_cell_angle_alpha     97.5367(15)
_cell_angle_beta     105.1501(14)
_cell_angle_gamma     109.3176(14)
_cell_volume     1316.1(3)
_cell_formula_units_Z     2
_cell_measurement_reflns_used     9979
_cell_measurement_theta_min     2.5471
_cell_measurement_theta_max     29.9470
_cell_measurement_temperature     100
_exptl_crystal_description     'rectangular prism'
_exptl_crystal_colour     'orange'
_exptl_crystal_size_max     0.324
_exptl_crystal_size_mid     0.241
_exptl_crystal_size_min     0.166
_exptl_crystal_density_diffrn     1.795
_exptl_crystal_density_meas     ?
_exptl_crystal_density_method     'not measured'
_exptl_crystal_F_000     696
_exptl_absorpt_coefficient_mu     5.289
_exptl_absorpt_correction_type     multi-scan
_exptl_absorpt_process_details
;
(<i>SADABS</i>; Krause <i>et al.</i>,  2015)
;
_exptl_absorpt_correction_T_min     0.26
_exptl_absorpt_correction_T_max     0.47
_exptl_special_details
;
;
_diffrn_ambient_temperature     100
_diffrn_radiation_type     'Mo K\a'
_diffrn_radiation_wavelength     0.71073
_diffrn_radiation_monochromator     graphite
_diffrn_measurement_device_type     'Bruker SMART APEX CCD'
_diffrn_measurement_method     '\w Scans'
_diffrn_detector_area_resol_mean     8.3333
_diffrn_reflns_number     28976
_diffrn_reflns_av_R_equivalents     0.0256
_diffrn_reflns_theta_min     1.84
_diffrn_reflns_theta_max     29.13
_diffrn_reflns_theta_full     29.13
_diffrn_measured_fraction_theta_max     0.986
_diffrn_measured_fraction_theta_full     0.986
_diffrn_reflns_limit_h_min     -11
_diffrn_reflns_limit_h_max     11
_diffrn_reflns_limit_k_min     -16
_diffrn_reflns_limit_k_max     16
_diffrn_reflns_limit_l_min     -19
_diffrn_reflns_limit_l_max     19
_refine_special_details
;
;
_reflns_number_total     6983
_reflns_number_gt     6828
_reflns_threshold_expression     'I > 2\s(I)'
_refine_ls_structure_factor_coef     Fsqd
_refine_ls_matrix_type     full
_refine_ls_R_factor_all     0.0158
_refine_ls_R_factor_gt     0.0152
_refine_ls_wR_factor_gt     0.0363
_refine_ls_wR_factor_ref     0.0365
_refine_ls_goodness_of_fit_ref     1.681
_refine_ls_restrained_S_all     1.681
_refine_ls_number_reflns     6983
_refine_ls_number_parameters     345
_refine_ls_number_restraints     0
_refine_ls_number_constraints     ?
_refine_ls_hydrogen_treatment     mixed
_refine_ls_weighting_scheme     calc
_refine_ls_weighting_details     'w=1/[\s^2^(Fo^2^)] where P=(Fo^2^+2Fc^2^)/3'
_atom_sites_solution_hydrogens     mixed
_atom_sites_solution_primary     direct
_atom_sites_solution_secondary     difmap
_refine_ls_shift/su_max     0.003
_refine_ls_shift/su_mean     0.000
_refine_diff_density_max     1.474
_refine_diff_density_min     -0.647
_refine_ls_extinction_method     none
_refine_ls_extinction_coef     ?
loop_
    _atom_type_symbol
    _atom_type_description
    _atom_type_scat_dispersion_real
    _atom_type_scat_dispersion_imag
    _atom_type_scat_source
    C C 0.0033 0.0016 'International Tables Vol C Tables 4.2.6.8 and 6.1.1.4'
    H H 0.0000 0.0000 'International Tables Vol C Tables 4.2.6.8 and 6.1.1.4'
    Cl Cl 0.1484 0.1585 'International Tables Vol C Tables 4.2.6.8 and 6.1.1.4'
    Ir Ir -1.4442 7.9887 'International Tables Vol C Tables 4.2.6.8 and 6.1.1.4'
    N N 0.0061 0.0033 'International Tables Vol C Tables 4.2.6.8 and 6.1.1.4'
    O O 0.0106 0.0060 'International Tables Vol C Tables 4.2.6.8 and 6.1.1.4'
    S S 0.1246 0.1234 'International Tables Vol C Tables 4.2.6.8 and 6.1.1.4'
_computing_data_collection
;
APEX3 (Bruker, 2017)
;
_computing_cell_refinement
;
SAINT  (Bruker, 2017)
;
_computing_data_reduction
;
SAINT  (Bruker, 2017)
;
_computing_structure_solution
;
SHELXS (Sheldrick, 2008)
;
_computing_structure_refinement
;
SHELXL2016 (Sheldrick, 2015)
;
_computing_molecular_graphics
;
<i>ORTEP-3 for Windows</i> (Farrugia, 2012) and
<i>Mercury</i> (Macrae <i>et al</i>., 2008)
;
_computing_publication_material
;
SHELXL2016 (Sheldrick, 2015)
;
loop_
    _atom_site_type_symbol
    _atom_site_label
    _atom_site_fract_x
    _atom_site_fract_y
    _atom_site_fract_z
    _atom_site_U_iso_or_equiv
    _atom_site_adp_type
    _atom_site_calc_flag
    _atom_site_occupancy
    _atom_site_disorder_assembly
    _atom_site_disorder_group
    C C1 -0.0050(3) 0.6613(2) 0.33167(17) 0.0243(5) Uani d 1 . .
    H H1 -0.088(3) 0.596(2) 0.278(2) 0.042(8) Uiso d 1 . .
    C C2 0.1092(2) 0.62505(18) 0.40746(15) 0.0157(4) Uani d 1 . .
    H H2 0.077(3) 0.594(2) 0.9857(18) 0.028(6) Uiso d 1 . .
    C C3 0.2305(2) 0.71022(17) 0.49507(14) 0.0134(4) Uani d 1 . .
    H H3 0.239758 0.790067 0.505177 0.016 Uiso calc 1 . .
    C C4 0.3376(2) 0.67614(16) 0.56730(14) 0.0100(3) Uani d 1 . .
    C C5 0.3222(2) 0.55552(16) 0.54791(14) 0.0116(4) Uani d 1 . .
    C C6 0.2015(2) 0.46989(17) 0.46076(14) 0.0151(4) Uani d 1 . .
    H H6 0.193066 0.390228 0.449892 0.018 Uiso calc 1 . .
    C C7 0.0941(2) 0.50534(17) 0.39041(15) 0.0164(4) Uani d 1 . .
    H H7 0.012541 0.449242 0.332285 0.02 Uiso calc 1 . .
    C C8 0.6532(2) 0.60005(17) 0.78483(14) 0.0134(4) Uani d 1 . .
    H H8 0.724573 0.664417 0.840195 0.016 Uiso calc 1 . .
    C C9 0.6625(2) 0.48877(17) 0.78530(15) 0.0167(4) Uani d 1 . .
    H H9 0.737233 0.47808 0.840651 0.02 Uiso calc 1 . .
    C C10 0.5597(3) 0.39315(17) 0.70259(15) 0.0175(4) Uani d 1 . .
    H H10 0.566006 0.317648 0.70063 0.021 Uiso calc 1 . .
    C C11 0.4471(2) 0.41157(16) 0.62266(15) 0.0153(4) Uani d 1 . .
    H H11 0.37664 0.348031 0.566469 0.018 Uiso calc 1 . .
    C C12 0.4389(2) 0.52483(16) 0.62615(14) 0.0112(3) Uani d 1 . .
    C C13 0.1550(3) 0.57976(18) 0.94959(15) 0.0176(4) Uani d 1 . .
    C C14 0.1860(2) 0.66267(16) 0.88152(14) 0.0128(4) Uani d 1 . .
    C C15 0.3053(2) 0.66650(16) 0.83096(14) 0.0122(4) Uani d 1 . .
    H H15 0.363082 0.614479 0.838132 0.015 Uiso calc 1 . .
    C C16 0.3375(2) 0.74788(16) 0.77005(13) 0.0098(3) Uani d 1 . .
    C C17 0.2417(2) 0.82202(16) 0.75755(14) 0.0108(3) Uani d 1 . .
    C C18 0.1194(2) 0.81540(17) 0.80579(14) 0.0133(4) Uani d 1 . .
    H H18 0.055266 0.863072 0.795451 0.016 Uiso calc 1 . .
    C C19 0.0948(2) 0.73674(16) 0.86940(14) 0.0143(4) Uani d 1 . .
    H H19 0.016858 0.733882 0.903893 0.017 Uiso calc 1 . .
    C C20 0.5027(2) 1.00524(16) 0.62983(14) 0.0120(4) Uani d 1 . .
    H H20 0.605771 1.014028 0.61919 0.014 Uiso calc 1 . .
    C C21 0.4188(2) 1.07846(16) 0.59468(14) 0.0141(4) Uani d 1 . .
    H H21 0.464917 1.135452 0.560855 0.017 Uiso calc 1 . .
    C C22 0.2647(2) 1.06543(17) 0.61075(14) 0.0157(4) Uani d 1 . .
    H H22 0.204513 1.111646 0.585708 0.019 Uiso calc 1 . .
    C C23 0.2021(2) 0.98295(17) 0.66440(14) 0.0145(4) Uani d 1 . .
    H H23 0.100937 0.97487 0.67742 0.017 Uiso calc 1 . .
    C C24 0.2915(2) 0.91196(16) 0.69888(14) 0.0111(3) Uani d 1 . .
    C C25 0.6344(2) 0.96111(17) 0.94371(14) 0.0157(4) Uani d 1 . .
    H H25A 0.559874 0.894382 0.96093 0.024 Uiso calc 1 . .
    H H25B 0.570208 1.004318 0.911162 0.024 Uiso calc 1 . .
    H H25C 0.722715 1.014181 1.004546 0.024 Uiso calc 1 . .
    C C26 0.8560(2) 1.04751(17) 0.84339(15) 0.0164(4) Uani d 1 . .
    H H26A 0.94507 1.092567 0.906542 0.025 Uiso calc 1 . .
    H H26B 0.786226 1.092503 0.823195 0.025 Uiso calc 1 . .
    H H26C 0.905534 1.033313 0.791846 0.025 Uiso calc 1 . .
    C C27 0.5454(3) 0.76301(18) 0.12214(16) 0.0216(4) Uani d 1 . .
    C C28 0.6709(3) 0.7132(2) 0.1106(2) 0.0364(6) Uani d 1 . .
    H H28A 0.723039 0.747741 0.063586 0.055 Uiso calc 1 . .
    H H28B 0.615895 0.62727 0.085237 0.055 Uiso calc 1 . .
    H H28C 0.756838 0.731849 0.175519 0.055 Uiso calc 1 . .
    Cl Cl1 0.74293(5) 0.83320(4) 0.62149(3) 0.01155(8) Uani d 1 . .
    Ir Ir1 0.51788(2) 0.78209(2) 0.70247(2) 0.00795(2) Uani d 1 . .
    N N1 0.54447(18) 0.61957(13) 0.70713(11) 0.0097(3) Uani d 1 . .
    N N2 0.43895(18) 0.92185(13) 0.67888(11) 0.0097(3) Uani d 1 . .
    N N3 0.4464(3) 0.80168(17) 0.13125(15) 0.0286(4) Uani d 1 . .
    O O1 -0.0021(2) 0.76266(15) 0.33564(13) 0.0390(4) Uani d 1 . .
    O O2 0.21023(19) 0.50165(13) 0.95953(12) 0.0254(3) Uani d 1 . .
    O O3 0.84599(17) 0.85806(12) 0.92054(10) 0.0171(3) Uani d 1 . .
    S S1 0.72772(6) 0.90632(4) 0.85936(3) 0.01024(8) Uani d 1 . .
loop_
    _atom_site_aniso_label
    _atom_site_aniso_U_11
    _atom_site_aniso_U_22
    _atom_site_aniso_U_33
    _atom_site_aniso_U_12
    _atom_site_aniso_U_13
    _atom_site_aniso_U_23
    C1 0.0214(11) 0.0248(12) 0.0157(11) 0.0071(9) -0.0064(9) -0.0016(9)
    C2 0.0133(9) 0.0191(10) 0.0105(9) 0.0047(8) 0.0002(7) 0.0014(8)
    C3 0.0139(9) 0.0122(9) 0.0120(9) 0.0044(7) 0.0025(7) 0.0009(7)
    C4 0.0090(8) 0.0121(8) 0.0086(8) 0.0029(7) 0.0042(7) 0.0018(7)
    C5 0.0110(8) 0.0134(9) 0.0089(9) 0.0030(7) 0.0032(7) 0.0018(7)
    C6 0.0161(9) 0.0110(9) 0.0128(9) 0.0017(7) 0.0024(8) -0.0008(7)
    C7 0.0147(9) 0.0165(10) 0.0096(9) 0.0012(8) -0.0010(7) -0.0022(7)
    C8 0.0123(9) 0.0137(9) 0.0116(9) 0.0046(7) 0.0007(7) 0.0018(7)
    C9 0.0192(10) 0.0158(10) 0.0149(10) 0.0082(8) 0.0020(8) 0.0056(8)
    C10 0.0227(10) 0.0124(9) 0.0184(10) 0.0075(8) 0.0069(8) 0.0050(8)
    C11 0.0191(10) 0.0101(9) 0.0127(9) 0.0024(7) 0.0040(8) 0.0002(7)
    C12 0.0111(8) 0.0125(9) 0.0085(9) 0.0029(7) 0.0033(7) 0.0011(7)
    C13 0.0199(10) 0.0180(10) 0.0151(10) 0.0048(8) 0.0089(8) 0.0043(8)
    C14 0.0124(9) 0.0130(9) 0.0084(9) 0.0012(7) 0.0015(7) 0.0007(7)
    C15 0.0112(8) 0.0124(9) 0.0098(9) 0.0033(7) 0.0007(7) 0.0008(7)
    C16 0.0094(8) 0.0086(8) 0.0070(8) 0.0032(7) -0.0019(7) -0.0025(7)
    C17 0.0088(8) 0.0112(8) 0.0080(8) 0.0019(7) -0.0005(7) -0.0008(7)
    C18 0.0092(8) 0.0154(9) 0.0131(9) 0.0052(7) 0.0010(7) 0.0000(7)
    C19 0.0106(9) 0.0160(9) 0.0133(9) 0.0020(7) 0.0044(7) 0.0003(7)
    C20 0.0127(9) 0.0114(9) 0.0089(9) 0.0024(7) 0.0021(7) 0.0011(7)
    C21 0.0194(9) 0.0103(9) 0.0099(9) 0.0044(7) 0.0023(7) 0.0023(7)
    C22 0.0184(10) 0.0141(9) 0.0132(9) 0.0093(8) -0.0008(8) 0.0024(8)
    C23 0.0122(9) 0.0161(9) 0.0135(9) 0.0063(7) 0.0016(7) 0.0009(8)
    C24 0.0111(8) 0.0103(8) 0.0083(9) 0.0031(7) 0.0005(7) -0.0014(7)
    C25 0.0198(10) 0.0157(9) 0.0099(9) 0.0069(8) 0.0044(8) -0.0015(7)
    C26 0.0152(9) 0.0126(9) 0.0154(10) 0.0006(7) 0.0029(8) 0.0007(8)
    C27 0.0265(11) 0.0167(10) 0.0151(10) 0.0054(9) -0.0007(9) 0.0057(8)
    C28 0.0377(14) 0.0438(15) 0.0351(15) 0.0235(12) 0.0108(12) 0.0149(12)
    Cl1 0.01124(19) 0.0134(2) 0.0103(2) 0.00477(16) 0.00389(16) 0.00282(16)
    Ir1 0.00779(4) 0.00810(4) 0.00644(4) 0.00263(3) 0.00083(3) 0.00086(3)
    N1 0.0098(7) 0.0095(7) 0.0091(7) 0.0035(6) 0.0024(6) 0.0017(6)
    N2 0.0107(7) 0.0096(7) 0.0065(7) 0.0032(6) 0.0008(6) 0.0004(6)
    N3 0.0378(11) 0.0250(10) 0.0226(10) 0.0156(9) 0.0042(9) 0.0067(8)
    O1 0.0454(11) 0.0286(9) 0.0291(10) 0.0197(8) -0.0143(8) 0.0008(8)
    O2 0.0343(9) 0.0235(8) 0.0257(9) 0.0135(7) 0.0150(7) 0.0131(7)
    O3 0.0172(7) 0.0168(7) 0.0129(7) 0.0100(6) -0.0048(6) -0.0009(6)
    S1 0.0108(2) 0.0099(2) 0.0079(2) 0.00406(16) 0.00035(16) 0.00033(16)
_geom_special_details
;
All esds (except the esd in the dihedral angle between two l.s. planes)
are estimated using the full covariance matrix.  The cell esds are taken
into account individually in the estimation of esds in distances, angles
and torsion angles; correlations between esds in cell parameters are only
used when they are defined by crystal symmetry.  An approximate (isotropic)
treatment of cell esds is used for estimating esds involving l.s. planes.
;
loop_
    _geom_bond_atom_site_label_1
    _geom_bond_atom_site_label_2
    _geom_bond_site_symmetry_2
    _geom_bond_distance
    _geom_bond_publ_flag
    C1 O1 . 1.211(3) ?
    C1 C2 . 1.477(3) ?
    C2 C7 . 1.391(3) ?
    C2 C3 . 1.400(3) ?
    C3 C4 . 1.396(3) ?
    C4 C5 . 1.402(3) ?
    C4 Ir1 . 2.0466(18) ?
    C5 C6 . 1.397(3) ?
    C5 C12 . 1.470(3) ?
    C6 C7 . 1.392(3) ?
    C8 N1 . 1.351(2) ?
    C8 C9 . 1.376(3) ?
    C9 C10 . 1.381(3) ?
    C10 C11 . 1.384(3) ?
    C11 C12 . 1.390(3) ?
    C12 N1 . 1.366(2) ?
    C13 O2 . 1.204(2) ?
    C13 C14 . 1.481(3) ?
    C14 C19 . 1.384(3) ?
    C14 C15 . 1.402(2) ?
    C15 C16 . 1.392(2) ?
    C16 C17 . 1.416(2) ?
    C16 Ir1 . 2.0077(18) ?
    C17 C18 . 1.398(2) ?
    C17 C24 . 1.469(2) ?
    C18 C19 . 1.390(3) ?
    C20 N2 . 1.346(2) ?
    C20 C21 . 1.388(3) ?
    C21 C22 . 1.391(3) ?
    C22 C23 . 1.383(3) ?
    C23 C24 . 1.394(3) ?
    C24 N2 . 1.366(2) ?
    C25 S1 . 1.7799(19) ?
    C26 S1 . 1.7870(19) ?
    C27 N3 . 1.141(3) ?
    C27 C28 . 1.453(3) ?
    Cl1 Ir1 . 2.4748(5) ?
    Ir1 N2 . 2.0609(15) ?
    Ir1 N1 . 2.0614(15) ?
    Ir1 S1 . 2.3810(5) ?
    O3 S1 . 1.4903(13) ?
loop_
    _geom_angle_atom_site_label_1
    _geom_angle_atom_site_label_2
    _geom_angle_atom_site_label_3
    _geom_angle_site_symmetry_1
    _geom_angle_site_symmetry_3
    _geom_angle
    _geom_angle_publ_flag
    O1 C1 C2 . . 125.8(2) ?
    C7 C2 C3 . . 120.72(18) ?
    C7 C2 C1 . . 119.00(18) ?
    C3 C2 C1 . . 120.28(18) ?
    C4 C3 C2 . . 120.47(18) ?
    C3 C4 C5 . . 117.90(17) ?
    C3 C4 Ir1 . . 127.61(14) ?
    C5 C4 Ir1 . . 114.48(13) ?
    C6 C5 C4 . . 122.04(17) ?
    C6 C5 C12 . . 122.36(17) ?
    C4 C5 C12 . . 115.59(16) ?
    C7 C6 C5 . . 119.15(18) ?
    C2 C7 C6 . . 119.70(18) ?
    N1 C8 C9 . . 122.61(18) ?
    C8 C9 C10 . . 119.19(19) ?
    C9 C10 C11 . . 118.86(18) ?
    C10 C11 C12 . . 120.15(18) ?
    N1 C12 C11 . . 120.48(17) ?
    N1 C12 C5 . . 113.96(16) ?
    C11 C12 C5 . . 125.56(17) ?
    O2 C13 C14 . . 126.05(18) ?
    C19 C14 C15 . . 120.78(17) ?
    C19 C14 C13 . . 118.36(17) ?
    C15 C14 C13 . . 120.86(17) ?
    C16 C15 C14 . . 120.26(17) ?
    C15 C16 C17 . . 118.19(16) ?
    C15 C16 Ir1 . . 127.48(13) ?
    C17 C16 Ir1 . . 114.21(13) ?
    C18 C17 C16 . . 121.29(17) ?
    C18 C17 C24 . . 123.30(17) ?
    C16 C17 C24 . . 115.18(15) ?
    C19 C18 C17 . . 119.24(17) ?
    C14 C19 C18 . . 120.16(17) ?
    N2 C20 C21 . . 121.84(17) ?
    C20 C21 C22 . . 119.06(17) ?
    C23 C22 C21 . . 119.21(17) ?
    C22 C23 C24 . . 119.65(17) ?
    N2 C24 C23 . . 120.64(16) ?
    N2 C24 C17 . . 113.70(15) ?
    C23 C24 C17 . . 125.66(16) ?
    N3 C27 C28 . . 179.7(2) ?
    C16 Ir1 C4 . . 89.71(7) ?
    C16 Ir1 N2 . . 80.48(6) ?
    C4 Ir1 N2 . . 89.53(7) ?
    C16 Ir1 N1 . . 93.83(6) ?
    C4 Ir1 N1 . . 79.63(7) ?
    N2 Ir1 N1 . . 167.83(6) ?
    C16 Ir1 S1 . . 90.41(5) ?
    C4 Ir1 S1 . . 179.68(5) ?
    N2 Ir1 S1 . . 90.19(4) ?
    N1 Ir1 S1 . . 100.65(4) ?
    C16 Ir1 Cl1 . . 177.65(5) ?
    C4 Ir1 Cl1 . . 91.58(5) ?
    N2 Ir1 Cl1 . . 97.56(4) ?
    N1 Ir1 Cl1 . . 88.33(4) ?
    S1 Ir1 Cl1 . . 88.295(18) ?
    C8 N1 C12 . . 118.67(16) ?
    C8 N1 Ir1 . . 124.98(12) ?
    C12 N1 Ir1 . . 116.32(12) ?
    C20 N2 C24 . . 119.49(15) ?
    C20 N2 Ir1 . . 124.76(12) ?
    C24 N2 Ir1 . . 114.59(11) ?
    O3 S1 C25 . . 106.03(9) ?
    O3 S1 C26 . . 107.19(9) ?
    C25 S1 C26 . . 98.72(9) ?
    O3 S1 Ir1 . . 119.58(6) ?
    C25 S1 Ir1 . . 111.64(7) ?
    C26 S1 Ir1 . . 111.52(7) ?
loop_
    _geom_hbond_atom_site_label_D
    _geom_hbond_atom_site_label_H
    _geom_hbond_atom_site_label_A
    _geom_hbond_site_symmetry_A
    _geom_hbond_distance_DH
    _geom_hbond_distance_HA
    _geom_hbond_distance_DA
    _geom_hbond_angle_DHA
    C19 H19 O3 1_455 0.93 2.48 3.179(3) 132
    C25 H25B N3 2_676 0.96 2.53 3.403(3) 150
    C26 H26A O3 2_777 0.96 2.48 3.406(2) 161
    C28 H28C O1 1_655 0.96 2.54 3.490(3) 173
_shelx_hkl_file
;
  -1   0   0  636.77   16.75
  -1   0   0  636.84   16.72
   1   0   0  585.64   16.70
   1   0   0  594.65   16.76
  -2   0   0   75.93    2.15
  -2   0   0   76.36    2.22
  -2   0   0   75.88    2.22
  -2   0   0   78.52    2.18
   2   0   0   80.34    2.15
   2   0   0   76.66    2.36
   2   0   0   75.84    2.22
  -3   0   0  258.10    7.38
  -3   0   0  266.66    7.27
  -3   0   0  275.42    7.32
  -3   0   0  259.34    7.38
   3   0   0  278.35    7.28
   3   0   0  257.11    7.37
   3   0   0  264.26    7.60
  -4   0   0  303.04    8.38
  -4   0   0  283.29    8.36
  -4   0   0  301.62    8.29
  -4   0   0  302.33    8.22
   4   0   0  322.93    8.23
   4   0   0  290.71    8.35
   4   0   0  290.56    8.64
  -5   0   0  169.57    4.75
  -5   0   0  166.90    4.85
  -5   0   0  164.11    4.65
  -5   0   0  163.92    4.85
   5   0   0  163.54    5.19
   5   0   0  165.76    4.82
  -6   0   0   56.77    1.99
  -6   0   0   56.93    2.01
  -6   0   0   60.18    1.91
   6   0   0   58.86    1.96
   6   0   0   57.56    2.35
  -7   0   0   20.26    1.00
  -7   0   0   19.75    1.02
   7   0   0   20.84    0.94
   7   0   0   22.02    1.33
  -8   0   0   40.05    1.65
  -8   0   0   40.14    1.69
   8   0   0   39.25    2.03
  -9   0   0    7.04    0.76
  -9   0   0    5.77    0.65
   9   0   0    6.58    0.96
   9   0   0    4.32    0.67
 -10   0   0    1.97    0.45
  10   0   0    1.40    0.46
  10  -1   0   80.43    3.25
  10  -1   0   75.76    3.43
 -10   1   0   78.78    2.95
 -10   1   0   78.32    2.93
   9  -1   0   21.19    1.45
  -9   1   0   19.25    1.11
  -9   1   0   21.30    1.17
   8  -1   0    1.80    0.49
  -8   1   0    1.92    0.38
  -8   1   0    1.73    0.37
   7  -1   0   53.10    2.29
  -7   1   0   52.61    1.95
  -7   1   0   53.95    1.96
   6  -1   0   88.04    3.05
   6  -1   0   81.80    2.61
  -6   1   0   83.37    2.59
  -6   1   0   79.98    2.67
  -6   1   0   83.86    2.70
   5  -1   0   36.26    1.25
   5  -1   0   33.49    1.49
  -5   1   0   35.27    1.08
  -5   1   0   34.77    1.28
  -5   1   0   34.26    1.29
  -5   1   0   35.70    1.21
   4  -1   0    0.51    0.12
   4  -1   0    0.42    0.16
   4  -1   0    0.37    0.06
  -4   1   0    0.44    0.07
  -4   1   0    0.29    0.12
  -4   1   0    0.37    0.11
  -4   1   0    0.42    0.10
   3  -1   0    8.85    0.39
   3  -1   0    8.75    0.50
   3  -1   0    8.79    0.29
  -3   1   0    8.19    0.40
  -3   1   0    7.77    0.38
  -3   1   0    8.28    0.36
  -3   1   0    8.13    0.28
   2  -1   0   62.11    1.80
   2  -1   0   61.23    1.90
  -2   1   0   61.93    1.82
  -2   1   0   62.02    1.78
   1  -1   0   18.62    0.57
   1  -1   0   18.75    0.61
  -1   1   0   17.26    0.55
   0  -1   0   17.90    0.50
   0   1   0   16.02    0.64
   0   1   0   14.05    0.49
   0   1   0   17.14    0.52
  -1  -1   0   32.11    0.95
  -1  -1   0   33.37    0.98
   1   1   0   32.61    1.00
   1   1   0   31.03    1.11
   1   1   0   34.63    0.97
  -2  -1   0   42.20    1.29
  -2  -1   0   42.86    1.24
  -2  -1   0   42.59    1.32
  -2  -1   0   42.69    1.27
   2   1   0   41.82    1.49
   2   1   0   42.39    1.33
   2   1   0   42.85    1.24
   2   1   0   44.60    1.27
  -3  -1   0   24.46    0.81
  -3  -1   0   25.24    0.87
  -3  -1   0   25.24    0.81
  -3  -1   0   24.52    0.89
   3   1   0   25.07    0.82
   3   1   0   24.53    0.80
   3   1   0   24.43    0.89
   3   1   0   25.17    1.09
  -4  -1   0  161.18    4.54
  -4  -1   0  163.39    4.68
  -4  -1   0  160.97    4.64
  -4  -1   0  165.27    4.56
   4   1   0  160.00    4.54
   4   1   0  157.25    4.66
   4   1   0  152.59    4.96
   4   1   0  168.59    4.55
  -5  -1   0  164.69    4.77
  -5  -1   0  164.47    4.67
  -5  -1   0  159.91    4.62
  -5  -1   0  160.79    4.80
   5   1   0  166.42    4.65
   5   1   0  161.69    4.78
   5   1   0  162.68    5.19
  -6  -1   0   42.15    1.54
  -6  -1   0   40.31    1.45
  -6  -1   0   41.70    1.58
   6   1   0   41.56    1.52
   6   1   0   41.65    1.93
  -7  -1   0   26.47    1.17
  -7  -1   0   26.84    1.23
   7   1   0   26.95    1.16
   7   1   0   26.30    1.56
  -8  -1   0   80.43    2.88
  -8  -1   0   79.58    2.78
   8   1   0   81.17    3.39
  -9  -1   0  175.42    5.55
   9   1   0  174.21    6.26
 -10  -1   0   70.44    2.79
  10   1   0   75.07    3.48
  11  -2   0   13.65    1.74
 -11   2   0   13.42    1.13
 -11   2   0   12.94    0.94
  10  -2   0   45.96    2.38
 -10   2   0   46.63    2.01
 -10   2   0   45.51    2.01
   9  -2   0   49.08    2.39
  -9   2   0   49.82    2.04
  -9   2   0   50.83    2.03
   8  -2   0   57.40    2.50
  -8   2   0   56.97    2.16
  -8   2   0   58.99    2.16
   7  -2   0   55.33    2.32
  -7   2   0   56.80    2.02
  -7   2   0   56.87    1.93
  -7   2   0   56.35    2.05
   6  -2   0  178.99    5.54
   6  -2   0  175.68    5.14
  -6   2   0  171.20    5.23
  -6   2   0  176.12    5.20
  -6   2   0  180.78    5.13
   5  -2   0  206.45    6.19
   5  -2   0  203.54    5.87
  -5   2   0  193.44    5.89
  -5   2   0  210.29    5.96
  -5   2   0  209.57    5.86
  -5   2   0  212.29    5.64
   4  -2   0  219.02    6.19
   4  -2   0  221.06    6.41
  -4   2   0  220.66    6.24
  -4   2   0  215.03    6.15
  -4   2   0  229.71    5.99
  -4   2   0  211.70    6.18
   3  -2   0   44.98    1.51
   3  -2   0   43.96    1.37
  -3   2   0   41.11    1.33
  -3   2   0   43.56    1.35
  -3   2   0   42.99    1.40
   2  -2   0  324.41    8.96
   2  -2   0  324.75    9.05
  -2   2   0  327.04    8.97
  -2   2   0  333.82    8.92
  -2   2   0  321.66    8.93
   1  -2   0  506.72   13.95
   1  -2   0  516.77   13.81
   1  -2   0  497.04   13.87
  -1   2   0  525.28   13.97
  -1   2   0  511.24   13.84
  -1   2   0  503.76   13.87
   0  -2   0  175.62    4.63
   0  -2   0  180.91    4.60
   0   2   0  164.96    4.66
   0   2   0  140.08    4.63
   0   2   0  173.29    4.63
   0   2   0  174.54    4.59
  -1  -2   0   11.80    0.37
  -1  -2   0   11.34    0.41
  -1  -2   0   10.96    0.42
   1   2   0   10.82    0.45
   1   2   0   11.23    0.42
   1   2   0   11.47    0.62
  -2  -2   0  233.27    6.47
  -2  -2   0  238.36    6.41
   2   2   0  242.05    6.45
   2   2   0  236.26    6.41
   2   2   0  222.28    6.77
   2   2   0  223.05    6.50
  -3  -2   0  146.41    4.18
  -3  -2   0  149.86    4.23
  -3  -2   0  146.63    4.29
  -3  -2   0  141.83    4.22
   3   2   0  157.88    4.19
   3   2   0  144.15    4.31
   3   2   0  147.11    4.65
   3   2   0  160.17    4.24
  -4  -2   0  141.83    4.05
  -4  -2   0  143.69    4.13
  -4  -2   0  138.20    4.08
  -4  -2   0  144.01    4.20
   4   2   0  138.14    4.59
   4   2   0  146.07    4.10
   4   2   0  149.71    4.06
   4   2   0  138.75    4.20
  -5  -2   0   42.84    1.48
  -5  -2   0   41.83    1.53
  -5  -2   0   39.98    1.39
   5   2   0   41.84    1.52
   5   2   0   43.42    1.93
  -6  -2   0   14.97    0.68
  -6  -2   0   14.17    0.79
  -6  -2   0   14.44    0.74
   6   2   0   15.65    0.78
   6   2   0   13.51    1.05
  -7  -2   0   30.94    1.37
  -7  -2   0   29.10    1.26
   7   2   0   31.41    1.80
   7   2   0   29.44    1.28
  -8  -2   0   31.84    1.48
   8   2   0   30.69    1.90
  -9  -2   0    0.21    0.24
   9   2   0    0.35    0.29
  11  -3   0   24.49    1.65
 -11   3   0   24.18    1.37
 -11   3   0   23.20    1.33
  10  -3   0   18.79    1.39
 -10   3   0   20.49    1.18
 -10   3   0   17.99    1.14
   9  -3   0    3.60    0.67
  -9   3   0    3.87    0.55
  -9   3   0    4.35    0.57
   8  -3   0    2.61    0.55
  -8   3   0    2.45    0.41
  -8   3   0    2.52    0.40
  -8   3   0    2.55    0.36
   7  -3   0   26.96    1.43
   7  -3   0   28.68    1.14
  -7   3   0   29.50    1.16
  -7   3   0   26.73    1.23
  -7   3   0   28.47    1.21
   6  -3   0   24.63    1.24
   6  -3   0   24.42    0.99
  -6   3   0   25.60    1.00
  -6   3   0   23.75    1.02
  -6   3   0   24.06    1.07
   5  -3   0    6.65    0.42
   5  -3   0    7.76    0.58
  -5   3   0    7.41    0.48
  -5   3   0    6.82    0.41
  -5   3   0    7.47    0.44
   4  -3   0   18.65    0.87
   4  -3   0   18.01    0.73
  -4   3   0   17.26    0.70
  -4   3   0   18.02    0.76
   3  -3   0   17.98    0.79
   3  -3   0   18.18    0.71
  -3   3   0   18.73    0.67
  -3   3   0   17.89    0.65
  -3   3   0   17.90    0.70
   2  -3   0   14.84    0.46
   2  -3   0   13.93    0.64
   2  -3   0   15.74    0.58
  -2   3   0   14.51    0.55
  -2   3   0   14.11    0.53
  -2   3   0   14.76    0.52
   1  -3   0  102.83    2.78
   1  -3   0   98.80    2.85
  -1   3   0   99.78    3.02
  -1   3   0   99.63    2.77
  -1   3   0   97.82    2.84
  -1   3   0   96.39    2.78
   0  -3   0  145.66    4.03
   0  -3   0  150.33    3.98
   0   3   0  146.11    4.03
   0   3   0  138.86    4.07
   0   3   0  137.25    4.04
   0   3   0  146.47    3.96
  -1  -3   0   23.34    0.78
  -1  -3   0   23.75    0.81
  -1  -3   0   24.82    0.71
   1   3   0   22.34    0.84
   1   3   0   25.04    1.15
   1   3   0   23.59    0.70
   1   3   0   24.49    0.81
  -2  -3   0   28.81    0.97
  -2  -3   0   30.18    0.98
  -2  -3   0   28.57    0.90
   2   3   0   26.38    1.01
   2   3   0   26.56    1.30
   2   3   0   30.38    0.98
  -3  -3   0  207.05    6.12
  -3  -3   0  220.95    6.18
  -3  -3   0  227.19    6.09
   3   3   0  204.72    6.63
   3   3   0  221.97    6.14
   3   3   0  227.49    5.98
   3   3   0  215.19    6.22
  -4  -3   0  198.51    5.62
  -4  -3   0  195.37    5.53
   4   3   0  199.01    5.55
   4   3   0  189.13    5.64
   4   3   0  189.40    6.15
  -5  -3   0   84.70    2.66
  -5  -3   0   89.00    2.70
  -5  -3   0   85.02    2.78
   5   3   0   87.52    3.33
   5   3   0   87.65    2.80
  -6  -3   0   53.23    2.06
  -6  -3   0   49.86    1.73
  -6  -3   0   51.72    1.89
   6   3   0   49.59    2.39
   6   3   0   50.67    1.86
  -7  -3   0   96.64    3.24
   7   3   0   95.43    3.40
   7   3   0   96.27    3.92
  -8  -3   0   88.45    3.13
   8   3   0   87.70    3.85
   8   3   0   90.16    3.32
  -9  -3   0   44.53    1.96
   9   3   0   46.18    2.62
  11  -4   0   57.76    2.82
 -11   4   0   60.09    2.44
 -11   4   0   57.22    2.45
  10  -4   0   90.41    3.72
 -10   4   0   93.23    3.35
 -10   4   0   93.04    3.29
   9  -4   0   44.31    2.18
  -9   4   0   46.37    1.79
  -9   4   0   46.69    1.87
  -9   4   0   44.43    1.91
   8  -4   0  103.20    3.74
  -8   4   0  102.21    3.44
  -8   4   0  101.11    3.29
  -8   4   0  103.73    3.36
   7  -4   0  271.99    7.91
   7  -4   0  284.27    8.39
  -7   4   0  276.85    7.99
  -7   4   0  269.73    8.06
  -7   4   0  282.16    7.94
   6  -4   0  175.75    5.53
   6  -4   0  179.51    5.22
  -6   4   0  174.67    5.22
  -6   4   0  177.56    5.31
  -6   4   0  183.72    5.21
   5  -4   0  130.40    4.04
   5  -4   0  132.44    3.80
  -5   4   0  125.51    3.84
  -5   4   0  120.51    3.74
   4  -4   0  211.43    6.22
   4  -4   0  209.79    6.04
  -4   4   0  215.51    6.06
  -4   4   0  209.75    5.98
  -4   4   0  212.42    5.97
   3  -4   0  134.35    4.03
   3  -4   0  136.37    3.69
   3  -4   0  133.78    3.88
  -3   4   0  131.83    3.82
  -3   4   0  132.39    3.80
  -3   4   0  132.79    3.87
   2  -4   0  178.77    4.95
   2  -4   0  178.90    4.82
   2  -4   0  181.71    5.13
  -2   4   0  171.06    4.88
  -2   4   0  168.93    4.89
  -2   4   0  173.52    5.13
  -2   4   0  168.93    4.89
   1  -4   0  160.50    4.27
   1  -4   0  158.45    4.20
   1  -4   0  159.12    4.36
  -1   4   0  148.46    4.24
  -1   4   0  140.12    4.56
  -1   4   0  150.12    4.34
  -1   4   0  138.47    4.23
  -1   4   0  161.82    4.20
   0  -4   0  113.97    3.19
   0  -4   0  111.34    3.12
   0  -4   0  120.69    3.12
   0   4   0  108.62    3.24
   0   4   0  105.51    3.20
   0   4   0  112.83    3.10
   0   4   0   97.65    3.60
   0   4   0  115.26    3.19
  -1  -4   0   46.81    1.31
  -1  -4   0   47.74    1.41
  -1  -4   0   44.79    1.45
   1   4   0   40.98    1.85
   1   4   0   46.87    1.46
   1   4   0   44.90    1.51
   1   4   0   46.45    1.31
   1   4   0   46.42    1.49
  -2  -4   0  122.35    3.55
  -2  -4   0  120.22    3.52
  -2  -4   0  125.36    3.41
   2   4   0  121.44    4.14
   2   4   0  118.78    3.61
   2   4   0  121.05    3.54
  -3  -4   0   43.44    1.35
  -3  -4   0   42.60    1.46
  -3  -4   0   43.34    1.45
   3   4   0   44.42    1.45
   3   4   0   41.40    1.51
   3   4   0   42.82    1.97
  -4  -4   0    2.75    0.24
  -4  -4   0    2.57    0.30
  -4  -4   0    3.09    0.35
   4   4   0    2.94    0.35
   4   4   0    2.41    0.51
  -5  -4   0    0.96    0.25
  -5  -4   0    0.68    0.19
   5   4   0    0.53    0.28
   5   4   0    0.90    0.23
  -6  -4   0    9.80    0.69
  -6  -4   0   10.00    0.60
   6   4   0    9.39    0.64
   6   4   0    8.98    1.15
   6   4   0    8.34    0.68
  -7  -4   0    5.53    0.62
   7   4   0    6.10    0.73
   7   4   0    4.72    0.86
  -8  -4   0    5.57    0.65
   8   4   0    4.11    0.88
  -9  -4   0    9.72    0.78
   9   4   0    8.13    1.31
  11  -5   0    8.03    1.12
 -11   5   0    8.62    0.88
 -11   5   0    8.34    0.76
  10  -5   0    5.08    0.81
 -10   5   0    5.71    0.67
 -10   5   0    5.21    0.68
 -10   5   0    5.25    0.89
   9  -5   0    0.10    0.25
  -9   5   0   -0.09    0.22
  -9   5   0   -0.06    0.20
  -9   5   0    0.00    0.17
   8  -5   0    4.66    0.68
  -8   5   0    3.84    0.52
  -8   5   0    3.62    0.44
  -8   5   0    4.86    0.53
   7  -5   0   10.02    0.79
   7  -5   0    9.08    0.57
  -7   5   0    8.44    0.57
  -7   5   0    8.97    0.59
  -7   5   0    8.31    0.63
   6  -5   0   35.27    1.34
   6  -5   0   35.52    1.57
  -6   5   0   35.67    1.32
  -6   5   0   34.22    1.39
   5  -5   0   26.18    1.05
   5  -5   0   25.83    1.21
  -5   5   0   26.47    0.99
  -5   5   0   26.10    1.07
  -5   5   0   24.01    0.98
   4  -5   0   44.33    1.57
   4  -5   0   46.06    1.72
  -4   5   0   46.14    1.48
  -4   5   0   46.04    1.50
  -4   5   0   44.02    1.55
   3  -5   0  189.51    5.52
   3  -5   0  187.22    5.14
   3  -5   0  183.24    5.33
  -3   5   0  185.24    5.25
  -3   5   0  187.27    5.54
  -3   5   0  181.34    5.25
   2  -5   0  259.65    7.09
   2  -5   0  262.96    7.23
  -2   5   0  260.85    7.09
  -2   5   0  251.77    7.12
  -2   5   0  245.43    7.12
  -2   5   0  258.98    7.48
   1  -5   0  259.10    6.95
   1  -5   0  259.21    6.85
  -1   5   0  254.16    6.92
  -1   5   0  230.37    7.38
  -1   5   0  250.07    6.91
  -1   5   0  244.70    7.04
   0  -5   0  123.54    3.54
   0  -5   0  128.75    3.45
   0  -5   0  129.14    3.42
   0   5   0  120.56    3.43
   0   5   0  105.82    4.03
   0   5   0  123.98    3.63
   0   5   0  120.52    3.57
   0   5   0  123.99    3.54
  -1  -5   0  143.36    4.03
  -1  -5   0  137.82    4.10
  -1  -5   0  148.76    3.90
   1   5   0  146.67    3.93
   1   5   0  130.06    4.70
   1   5   0  136.75    4.17
   1   5   0  145.82    4.11
   1   5   0  144.09    4.15
  -2  -5   0  336.91    9.21
  -2  -5   0  343.40    9.05
  -2  -5   0  338.84    9.26
   2   5   0  332.94   10.03
   2   5   0  334.11    9.01
   2   5   0  335.25    9.35
   2   5   0  280.52    9.27
   2   5   0  347.48    9.26
  -3  -5   0  228.91    6.33
  -3  -5   0  214.81    6.32
   3   5   0  217.69    6.42
   3   5   0  223.50    7.16
  -4  -5   0  108.90    3.46
  -4  -5   0  118.28    3.52
   4   5   0  114.99    4.31
   4   5   0  115.24    3.60
  -5  -5   0   92.69    2.93
  -5  -5   0   91.49    2.99
   5   5   0   93.62    3.06
   5   5   0   89.83    3.77
  -6  -5   0   81.96    2.75
  -6  -5   0   67.07    2.56
   6   5   0   87.49    2.95
   6   5   0   83.27    2.79
   6   5   0   80.41    3.58
  -7  -5   0   82.81    2.95
   7   5   0   83.89    3.11
   7   5   0   85.56    3.87
  -8  -5   0   73.39    2.77
   8   5   0   74.93    3.69
  11  -6   0   31.22    1.82
 -11   6   0   30.63    1.58
 -11   6   0   21.43    1.35
  10  -6   0   51.54    2.54
 -10   6   0   55.98    2.32
 -10   6   0   56.35    2.18
 -10   6   0   56.93    2.24
   9  -6   0   91.04    3.58
  -9   6   0   89.85    3.12
  -9   6   0   95.96    3.20
  -9   6   0   94.88    3.37
   8  -6   0   86.24    3.30
  -8   6   0   90.11    2.93
  -8   6   0   87.20    3.06
   7  -6   0   53.68    1.91
   7  -6   0   51.02    2.17
  -7   6   0   51.56    1.98
  -7   6   0   51.43    1.88
  -7   6   0   54.86    1.90
   6  -6   0   69.38    2.58
   6  -6   0   68.86    2.34
  -6   6   0   69.43    2.28
  -6   6   0   68.73    2.37
  -6   6   0   69.29    2.27
   5  -6   0  141.85    4.41
   5  -6   0  149.93    4.63
  -5   6   0  146.65    4.29
  -5   6   0  145.67    4.31
  -5   6   0  146.08    4.39
   4  -6   0   49.72    1.74
   4  -6   0   50.88    1.48
   4  -6   0   48.37    1.88
  -4   6   0   50.48    1.63
  -4   6   0   46.43    1.62
  -4   6   0   50.13    1.69
   3  -6   0   42.13    1.46
   3  -6   0   41.62    1.65
   3  -6   0   40.34    1.27
  -3   6   0   40.13    1.37
  -3   6   0   41.26    1.34
  -3   6   0   39.74    1.65
  -3   6   0   39.09    1.35
   2  -6   0  278.62    7.75
   2  -6   0  283.00    7.59
  -2   6   0  282.75    7.52
  -2   6   0  251.93    8.01
  -2   6   0  267.80    7.60
   1  -6   0   64.57    1.96
   1  -6   0   65.13    1.84
  -1   6   0   64.45    1.96
  -1   6   0   60.60    2.44
  -1   6   0   62.50    1.90
  -1   6   0   61.03    2.05
   0  -6   0   18.67    0.58
   0  -6   0   19.44    0.65
   0  -6   0   19.04    0.76
   0   6   0   16.86    0.75
   0   6   0   15.40    1.08
   0   6   0   18.20    0.64
   0   6   0   18.40    0.82
  -1  -6   0   44.42    1.37
  -1  -6   0   42.05    1.46
   1   6   0   37.96    1.99
   1   6   0   42.48    1.26
   1   6   0   43.07    1.54
   1   6   0   43.00    1.49
  -2  -6   0    1.28    0.20
  -2  -6   0    0.99    0.21
   2   6   0    1.51    0.26
   2   6   0    1.18    0.23
   2   6   0    2.42    0.56
  -3  -6   0    4.36    0.38
  -3  -6   0    3.59    0.38
   3   6   0    4.22    0.77
   3   6   0    3.91    0.45
  -4  -6   0    0.99    0.24
  -4  -6   0    0.39    0.21
   4   6   0    0.83    0.39
   4   6   0    0.69    0.21
  -5  -6   0    1.95    0.34
  -5  -6   0    2.11    0.35
   5   6   0    1.11    0.28
   5   6   0    1.65    0.32
   5   6   0    1.60    0.57
  -6  -6   0    6.56    0.67
  -6  -6   0    4.96    0.53
   6   6   0    8.18    0.68
   6   6   0    5.73    1.04
   6   6   0    6.51    0.58
  -7  -6   0   34.77    1.58
   7   6   0   34.21    2.31
  -8  -6   0   35.51    1.65
   8   6   0   34.49    2.38
  11  -7   0    0.72    0.26
 -11   7   0    0.66    0.26
 -11   7   0    0.77    0.26
 -11   7   0    0.42    0.23
  10  -7   0   12.88    1.12
 -10   7   0   13.56    0.90
 -10   7   0   13.09    0.98
   9  -7   0    7.75    0.95
  -9   7   0    8.39    0.67
  -9   7   0    9.10    0.75
  -9   7   0    6.52    0.68
   8  -7   0   12.09    0.97
  -8   7   0   12.83    0.86
  -8   7   0   12.95    0.77
  -8   7   0   12.33    0.78
   7  -7   0    4.32    0.64
   7  -7   0    5.17    0.55
  -7   7   0    4.90    0.57
  -7   7   0    4.03    0.46
  -7   7   0    4.29    0.47
   6  -7   0   14.74    0.97
   6  -7   0   13.47    0.79
  -6   7   0   15.22    0.74
  -6   7   0   15.18    0.82
  -6   7   0   14.40    0.75
   5  -7   0   70.44    2.40
   5  -7   0   71.82    2.59
  -5   7   0   70.93    2.26
  -5   7   0   69.06    2.33
  -5   7   0   66.61    2.26
   4  -7   0  109.06    3.55
   4  -7   0  101.28    3.00
   4  -7   0  104.77    3.29
  -4   7   0  104.26    3.16
  -4   7   0  102.79    3.15
   3  -7   0   90.04    3.19
   3  -7   0   91.86    2.72
   3  -7   0   94.38    2.94
  -3   7   0   96.46    3.26
  -3   7   0   89.35    2.80
  -3   7   0   92.60    2.80
  -3   7   0   92.72    2.72
   2  -7   0  151.24    4.08
   2  -7   0  145.61    4.21
   2  -7   0  152.54    4.40
  -2   7   0  141.38    4.21
  -2   7   0  138.03    4.72
   1  -7   0  131.72    3.73
   1  -7   0  129.63    3.86
   1  -7   0  135.53    3.57
  -1   7   0  121.48    3.83
  -1   7   0  126.27    3.64
  -1   7   0  120.03    3.77
  -1   7   0  117.51    4.32
   0  -7   0  267.61    7.04
   0  -7   0  262.62    7.20
   0   7   0  222.86    7.86
   0   7   0  247.09    7.22
   0   7   0  260.04    7.32
   0   7   0  256.85    7.03
  -1  -7   0  227.10    6.55
  -1  -7   0  236.98    6.43
   1   7   0  212.94    7.42
   1   7   0  229.84    6.67
   1   7   0  232.82    6.61
  -2  -7   0  189.31    5.33
  -2  -7   0  184.32    5.42
   2   7   0  181.43    5.48
   2   7   0  187.45    5.55
   2   7   0  182.13    6.36
  -3  -7   0  106.79    3.36
  -3  -7   0  108.36    3.30
   3   7   0  108.80    3.48
   3   7   0  102.18    4.23
  -4  -7   0  107.54    3.49
  -4  -7   0  115.32    3.49
   4   7   0  109.64    3.62
   4   7   0  108.96    4.49
  -5  -7   0   69.85    2.46
  -5  -7   0   70.17    2.46
   5   7   0   72.45    3.47
   5   7   0   71.34    2.58
  -6  -7   0   58.13    2.19
  -6  -7   0   57.33    2.13
   6   7   0   54.92    3.07
   6   7   0   56.96    2.94
   6   7   0   56.35    2.23
  -7  -7   0   33.76    1.59
   7   7   0   38.18    2.48
  11  -8   0   55.55    2.73
 -11   8   0   56.74    2.30
 -11   8   0   55.91    2.45
  10  -8   0   79.19    3.36
 -10   8   0   79.98    3.07
 -10   8   0   80.10    2.90
   9  -8   0   31.38    1.78
  -9   8   0   33.97    1.62
   8  -8   0   26.57    1.53
  -8   8   0   26.81    1.25
  -8   8   0   27.54    1.34
   7  -8   0   56.49    2.36
   7  -8   0   54.84    2.09
  -7   8   0   53.78    1.99
  -7   8   0   55.23    2.09
   6  -8   0   59.44    2.39
   6  -8   0   58.74    2.19
  -6   8   0   58.93    2.05
  -6   8   0   57.23    2.11
   5  -8   0   42.02    1.84
   5  -8   0   40.79    1.64
  -5   8   0   40.60    1.51
  -5   8   0   41.10    1.56
   4  -8   0   21.44    1.02
   4  -8   0   20.70    1.18
   4  -8   0   21.50    0.79
  -4   8   0   22.35    1.23
  -4   8   0   20.04    0.88
  -4   8   0   20.49    0.91
   3  -8   0   17.82    0.72
   3  -8   0   17.76    1.08
   3  -8   0   17.69    0.88
  -3   8   0   16.45    0.75
  -3   8   0   18.85    1.12
  -3   8   0   16.03    0.74
   2  -8   0    6.64    0.51
   2  -8   0    7.23    0.37
   2  -8   0    6.20    0.41
  -2   8   0    6.60    0.83
  -2   8   0    6.36    0.39
  -2   8   0    6.72    0.41
   1  -8   0    1.40    0.15
   1  -8   0    0.97    0.24
   1  -8   0    1.23    0.22
  -1   8   0    0.98    0.22
  -1   8   0    1.30    0.18
  -1   8   0    1.12    0.35
   0  -8   0    0.19    0.16
   0  -8   0    0.34    0.09
   0   8   0    0.11    0.11
   0   8   0    0.06    0.07
   0   8   0    0.17    0.14
   0   8   0    0.03    0.19
  -1  -8   0    1.88    0.31
  -1  -8   0    2.38    0.26
   1   8   0    2.58    0.64
   1   8   0    1.89    0.30
   1   8   0    2.26    0.35
  -2  -8   0    3.14    0.41
  -2  -8   0    3.93    0.37
   2   8   0    4.10    0.80
   2   8   0    3.86    0.48
   2   8   0    4.23    0.48
  -3  -8   0    4.03    0.49
  -3  -8   0    3.80    0.40
   3   8   0    4.00    0.50
   3   8   0    4.10    0.89
   3   8   0    3.64    0.49
  -4  -8   0   31.29    1.32
  -4  -8   0   33.15    1.40
   4   8   0   29.75    1.43
   4   8   0   33.09    2.14
  -5  -8   0   26.51    1.24
  -5  -8   0   28.40    1.30
   5   8   0   30.00    2.09
   5   8   0   22.87    1.28
   5   8   0   27.84    1.36
  -6  -8   0   15.37    0.97
  -6  -8   0   16.12    0.99
   6   8   0   18.14    1.63
   6   8   0   16.22    1.02
  -7  -8   0   10.35    0.75
  11  -9   0   13.08    1.16
 -11   9   0   14.48    0.97
 -11   9   0   16.49    1.14
  10  -9   0   71.47    3.16
 -10   9   0   71.08    2.72
 -10   9   0   75.49    2.91
   9  -9   0   48.59    2.33
  -9   9   0   45.87    1.93
  -9   9   0   49.47    2.09
   8  -9   0   29.85    1.67
  -8   9   0   28.03    1.33
  -8   9   0   30.42    1.44
   7  -9   0   42.93    1.85
   7  -9   0   45.82    2.10
  -7   9   0   44.94    1.74
  -7   9   0   44.72    1.82
   6  -9   0  193.92    6.03
   6  -9   0  174.37    5.71
  -6   9   0  185.69    5.53
  -6   9   0  187.13    5.61
   5  -9   0  119.96    3.93
   5  -9   0  123.30    4.21
  -5   9   0  118.94    3.78
  -5   9   0  123.20    3.75
   4  -9   0   89.50    2.73
   4  -9   0   91.19    3.06
   4  -9   0   90.59    3.36
  -4   9   0   96.68    3.46
  -4   9   0   85.74    2.83
  -4   9   0   89.85    2.88
   3  -9   0   87.22    2.80
   3  -9   0   76.90    3.07
   3  -9   0   82.67    2.53
  -3   9   0   76.00    2.53
  -3   9   0   83.22    2.59
  -3   9   0   80.13    3.14
   2  -9   0  221.06    6.40
   2  -9   0  213.67    6.16
  -2   9   0  215.40    6.99
  -2   9   0  206.79    6.10
   1  -9   0  148.95    4.57
   1  -9   0  146.29    4.39
  -1   9   0  146.82    4.56
  -1   9   0  144.98    5.23
  -1   9   0  147.03    4.26
   0  -9   0   69.31    2.29
   0   9   0   62.28    2.94
   0   9   0   67.02    2.40
   0   9   0   69.35    2.32
  -1  -9   0   88.40    2.87
   1   9   0   89.72    3.00
   1   9   0   85.09    2.88
   1   9   0   85.14    3.74
  -2  -9   0   88.98    2.95
   2   9   0   87.44    3.06
   2   9   0   86.65    2.97
   2   9   0   92.20    4.01
  -3  -9   0   55.81    2.06
   3   9   0   53.83    2.95
   3   9   0   52.97    2.14
   3   9   0   55.28    2.11
  -4  -9   0   77.93    2.73
   4   9   0   75.01    2.82
   4   9   0   77.87    3.79
  -5  -9   0   23.78    1.25
   5   9   0   25.87    1.99
  -6  -9   0   40.21    1.81
   6   9   0   44.93    1.96
   6   9   0   44.38    2.78
  11 -10   0   35.20    2.55
 -11  10   0   35.26    1.70
  10 -10   0    9.50    1.14
 -10  10   0    9.60    0.87
 -10  10   0    9.10    0.77
   9 -10   0   19.69    1.40
  -9  10   0   19.89    1.13
  -9  10   0   21.51    1.25
   8 -10   0   39.07    2.03
  -8  10   0   39.74    1.68
  -8  10   0   38.71    1.75
   7 -10   0    9.83    0.92
   7 -10   0    9.41    0.78
  -7  10   0    9.41    0.72
   6 -10   0   21.75    1.34
   6 -10   0   19.87    1.15
  -6  10   0   19.92    1.00
   5 -10   0    0.38    0.20
   5 -10   0    0.59    0.28
  -5  10   0    0.55    0.21
  -5  10   0    0.41    0.18
   4 -10   0    0.47    0.27
   4 -10   0    0.18    0.12
   4 -10   0    0.41    0.20
  -4  10   0    0.64    0.30
  -4  10   0    0.33    0.17
  -4  10   0    0.45    0.16
   3 -10   0    3.63    0.48
   3 -10   0    2.42    0.30
  -3  10   0    1.34    0.23
  -3  10   0    6.70    0.94
   2 -10   0    5.10    0.57
   2 -10   0    6.18    0.46
  -2  10   0    5.70    0.88
  -2  10   0    5.82    0.41
   1 -10   0   58.62    2.07
   1 -10   0   58.67    2.22
  -1  10   0   60.14    2.23
  -1  10   0   60.98    2.83
   0 -10   0   36.40    1.46
   0  10   0   34.07    1.54
   0  10   0   35.70    2.08
   0  10   0   35.85    1.47
  -1 -10   0   27.91    1.27
   1  10   0   27.65    1.27
   1  10   0   27.97    1.91
   1  10   0   29.31    1.38
  -2 -10   0   28.52    1.32
   2  10   0   29.36    1.34
   2  10   0   27.43    1.38
   2  10   0   27.60    2.01
  -3 -10   0   92.27    3.22
   3  10   0  104.66    4.54
   3  10   0   95.68    3.30
   3  10   0   90.78    3.35
  -4 -10   0   60.77    2.32
   4  10   0   58.99    2.42
   4  10   0   60.19    3.35
  -5 -10   0   47.56    1.99
   5  10   0   46.25    2.06
   5  10   0   44.27    2.86
  10 -11   0   37.41    2.10
 -10  11   0   39.05    1.89
 -10  11   0   35.61    1.71
   9 -11   0   26.66    1.68
  -9  11   0   26.95    1.36
  -9  11   0   24.89    1.41
   8 -11   0   60.72    2.80
  -8  11   0   62.62    2.37
  -8  11   0   63.83    2.47
   7 -11   0  156.11    5.44
   7 -11   0  154.03    5.16
  -7  11   0  148.27    4.84
  -7  11   0  163.60    4.99
   6 -11   0  152.60    5.06
   6 -11   0  159.24    5.41
  -6  11   0  155.07    4.85
  -6  11   0  150.65    4.76
   5 -11   0   21.58    1.42
   5 -11   0   21.82    1.23
  -5  11   0   21.56    1.45
  -5  11   0   21.62    1.04
   4 -11   0   28.05    1.68
   4 -11   0   31.06    1.47
   4 -11   0   29.23    1.17
  -4  11   0   28.76    1.75
  -4  11   0   32.02    1.27
   3 -11   0  112.14    3.51
   3 -11   0  113.34    3.81
  -3  11   0  110.81    4.35
  -3  11   0  116.63    3.53
   2 -11   0  135.57    4.50
   2 -11   0  139.78    4.26
  -2  11   0  143.11    4.48
  -2  11   0  136.16    5.18
   1 -11   0   54.27    1.96
   1 -11   0   49.80    2.09
  -1  11   0   53.39    2.12
   0 -11   0   37.50    1.68
   0 -11   0   35.32    1.52
   0  11   0   36.14    1.65
  -1 -11   0   41.33    1.72
   1  11   0   41.07    1.82
   1  11   0   41.11    2.45
   1  11   0   41.08    1.72
  -2 -11   0   49.77    2.01
   2  11   0   49.37    2.12
   2  11   0   50.44    2.03
   2  11   0   53.06    2.95
  -3 -11   0   19.64    1.15
   3  11   0   19.00    1.10
   3  11   0   19.47    1.76
   3  11   0   19.35    1.18
  -4 -11   0    3.02    0.53
   4  11   0    2.22    0.69
   4  11   0    3.06    0.54
   5  11   0    7.86    0.89
  10 -12   0    1.34    0.40
 -10  12   0    2.11    0.44
 -10  12   0    1.38    0.36
   9 -12   0    4.31    0.82
  -9  12   0    4.54    0.67
  -9  12   0    4.94    0.68
   8 -12   0    4.77    0.79
  -8  12   0    4.94    0.63
  -8  12   0    5.28    0.66
   7 -12   0    1.78    0.46
   7 -12   0    2.04    0.53
  -7  12   0    2.46    0.44
  -7  12   0    2.59    0.46
   6 -12   0    9.74    1.13
   6 -12   0   11.18    0.91
  -6  12   0   10.64    0.73
   5 -12   0    3.81    0.71
   5 -12   0    4.11    0.61
  -5  12   0    4.05    0.49
  -5  12   0    5.16    0.87
   4 -12   0    0.81    0.21
   4 -12   0    0.70    0.36
   4 -12   0    0.77    0.32
  -4  12   0    0.82    0.37
  -4  12   0    0.41    0.16
   3 -12   0   28.02    1.24
   3 -12   0   28.95    1.48
  -3  12   0   28.28    1.87
  -3  12   0   31.24    1.25
   2 -12   0   83.91    2.85
   2 -12   0   83.83    3.08
  -2  12   0   86.67    3.77
   1 -12   0   22.09    1.27
   1 -12   0   23.87    1.16
  -1  12   0   23.14    1.72
  -1  12   0   22.86    1.28
   0 -12   0    5.41    0.69
   0 -12   0    5.04    0.59
   0  12   0    4.69    0.63
   0  12   0    4.84    0.98
  -1 -12   0   52.32    2.08
   1  12   0   51.81    2.89
   1  12   0   50.49    2.19
   1  12   0   50.50    2.06
  -2 -12   0   66.33    2.52
   2  12   0   65.24    3.43
   2  12   0   62.19    2.59
   2  12   0   64.30    2.50
  -3 -12   0   69.54    2.67
   3  12   0   68.42    2.78
   3  12   0   64.90    3.33
   3  12   0   71.07    3.71
   4  12   0   29.35    1.59
 -10  13   0   21.05    1.32
   9 -13   0   37.06    2.18
  -9  13   0   39.67    1.80
  -9  13   0   38.60    1.88
   8 -13   0   84.36    3.61
  -8  13   0   80.12    2.98
   7 -13   0   70.28    3.19
   7 -13   0   66.15    2.92
  -7  13   0   75.22    2.66
   6 -13   0   37.80    2.12
   6 -13   0   36.50    1.87
  -6  13   0   34.79    1.56
   5 -13   0   24.58    1.71
   5 -13   0   28.08    1.54
  -5  13   0   28.34    1.28
  -5  13   0   25.71    1.80
   4 -13   0   92.39    3.92
   4 -13   0   93.61    3.63
  -4  13   0   96.25    3.12
  -4  13   0   90.60    3.99
   3 -13   0   71.92    2.52
   3 -13   0   71.38    2.83
  -3  13   0   73.46    3.45
   2 -13   0   36.10    1.55
   2 -13   0   35.18    1.73
  -2  13   0   37.32    2.29
   1 -13   0   34.95    1.74
   1 -13   0   37.98    1.62
  -1  13   0   32.83    2.21
   0 -13   0   27.51    1.41
   0 -13   0   31.33    1.61
   0  13   0   31.43    2.20
   0  13   0   26.12    1.49
  -1 -13   0   31.72    1.68
  -1 -13   0   32.24    1.57
   1  13   0   31.45    1.66
   1  13   0   35.70    2.35
  -2 -13   0    5.21    0.74
  -2 -13   0    5.81    0.71
   2  13   0    5.55    0.76
   2  13   0    4.52    0.95
   2  13   0    5.62    0.67
   9 -14   0    0.90    0.41
  -9  14   0    1.62    0.52
   8 -14   0    7.18    1.03
  -8  14   0    8.84    0.89
   7 -14   0   18.84    1.37
   7 -14   0   21.61    1.59
  -7  14   0   21.22    1.18
   6 -14   0    7.54    0.94
   6 -14   0    7.77    1.08
  -6  14   0    6.67    0.70
   5 -14   0    9.86    1.25
   5 -14   0    8.23    0.95
  -5  14   0    8.91    1.31
  -5  14   0    8.93    0.68
   4 -14   0   30.69    1.68
   4 -14   0   29.94    1.98
  -4  14   0   34.74    2.19
   3 -14   0   74.56    2.97
   3 -14   0   73.26    2.64
  -3  14   0   75.47    3.62
   2 -14   0   57.17    2.23
   2 -14   0   56.67    2.45
  -2  14   0   62.17    3.19
   1 -14   0   21.48    1.18
   1 -14   0   18.49    1.24
  -1  14   0   21.51    1.79
   0 -14   0   33.60    1.78
   0 -14   0   34.77    1.66
   0  14   0   35.36    2.39
  -1 -14   0   72.03    2.99
  -1 -14   0   72.85    2.82
   1  14   0   72.35    2.99
   1  14   0   79.88    3.97
  -8  15   0   58.00    2.38
   7 -15   0   18.45    1.36
   7 -15   0   20.60    1.55
  -7  15   0   18.95    1.13
   6 -15   0   16.86    1.26
   6 -15   0   17.29    1.44
  -6  15   0   20.33    1.11
   5 -15   0   22.82    1.73
   5 -15   0   26.15    1.56
  -5  15   0   25.88    1.95
   4 -15   0   24.11    1.74
   4 -15   0   22.23    1.41
  -4  15   0   21.51    1.79
   3 -15   0    5.55    0.64
   3 -15   0    5.58    0.91
   3 -15   0    5.47    0.76
  -3  15   0    5.19    1.07
   2 -15   0   -0.11    0.22
   2 -15   0    0.02    0.20
  -2  15   0    0.16    0.33
   1 -15   0    2.67    0.48
   1 -15   0    2.64    0.46
  -1  15   0    2.90    0.80
   0 -15   0    2.34    0.69
   6 -16   0   17.53    1.30
   5 -16   0   17.44    1.65
   5 -16   0   16.74    1.23
  -5  16   0   16.67    2.13
   4 -16   0   69.34    3.72
   4 -16   0   68.27    2.99
  -4  16   0   73.26    4.06
   3 -16   0   43.47    2.16
   3 -16   0   50.72    3.16
   2 -16   0   15.98    1.02
   2 -16   1    2.91    0.47
  -3  16  -1   10.12    1.47
   3 -16   1   10.18    1.35
   3 -16   1    7.02    0.88
  -4  16  -1   -0.07    0.28
   4 -16   1    0.12    0.20
   4 -16   1   -0.18    0.27
  -5  16  -1    3.35    0.74
   5 -16   1    2.66    0.59
   5 -16   1    3.55    0.58
   6 -16   1    0.23    0.22
   6 -16   1    0.95    0.42
   0  15  -1   44.02    3.07
   0 -15   1   44.14    1.97
   0 -15   1   43.85    2.56
  -1  15  -1   19.25    1.68
   1 -15   1   15.63    1.12
   1 -15   1   14.63    1.00
  -2  15  -1   50.22    2.83
   2 -15   1   49.05    2.03
   2 -15   1   46.95    2.23
  -3  15  -1   97.54    4.28
   3 -15   1   92.44    3.62
   3 -15   1   95.97    4.09
   3 -15   1   92.04    3.24
  -4  15  -1   72.44    3.54
   4 -15   1   70.62    3.03
   4 -15   1   74.92    3.44
  -5  15  -1   26.80    1.93
   5 -15   1   27.34    1.61
   5 -15   1   26.39    1.82
  -6  15  -1   17.04    1.02
   6 -15   1   17.66    1.40
   6 -15   1   14.58    1.17
  -7  15  -1   39.53    1.79
   7 -15   1   38.65    2.24
  -8  15  -1   38.68    1.86
   8 -15   1   40.46    3.25
   1  14  -1    1.40    0.36
   1  14  -1    1.43    0.54
  -1 -14   1    1.69    0.40
  -1 -14   1    1.27    0.39
   0  14  -1    2.64    0.53
   0  14  -1    4.97    1.05
   0 -14   1    2.62    0.53
   0 -14   1    2.22    0.47
  -1  14  -1    0.12    0.38
   1 -14   1    0.94    0.33
   1 -14   1    0.18    0.24
  -2  14  -1    1.11    0.48
   2 -14   1    0.44    0.25
   2 -14   1    0.88    0.35
  -3  14  -1   11.93    1.47
   3 -14   1   10.09    0.89
   3 -14   1    9.92    0.73
   3 -14   1   10.85    1.30
  -4  14  -1   28.09    1.90
   4 -14   1   23.57    1.46
   4 -14   1   25.94    1.75
  -5  14  -1   10.29    0.74
  -5  14  -1    9.01    1.22
   5 -14   1    9.44    1.03
   5 -14   1    9.39    1.21
  -6  14  -1   10.62    0.80
   6 -14   1   11.89    1.12
   6 -14   1   11.43    1.00
  -7  14  -1   10.48    0.83
   7 -14   1   11.87    1.10
  -8  14  -1   41.30    1.87
   8 -14   1   40.70    2.28
   9 -14   1   44.83    2.69
   3  13  -1   56.40    2.54
   2  13  -1   69.70    3.68
   2  13  -1   72.45    2.94
  -2 -13   1   74.23    2.78
   1  13  -1   97.33    4.37
   1  13  -1   95.23    3.59
  -1 -13   1   97.09    3.40
   0  13  -1   62.32    3.24
   0  13  -1   60.17    2.51
   0 -13   1   60.25    2.32
   0 -13   1   57.41    2.47
  -1  13  -1   49.55    2.19
  -1  13  -1   50.63    2.73
   1 -13   1   47.04    2.14
   1 -13   1   48.73    1.95
  -2  13  -1  153.36    5.72
   2 -13   1  149.04    5.03
   2 -13   1  151.27    4.72
  -3  13  -1  103.28    4.19
   3 -13   1   98.83    3.25
   3 -13   1   96.02    3.57
  -4  13  -1   33.29    2.00
  -4  13  -1   26.30    1.27
   4 -13   1   34.25    1.95
   4 -13   1   32.06    1.64
  -5  13  -1   19.09    1.02
  -5  13  -1   18.59    1.44
   5 -13   1   19.65    1.43
   5 -13   1   17.91    1.20
  -6  13  -1   43.37    1.78
   6 -13   1   41.05    2.02
   6 -13   1   41.53    2.22
  -7  13  -1   29.30    1.42
   7 -13   1   28.56    1.78
   7 -13   1   27.78    2.22
  -8  13  -1    2.59    0.47
  -8  13  -1    3.72    0.60
   8 -13   1    3.14    0.68
  -9  13  -1    0.72    0.28
  -9  13  -1    0.88    0.28
   9 -13   1    0.78    0.31
   4  12  -1    1.60    0.36
  -4 -12   1    2.00    0.45
   3  12  -1    0.18    0.19
   3  12  -1   -0.03    0.37
  -3 -12   1   -0.35    0.26
   2  12  -1   10.36    0.85
   2  12  -1    7.76    1.24
  -2 -12   1    9.51    0.81
   1  12  -1    8.93    0.78
   1  12  -1    6.66    1.11
  -1 -12   1    7.91    0.77
   0  12  -1    3.52    0.57
   0  12  -1    4.96    0.99
   0 -12   1    4.21    0.63
   0 -12   1    3.79    0.52
  -1  12  -1   54.34    2.23
  -1  12  -1   52.83    2.74
   1 -12   1   52.64    2.20
   1 -12   1   53.93    2.03
  -2  12  -1   81.41    3.53
   2 -12   1   80.37    2.70
   2 -12   1   76.67    2.93
  -3  12  -1   41.44    2.24
  -3  12  -1   42.80    1.59
   3 -12   1   40.66    1.58
   3 -12   1   40.18    1.84
  -4  12  -1   50.60    2.53
  -4  12  -1   54.74    1.94
   4 -12   1   50.54    2.19
   4 -12   1   51.98    2.49
  -5  12  -1   48.31    2.39
  -5  12  -1   48.42    1.85
   5 -12   1   47.15    2.33
   5 -12   1   46.59    2.09
  -6  12  -1   76.55    2.71
   6 -12   1   77.72    3.01
   6 -12   1   76.39    3.22
  -7  12  -1   98.58    3.31
   7 -12   1   92.87    4.06
   7 -12   1   95.19    3.79
  -8  12  -1   71.57    2.71
  -8  12  -1   75.26    2.86
   8 -12   1   72.38    3.17
  -9  12  -1   43.33    2.01
  -9  12  -1   41.92    1.89
   9 -12   1   40.85    2.21
 -10  12  -1   24.36    1.44
 -10  12  -1   24.24    1.38
  10 -12   1   23.23    1.59
   5  11  -1   42.93    2.01
  -5 -11   1   42.35    1.93
   4  11  -1   69.83    3.72
   4  11  -1   62.47    2.61
  -4 -11   1   62.91    2.49
   3  11  -1   67.57    3.53
   3  11  -1   61.72    2.55
   3  11  -1   60.20    2.48
  -3 -11   1   64.13    2.42
   2  11  -1   82.75    3.14
   2  11  -1   88.77    4.06
  -2 -11   1   87.25    3.01
   1  11  -1   89.57    2.98
   1  11  -1   83.18    3.82
   1  11  -1   86.94    3.14
  -1 -11   1   86.43    2.98
   0  11  -1   27.33    1.84
   0  11  -1   30.00    1.46
   0 -11   1   29.85    1.32
  -1  11  -1   22.80    1.21
  -1  11  -1   23.38    1.59
   1 -11   1   21.66    1.18
   1 -11   1   20.32    1.03
  -2  11  -1   89.60    2.87
  -2  11  -1   97.07    3.80
   2 -11   1   89.47    3.19
   2 -11   1   90.59    2.95
  -3  11  -1   13.31    1.12
  -3  11  -1   13.14    0.71
   3 -11   1   12.54    0.69
   3 -11   1   12.50    0.86
  -4  11  -1   34.66    1.38
  -4  11  -1   33.01    1.84
   4 -11   1   34.88    1.60
   4 -11   1   34.81    1.53
   4 -11   1   32.24    1.78
  -5  11  -1   21.19    1.06
  -5  11  -1   20.71    1.37
  -5  11  -1   18.80    0.97
   5 -11   1   20.28    1.16
   5 -11   1   19.03    1.30
  -6  11  -1    6.82    0.58
  -6  11  -1    7.12    0.63
   6 -11   1    7.08    0.89
   6 -11   1    6.38    0.77
  -7  11  -1    3.29    0.51
  -7  11  -1    4.03    0.58
   7 -11   1    3.74    0.63
   7 -11   1    3.22    0.62
  -8  11  -1    0.15    0.23
  -8  11  -1   -0.02    0.21
   8 -11   1    0.00    0.24
  -9  11  -1    0.28    0.23
  -9  11  -1    0.85    0.32
   9 -11   1    0.35    0.28
 -10  11  -1    0.42    0.25
 -10  11  -1    0.40    0.21
  10 -11   1    0.80    0.26
   6  10  -1    1.20    0.33
  -6 -10   1    1.11    0.35
   5  10  -1    3.85    0.94
   5  10  -1    2.59    0.51
  -5 -10   1    3.42    0.54
   4  10  -1   12.97    0.93
   4  10  -1   13.62    1.86
  -4 -10   1   13.01    0.90
   3  10  -1    2.81    0.49
   3  10  -1    2.75    0.43
   3  10  -1    3.38    0.82
  -3 -10   1    3.15    0.47
   2  10  -1    6.30    1.14
   2  10  -1    4.92    0.64
  -2 -10   1    5.51    0.58
   1  10  -1   33.88    2.11
   1  10  -1   34.63    1.59
   1  10  -1   37.78    1.49
  -1 -10   1   35.91    1.49
   0  10  -1   35.16    2.04
   0  10  -1   36.70    1.60
   0 -10   1   37.16    1.47
  -1  10  -1   66.38    2.42
  -1  10  -1   68.28    2.95
   1 -10   1   63.46    2.20
   1 -10   1   63.08    2.38
  -2  10  -1   72.62    3.09
  -2  10  -1   74.01    2.64
  -2  10  -1   73.04    2.36
   2 -10   1   75.07    2.42
   2 -10   1   74.27    2.64
  -3  10  -1   79.65    3.19
   3 -10   1   82.22    2.55
   3 -10   1   81.62    2.83
   3 -10   1   77.19    3.11
  -4  10  -1   73.89    2.52
  -4  10  -1   75.16    3.01
  -4  10  -1   74.79    2.46
   4 -10   1   73.32    2.94
   4 -10   1   73.75    2.68
  -5  10  -1  123.22    3.88
  -5  10  -1  121.77    3.79
   5 -10   1  115.68    3.98
   5 -10   1  123.69    4.28
  -6  10  -1  164.08    5.01
  -6  10  -1  173.50    5.15
   6 -10   1  153.16    5.18
   6 -10   1  165.82    5.49
  -7  10  -1  141.13    4.42
  -7  10  -1  130.23    4.25
   7 -10   1  134.65    4.71
   7 -10   1  130.70    5.36
  -8  10  -1   69.93    2.63
  -8  10  -1   63.31    2.45
   8 -10   1   69.71    2.91
  -9  10  -1   55.08    2.24
  -9  10  -1   59.83    2.42
   9 -10   1   54.87    2.58
 -10  10  -1   64.73    2.59
 -10  10  -1   68.01    2.78
  10 -10   1   69.38    3.05
 -11  10  -1   45.88    2.55
   6   9  -1   72.64    2.82
   6   9  -1   69.89    3.73
  -6  -9   1   71.79    2.63
  -6  -9   1   72.12    2.67
   5   9  -1   76.64    2.92
   5   9  -1   79.39    3.90
  -5  -9   1   80.14    2.80
  -5  -9   1   75.44    2.71
   4   9  -1   28.54    1.41
   4   9  -1   27.15    1.30
   4   9  -1   27.53    2.02
  -4  -9   1   27.83    1.32
  -4  -9   1   27.56    1.23
   3   9  -1   13.61    0.81
   3   9  -1   11.81    0.85
   3   9  -1   14.71    1.39
  -3  -9   1   13.58    0.73
  -3  -9   1   13.10    0.83
   2   9  -1   51.53    2.75
   2   9  -1   49.29    2.01
  -2  -9   1   51.15    1.90
  -2  -9   1   53.70    1.78
   1   9  -1   19.09    1.46
   1   9  -1   18.68    1.02
   1   9  -1   18.81    0.92
  -1  -9   1   19.71    0.96
  -1  -9   1   20.61    0.83
   0   9  -1   34.07    1.46
   0   9  -1   32.55    1.87
   0  -9   1   36.64    1.48
   0  -9   1   33.50    1.33
  -1   9  -1   22.35    1.09
  -1   9  -1   22.98    0.88
  -1   9  -1   23.38    1.47
   1  -9   1   22.02    0.96
  -2   9  -1   14.65    1.09
  -2   9  -1   15.45    0.86
  -2   9  -1   15.37    0.71
   2  -9   1   16.47    0.89
   2  -9   1   16.20    0.74
  -3   9  -1    9.31    0.57
  -3   9  -1    8.61    0.52
  -3   9  -1   10.23    0.84
   3  -9   1    8.25    0.76
   3  -9   1    9.17    0.50
   3  -9   1    9.07    0.63
  -4   9  -1    5.20    0.42
  -4   9  -1    5.41    0.44
  -4   9  -1    6.04    0.76
   4  -9   1    5.62    0.60
   4  -9   1    4.55    0.62
   4  -9   1    5.36    0.35
  -5   9  -1    0.57    0.21
   5  -9   1    0.80    0.29
   5  -9   1    0.52    0.22
  -6   9  -1    9.27    0.68
  -6   9  -1    9.19    0.64
   6  -9   1    9.59    0.71
   6  -9   1   10.11    0.84
  -7   9  -1    0.20    0.21
  -7   9  -1    0.24    0.20
   7  -9   1    0.45    0.29
  -8   9  -1    3.98    0.52
  -8   9  -1    2.50    0.46
   8  -9   1    3.53    0.63
  -9   9  -1   11.46    0.90
  -9   9  -1    9.98    0.78
   9  -9   1   10.61    0.97
 -10   9  -1   12.48    0.97
 -10   9  -1    9.73    0.80
  10  -9   1   10.59    1.00
 -11   9  -1   17.93    1.11
  11  -9   1   17.47    1.35
   7   8  -1    1.31    0.40
   7   8  -1    1.04    0.29
  -7  -8   1    1.36    0.32
  -7  -8   1    1.58    0.38
   6   8  -1   53.92    3.09
  -6  -8   1   54.12    2.12
  -6  -8   1   55.30    2.12
   5   8  -1   73.86    2.75
   5   8  -1   73.93    3.64
  -5  -8   1   72.88    2.59
  -5  -8   1   75.96    2.63
   4   8  -1   24.81    1.26
   4   8  -1   23.90    1.81
   4   8  -1   26.25    1.21
  -4  -8   1   25.86    1.14
  -4  -8   1   24.96    1.19
   3   8  -1   91.61    3.14
   3   8  -1   93.52    3.96
   3   8  -1   91.97    3.03
  -3  -8   1   89.18    2.91
  -3  -8   1   95.39    3.02
   2   8  -1  138.54    4.22
   2   8  -1  136.76    4.36
   2   8  -1  131.17    5.15
  -2  -8   1  142.49    4.12
  -2  -8   1  143.51    4.25
   1   8  -1  171.87    6.14
   1   8  -1  173.05    5.35
   1   8  -1  175.93    5.20
  -1  -8   1  184.34    5.08
  -1  -8   1  178.05    5.22
   0   8  -1  100.74    3.13
   0   8  -1  103.36    2.97
   0   8  -1   97.16    3.81
   0   8  -1  101.62    3.29
   0   8  -1  100.63    3.15
   0  -8   1  107.24    3.16
  -1   8  -1  125.57    4.38
  -1   8  -1  121.30    3.66
  -1   8  -1  122.15    3.84
  -1   8  -1  109.77    3.82
  -1   8  -1  128.05    3.60
   1  -8   1  129.21    3.55
   1  -8   1  126.02    3.68
  -2   8  -1  172.98    5.77
  -2   8  -1  178.20    5.39
  -2   8  -1  182.87    5.31
  -2   8  -1  181.97    5.09
  -2   8  -1  181.52    5.19
   2  -8   1  182.47    5.09
   2  -8   1  184.36    5.41
   2  -8   1  181.26    5.19
  -3   8  -1  189.55    5.39
  -3   8  -1  186.13    5.46
  -3   8  -1  186.78    5.96
  -3   8  -1  183.81    5.51
   3  -8   1  196.01    5.96
   3  -8   1  187.49    5.38
   3  -8   1  197.67    5.66
  -4   8  -1  159.65    4.82
  -4   8  -1  161.88    5.19
  -4   8  -1  159.68    4.77
  -4   8  -1  161.21    4.77
   4  -8   1  163.71    4.60
   4  -8   1  162.31    4.93
   4  -8   1  164.75    5.17
  -5   8  -1  122.47    3.80
  -5   8  -1  121.43    3.81
  -5   8  -1  122.76    3.74
   5  -8   1  126.01    4.10
   5  -8   1  116.83    3.84
  -6   8  -1   37.69    1.50
  -6   8  -1   39.52    1.54
  -6   8  -1   39.84    1.60
   6  -8   1   41.15    1.62
   6  -8   1   37.89    1.76
  -7   8  -1   75.22    2.59
  -7   8  -1   76.05    2.68
  -7   8  -1   71.61    2.54
   7  -8   1   76.14    2.91
  -8   8  -1   52.57    2.02
  -8   8  -1   52.51    2.12
  -8   8  -1   50.91    1.98
   8  -8   1   51.30    2.30
  -9   8  -1   47.14    2.04
  -9   8  -1   48.18    1.94
  -9   8  -1   43.74    1.87
   9  -8   1   47.29    2.25
 -10   8  -1   44.30    1.93
 -10   8  -1   47.10    2.12
  10  -8   1   46.03    2.31
 -11   8  -1   25.81    1.36
 -11   8  -1   25.38    1.52
  11  -8   1   23.89    1.61
  -8  -7   1   52.11    2.20
   7   7  -1   47.23    1.97
   7   7  -1   43.29    2.71
  -7  -7   1   40.98    1.94
  -7  -7   1   43.41    1.86
   6   7  -1   20.70    1.15
   6   7  -1   20.70    1.73
  -6  -7   1   21.55    1.08
  -6  -7   1   19.34    1.08
   5   7  -1    7.68    0.65
   5   7  -1    8.38    0.63
   5   7  -1    7.38    1.16
  -5  -7   1    7.50    0.63
  -5  -7   1    7.04    0.59
   4   7  -1   11.60    0.71
   4   7  -1   10.06    1.27
   4   7  -1   10.59    0.73
  -4  -7   1   11.39    0.68
  -4  -7   1   10.99    0.70
   3   7  -1   83.31    2.79
   3   7  -1   90.55    2.93
   3   7  -1   84.06    2.74
   3   7  -1   85.63    3.62
  -3  -7   1   86.64    2.77
  -3  -7   1   84.78    2.71
   2   7  -1   37.30    2.03
   2   7  -1   36.64    1.36
   2   7  -1   33.70    1.36
   2   7  -1   38.58    1.50
  -2  -7   1   37.28    1.38
  -2  -7   1   38.01    1.31
   1   7  -1    2.58    0.35
   1   7  -1    1.62    0.46
   1   7  -1    1.81    0.25
  -1  -7   1    2.25    0.24
  -1  -7   1    2.61    0.30
   0   7  -1    2.82    0.53
   0   7  -1    3.90    0.31
   0   7  -1    3.95    0.25
   0   7  -1    3.67    0.31
   0   7  -1    3.77    0.42
   0  -7   1    4.73    0.28
   0  -7   1    4.05    0.32
   0  -7   1    4.03    0.25
  -1   7  -1    0.03    0.08
  -1   7  -1    0.04    0.06
  -1   7  -1    0.12    0.09
  -1   7  -1    0.31    0.17
  -1   7  -1    0.38    0.14
   1  -7   1    0.18    0.08
   1  -7   1    0.07    0.07
  -2   7  -1    0.54    0.16
  -2   7  -1    0.52    0.10
  -2   7  -1    2.45    0.44
  -2   7  -1    0.85    0.16
  -2   7  -1    0.38    0.10
   2  -7   1    0.36    0.10
   2  -7   1    0.79    0.18
  -3   7  -1   29.39    1.34
  -3   7  -1   26.72    1.03
  -3   7  -1   26.57    1.06
  -3   7  -1   28.97    1.04
   3  -7   1   26.58    1.28
   3  -7   1   26.83    0.94
   3  -7   1   29.29    1.15
  -4   7  -1   19.76    0.88
  -4   7  -1   19.50    0.84
  -4   7  -1   17.36    0.84
   4  -7   1   19.96    1.04
   4  -7   1   19.77    0.91
   4  -7   1   19.59    0.68
  -5   7  -1   11.45    0.64
  -5   7  -1   12.18    0.66
  -5   7  -1   12.85    0.71
   5  -7   1   11.59    0.68
   5  -7   1   12.22    0.82
  -6   7  -1   24.74    1.07
  -6   7  -1   23.98    1.12
  -6   7  -1   23.47    1.05
   6  -7   1   24.14    1.08
   6  -7   1   23.20    1.26
  -7   7  -1   87.23    2.91
  -7   7  -1   87.00    3.02
  -7   7  -1   94.82    2.96
   7  -7   1   84.77    3.21
  -8   7  -1   85.02    2.93
  -8   7  -1   89.82    3.09
   8  -7   1   83.70    3.26
  -9   7  -1   46.55    1.90
  -9   7  -1   47.94    2.05
  -9   7  -1   48.56    1.95
   9  -7   1   46.57    2.24
 -10   7  -1   33.98    1.70
 -10   7  -1   34.76    1.63
  10  -7   1   32.48    1.88
 -11   7  -1   37.53    1.75
 -11   7  -1   39.24    1.83
 -11   7  -1   38.58    1.90
  11  -7   1   36.08    2.08
   8   6  -1   11.75    1.60
  -8  -6   1   13.77    0.92
   7   6  -1   51.35    2.90
   7   6  -1   50.75    2.09
  -7  -6   1   51.15    2.05
   6   6  -1   47.32    3.44
   6   6  -1   48.86    2.01
  -6  -6   1   50.50    1.95
  -6  -6   1   52.80    1.90
   5   6  -1   32.04    2.02
   5   6  -1   33.14    1.45
   5   6  -1   34.27    1.44
  -5  -6   1   31.76    1.31
  -5  -6   1   31.45    1.34
   4   6  -1   73.46    2.57
   4   6  -1   73.19    3.24
   4   6  -1   75.46    2.52
   4   6  -1   73.54    2.42
  -4  -6   1   74.14    2.43
  -4  -6   1   74.43    2.44
   3   6  -1  116.33    4.36
   3   6  -1  117.61    3.59
   3   6  -1  113.78    3.52
   3   6  -1  114.77    3.67
  -3  -6   1  119.99    3.52
  -3  -6   1  116.22    3.55
   2   6  -1  128.13    3.90
   2   6  -1  125.09    3.76
   2   6  -1  126.04    3.79
   2   6  -1  118.11    4.47
  -2  -6   1  131.96    3.72
  -2  -6   1  128.56    3.78
   1   6  -1  156.40    4.20
   1   6  -1  132.55    5.03
   1   6  -1  148.61    4.39
   1   6  -1  151.57    4.52
  -1  -6   1  153.68    4.41
  -1  -6   1  157.57    4.33
  -1  -6   1  155.06    4.21
   0   6  -1  102.01    2.93
   0   6  -1  103.25    3.06
   0   6  -1  104.22    3.04
   0   6  -1   98.51    3.14
   0   6  -1   96.32    3.59
   0  -6   1  102.15    3.00
   0  -6   1  110.87    2.97
   0  -6   1  101.20    3.04
  -1   6  -1  355.16    9.72
  -1   6  -1  359.56    9.90
  -1   6  -1  356.80    9.76
  -1   6  -1  349.82    9.89
  -1   6  -1  327.93   10.25
   1  -6   1  361.91    9.69
   1  -6   1  357.08    9.76
  -2   6  -1  270.66    7.65
  -2   6  -1  276.61    7.69
  -2   6  -1  272.45    7.74
  -2   6  -1  275.03    8.10
  -2   6  -1  272.46    7.70
   2  -6   1  280.05    7.83
   2  -6   1  287.21    7.66
  -3   6  -1  210.20    6.15
  -3   6  -1  216.47    6.11
   3  -6   1  213.62    6.19
   3  -6   1  219.59    6.42
   3  -6   1  218.17    5.98
  -4   6  -1   83.23    2.62
  -4   6  -1   84.31    2.68
  -4   6  -1   87.02    2.66
   4  -6   1   84.66    2.41
   4  -6   1   82.76    2.68
   4  -6   1   87.67    2.88
  -5   6  -1   73.87    2.44
  -5   6  -1   75.37    2.53
  -5   6  -1   79.71    2.48
   5  -6   1   79.08    2.52
   5  -6   1   77.00    2.70
  -6   6  -1  176.32    5.32
  -6   6  -1  177.31    5.33
  -6   6  -1  183.78    5.45
   6  -6   1  182.24    5.33
   6  -6   1  184.11    5.65
  -7   6  -1   86.23    2.95
  -7   6  -1   87.05    2.84
   7  -6   1   85.82    3.14
  -8   6  -1    9.40    0.68
  -8   6  -1    8.05    0.63
  -8   6  -1    9.03    0.73
   8  -6   1    8.08    0.80
  -9   6  -1   10.72    0.84
  -9   6  -1   12.75    0.84
  -9   6  -1   10.79    0.75
   9  -6   1   11.89    1.01
 -10   6  -1   10.60    0.82
 -10   6  -1   10.45    0.78
 -10   6  -1    9.60    0.83
  10  -6   1    9.27    1.12
 -11   6  -1    1.08    0.31
 -11   6  -1    1.32    0.36
  11  -6   1    0.97    0.33
   8   5  -1   43.04    2.57
  -8  -5   1   40.28    1.80
   7   5  -1   19.27    1.59
   7   5  -1   20.00    1.09
  -7  -5   1   19.21    1.07
   6   5  -1    9.57    0.68
   6   5  -1    8.39    1.16
   6   5  -1    9.34    0.69
  -6  -5   1    8.97    0.68
   5   5  -1    9.54    0.64
   5   5  -1    9.57    1.20
   5   5  -1    9.62    0.65
  -5  -5   1    8.90    0.57
  -5  -5   1    8.95    0.62
   4   5  -1   55.79    1.95
   4   5  -1   55.47    1.98
   4   5  -1   50.99    2.47
   4   5  -1   56.85    1.85
  -4  -5   1   52.16    1.84
  -4  -5   1   56.69    1.89
   3   5  -1   30.84    1.19
   3   5  -1   28.36    1.63
   3   5  -1   29.73    1.23
   3   5  -1   32.08    1.15
  -3  -5   1   30.49    1.02
  -3  -5   1   31.92    1.15
  -3  -5   1   30.49    1.14
   2   5  -1   20.56    0.84
   2   5  -1   19.58    1.23
   2   5  -1   20.77    0.82
   2   5  -1   19.82    0.90
  -2  -5   1   21.73    0.71
  -2  -5   1   21.56    0.81
  -2  -5   1   20.81    0.83
   1   5  -1   15.50    0.73
   1   5  -1   16.62    0.53
   1   5  -1   14.39    0.99
   1   5  -1   16.52    0.67
  -1  -5   1   16.90    0.68
  -1  -5   1   17.62    0.64
  -1  -5   1   17.48    0.57
   0   5  -1    2.32    0.42
   0   5  -1    2.60    0.28
   0   5  -1    2.23    0.15
   0   5  -1    2.23    0.22
   0  -5   1    1.82    0.19
   0  -5   1    2.21    0.17
   0  -5   1    2.21    0.20
  -1   5  -1   34.75    1.10
  -1   5  -1   35.47    1.18
  -1   5  -1   33.12    1.19
  -1   5  -1   32.81    1.41
  -1   5  -1   33.73    1.08
   1  -5   1   34.89    1.11
   1  -5   1   35.09    1.08
  -2   5  -1  149.74    4.28
  -2   5  -1  155.44    4.64
  -2   5  -1  148.57    4.35
  -2   5  -1  152.37    4.39
  -2   5  -1  150.73    4.39
   2  -5   1  156.27    4.44
   2  -5   1  157.49    4.63
   2  -5   1  157.10    4.29
  -3   5  -1  146.85    4.38
  -3   5  -1  149.66    4.34
  -3   5  -1  152.51    4.39
   3  -5   1  153.50    4.56
   3  -5   1  151.90    4.39
   3  -5   1  152.95    4.19
  -4   5  -1   39.49    1.40
  -4   5  -1   38.12    1.33
  -4   5  -1   37.52    1.33
   4  -5   1   38.55    1.51
   4  -5   1   40.04    1.11
   4  -5   1   38.05    1.36
  -5   5  -1   41.98    1.50
  -5   5  -1   43.20    1.58
   5  -5   1   42.58    1.50
   5  -5   1   43.73    1.71
  -6   5  -1  116.52    3.63
  -6   5  -1  118.67    3.61
  -6   5  -1  120.84    3.73
   6  -5   1  118.39    3.57
   6  -5   1  114.35    3.87
  -7   5  -1  151.78    4.69
  -7   5  -1  153.85    4.72
  -7   5  -1  159.47    4.84
   7  -5   1  155.86    5.04
  -8   5  -1   56.12    2.16
  -8   5  -1   57.05    2.09
  -8   5  -1   53.54    2.02
   8  -5   1   53.60    2.35
  -9   5  -1   37.22    1.62
  -9   5  -1   37.60    1.57
  -9   5  -1   34.92    1.65
   9  -5   1   33.55    1.84
 -10   5  -1   60.53    2.48
 -10   5  -1   62.67    2.45
  10  -5   1   59.13    2.75
 -11   5  -1   51.55    2.19
 -11   5  -1   37.92    1.96
  11  -5   1   48.71    2.44
   9   4  -1   26.29    1.92
  -9  -4   1   24.74    1.34
   8   4  -1   80.48    3.75
  -8  -4   1   82.98    2.96
   7   4  -1  105.69    3.51
   7   4  -1  106.05    3.74
   7   4  -1  107.29    4.32
  -7  -4   1  102.89    3.48
   6   4  -1   94.08    3.00
   6   4  -1   89.98    3.05
   6   4  -1   85.42    3.59
  -6  -4   1   86.90    2.78
  -6  -4   1   82.95    2.90
   5   4  -1   52.91    2.49
   5   4  -1   55.16    2.00
   5   4  -1   57.20    1.87
   5   4  -1   56.67    2.05
  -5  -4   1   56.28    1.85
  -5  -4   1   55.36    1.95
   4   4  -1  145.32    4.35
   4   4  -1  138.01    4.88
   4   4  -1  144.80    4.36
   4   4  -1  145.41    4.21
  -4  -4   1  141.65    4.21
  -4  -4   1  147.49    4.27
  -4  -4   1  142.72    4.15
   3   4  -1  310.29    8.49
   3   4  -1  282.42    9.01
   3   4  -1  303.98    8.40
   3   4  -1  294.77    8.52
  -3  -4   1  305.60    8.42
  -3  -4   1  303.36    8.40
  -3  -4   1  300.89    8.31
   2   4  -1   99.07    3.63
   2   4  -1  106.31    3.15
   2   4  -1  101.97    3.21
   2   4  -1  103.33    3.11
  -2  -4   1  106.61    3.13
  -2  -4   1  116.51    3.04
  -2  -4   1  109.45    3.11
   1   4  -1    6.25    0.57
   1   4  -1    7.19    0.25
   1   4  -1    7.28    0.36
   1   4  -1    7.21    0.41
   1   4  -1    7.14    0.36
  -1  -4   1    7.26    0.29
  -1  -4   1    6.84    0.36
  -1  -4   1    7.57    0.34
   0   4  -1  204.20    5.86
   0   4  -1  199.76    6.23
   0   4  -1  207.79    5.79
   0   4  -1  217.94    5.72
   0  -4   1  218.18    5.75
   0  -4   1  221.52    5.80
   0  -4   1  185.53    5.85
  -1   4  -1  251.64    6.83
  -1   4  -1  238.80    7.09
  -1   4  -1  248.42    6.86
  -1   4  -1  228.31    6.79
  -1   4  -1  250.87    6.89
   1  -4   1  263.03    6.81
  -2   4  -1  136.24    4.11
  -2   4  -1  141.91    4.06
  -2   4  -1  147.48    3.97
   2  -4   1  143.83    4.24
   2  -4   1  146.35    4.10
   2  -4   1  144.36    3.97
  -3   4  -1   84.12    2.58
  -3   4  -1   88.10    2.60
  -3   4  -1   85.85    2.63
   3  -4   1   84.97    2.60
   3  -4   1   89.50    2.75
   3  -4   1   90.14    2.41
  -4   4  -1   90.93    2.75
  -4   4  -1   90.84    2.82
   4  -4   1   91.27    2.94
   4  -4   1   92.36    2.75
  -5   4  -1   94.49    3.00
  -5   4  -1   97.87    3.00
  -5   4  -1  100.05    3.10
   5  -4   1   99.99    2.97
   5  -4   1   99.26    3.24
  -6   4  -1   56.44    1.94
  -6   4  -1   54.65    1.95
  -6   4  -1   57.82    2.04
   6  -4   1   58.38    2.21
   6  -4   1   57.97    1.88
  -7   4  -1    4.74    0.51
  -7   4  -1    3.49    0.47
  -7   4  -1    2.96    0.38
   7  -4   1    3.85    0.57
  -8   4  -1   26.18    1.24
  -8   4  -1   25.85    1.28
  -8   4  -1   26.18    1.19
   8  -4   1   27.09    1.50
  -9   4  -1   18.24    1.00
  -9   4  -1   18.85    1.12
  -9   4  -1   19.36    1.09
   9  -4   1   19.19    1.31
 -10   4  -1    0.87    0.31
 -10   4  -1    0.09    0.23
  10  -4   1   -0.04    0.21
 -11   4  -1    0.83    0.29
 -11   4  -1    1.28    0.35
  11  -4   1    0.90    0.35
   9   3  -1   10.87    1.42
  -9  -3   1   11.73    0.87
   8   3  -1    0.85    0.45
  -8  -3   1    1.11    0.37
   7   3  -1    1.55    0.48
   7   3  -1    1.41    0.34
   7   3  -1    1.14    0.28
  -7  -3   1    0.97    0.30
   6   3  -1    0.12    0.16
   6   3  -1    0.11    0.15
   6   3  -1   -0.09    0.17
  -6  -3   1    0.13    0.14
  -6  -3   1    0.11    0.13
  -6  -3   1    0.32    0.19
   5   3  -1    0.40    0.16
   5   3  -1    0.25    0.12
   5   3  -1    0.46    0.26
   5   3  -1    0.84    0.21
  -5  -3   1    0.43    0.13
  -5  -3   1    0.40    0.15
  -5  -3   1    0.79    0.22
   4   3  -1   14.64    0.74
   4   3  -1   14.64    0.72
   4   3  -1   14.45    0.63
   4   3  -1   14.67    0.98
  -4  -3   1   14.05    0.62
  -4  -3   1   14.37    0.68
   3   3  -1  130.04    3.76
   3   3  -1  122.11    4.12
   3   3  -1  120.31    3.75
   3   3  -1  130.52    3.65
  -3  -3   1  127.68    3.69
  -3  -3   1  128.22    3.62
  -3  -3   1  123.98    3.65
   2   3  -1   56.73    2.19
   2   3  -1   62.02    1.88
   2   3  -1   59.57    1.92
   2   3  -1   60.66    1.83
  -2  -3   1   63.45    1.79
  -2  -3   1   60.46    1.84
  -2  -3   1   60.32    1.84
   1   3  -1    5.03    0.26
   1   3  -1    4.51    0.29
   1   3  -1    5.04    0.26
   1   3  -1    4.93    0.44
  -1  -3   1    4.93    0.25
  -1  -3   1    4.73    0.26
  -1  -3   1    4.74    0.21
   0   3  -1   44.26    1.25
   0   3  -1   42.61    1.28
   0   3  -1   42.91    1.34
   0   3  -1   39.39    1.56
   0  -3   1   44.22    1.29
   0  -3   1   43.17    1.27
  -1   3  -1  209.98    6.10
  -1   3  -1  220.21    5.99
  -1   3  -1  202.19    5.96
  -1   3  -1  219.37    5.91
   1  -3   1  225.44    5.91
  -2   3  -1  331.26    9.36
  -2   3  -1  334.15    9.35
  -2   3  -1  352.70    9.23
  -2   3  -1  333.88    9.38
   2  -3   1  353.28    9.23
   2  -3   1  338.75    9.35
   2  -3   1  337.79    9.46
  -3   3  -1  233.81    6.61
  -3   3  -1  239.51    6.56
   3  -3   1  232.76    6.70
   3  -3   1  232.42    6.54
  -4   3  -1   18.06    0.74
  -4   3  -1   18.60    0.76
  -4   3  -1   19.28    0.81
   4  -3   1   19.05    0.72
   4  -3   1   18.32    0.88
  -5   3  -1  136.80    4.15
  -5   3  -1  140.33    4.21
  -5   3  -1  141.42    4.13
   5  -3   1  140.48    4.07
   5  -3   1  142.54    4.39
  -6   3  -1  190.17    5.45
  -6   3  -1  182.85    5.53
  -6   3  -1  183.83    5.48
   6  -3   1  192.25    5.80
   6  -3   1  183.03    5.36
  -7   3  -1  150.62    4.74
  -7   3  -1  152.33    4.70
  -7   3  -1  157.87    4.65
   7  -3   1  155.21    5.05
  -8   3  -1   82.57    2.86
  -8   3  -1   83.38    2.79
  -8   3  -1   85.15    2.92
   8  -3   1   80.89    3.19
  -9   3  -1   44.79    1.90
  -9   3  -1   47.03    1.95
   9  -3   1   45.17    2.22
 -10   3  -1   99.31    3.57
 -10   3  -1  100.33    3.55
  10  -3   1  100.09    4.00
 -11   3  -1   71.28    3.24
 -11   3  -1   69.91    2.82
  11  -3   1   71.11    3.35
  10   2  -1   46.39    2.65
 -10  -2   1   43.82    2.04
   9   2  -1   71.12    3.40
  -9  -2   1   78.06    2.83
   8   2  -1  114.63    3.95
   8   2  -1  112.46    4.43
  -8  -2   1  113.21    3.76
   7   2  -1   86.64    3.52
   7   2  -1   89.32    2.97
   7   2  -1   91.13    3.18
  -7  -2   1   87.90    2.91
  -7  -2   1   88.14    2.97
   6   2  -1   61.41    2.34
   6   2  -1   66.69    2.04
   6   2  -1   64.99    2.68
   6   2  -1   66.93    2.23
  -6  -2   1   62.04    2.01
  -6  -2   1   63.23    2.14
  -6  -2   1   61.68    2.19
   5   2  -1  174.35    4.87
   5   2  -1  170.63    5.49
   5   2  -1  161.35    5.14
   5   2  -1  171.30    5.04
  -5  -2   1  170.29    4.95
  -5  -2   1  172.68    5.01
  -5  -2   1  169.76    4.86
   4   2  -1  492.80   13.15
   4   2  -1  496.43   13.05
   4   2  -1  457.48   13.36
   4   2  -1  466.73   13.66
   4   2  -1  469.38   13.29
  -4  -2   1  479.35   13.14
  -4  -2   1  472.28   13.19
  -4  -2   1  496.14   13.26
  -4  -2   1  475.78   13.05
   3   2  -1   80.72    2.84
   3   2  -1   88.59    2.38
   3   2  -1   83.12    2.62
   3   2  -1   82.92    2.59
   3   2  -1   85.36    2.48
  -3  -2   1   85.21    2.38
  -3  -2   1   87.98    2.51
  -3  -2   1   83.96    2.54
   2   2  -1   18.27    0.69
   2   2  -1   19.63    0.89
   2   2  -1   19.01    0.72
   2   2  -1   18.29    0.65
  -2  -2   1   19.71    0.65
  -2  -2   1   18.80    0.67
  -2  -2   1   17.82    0.65
   1   2  -1   12.52    0.45
   1   2  -1   12.32    0.46
   1   2  -1   12.78    0.51
   1   2  -1   12.52    0.64
  -1  -2   1   13.32    0.44
  -1  -2   1   13.21    0.47
  -1  -2   1   13.40    0.46
   0   2  -1  214.06    5.74
   0   2  -1  200.07    5.79
   0   2  -1  211.15    5.76
   0  -2   1  215.64    5.76
  -1   2  -1   77.23    2.21
  -1   2  -1   78.46    2.17
  -1   2  -1   80.84    2.23
  -1   2  -1   70.53    2.23
   1  -2   1   81.48    2.21
   1  -2   1   81.57    2.30
  -2   2  -1    5.21    0.27
  -2   2  -1    5.91    0.28
  -2   2  -1    5.27    0.29
   2  -2   1    5.38    0.25
   2  -2   1    5.42    0.32
  -3   2  -1   16.28    0.62
  -3   2  -1   15.11    0.62
  -3   2  -1   15.09    0.64
   3  -2   1   15.87    0.72
   3  -2   1   16.12    0.58
  -4   2  -1    5.08    0.33
  -4   2  -1    4.59    0.34
  -4   2  -1    4.71    0.33
  -4   2  -1    5.57    0.20
   4  -2   1    5.03    0.42
   4  -2   1    5.80    0.31
  -5   2  -1    0.32    0.15
  -5   2  -1    0.20    0.14
   5  -2   1    0.52    0.21
   5  -2   1    0.70    0.15
  -6   2  -1    8.91    0.54
  -6   2  -1    9.76    0.61
  -6   2  -1    9.43    0.59
   6  -2   1    8.54    0.71
   6  -2   1    9.53    0.50
  -7   2  -1   18.98    0.97
  -7   2  -1   20.07    0.92
  -7   2  -1   19.75    1.00
   7  -2   1   18.96    1.19
  -8   2  -1   24.04    1.20
  -8   2  -1   24.20    1.20
   8  -2   1   23.52    1.44
  -9   2  -1    0.30    0.26
  -9   2  -1    0.08    0.25
   9  -2   1    0.49    0.30
 -10   2  -1   38.34    1.79
 -10   2  -1   40.58    1.84
  10  -2   1   37.87    2.12
  10   1  -1    7.14    1.08
 -10  -1   1    7.18    0.78
   9   1  -1    0.23    0.26
  -9  -1   1    0.46    0.23
  -9  -1   1    1.01    0.38
   8   1  -1   19.79    1.41
   8   1  -1   19.44    1.18
  -8  -1   1   21.93    1.13
  -8  -1   1   18.71    1.01
   7   1  -1   12.74    0.73
   7   1  -1   13.50    0.89
   7   1  -1   10.91    0.95
  -7  -1   1   12.44    0.74
  -7  -1   1   12.33    0.78
   6   1  -1    7.38    0.85
   6   1  -1    8.12    0.52
   6   1  -1    7.58    0.41
  -6  -1   1    7.82    0.55
  -6  -1   1    7.07    0.39
  -6  -1   1    7.06    0.50
   5   1  -1   73.52    2.70
   5   1  -1   72.70    2.37
   5   1  -1   76.53    2.22
  -5  -1   1   73.54    2.36
  -5  -1   1   70.87    2.20
  -5  -1   1   72.65    2.34
  -5  -1   1   75.35    2.21
   4   1  -1   31.98    1.39
   4   1  -1   33.80    1.06
   4   1  -1   32.46    1.18
  -4  -1   1   32.17    1.15
  -4  -1   1   31.37    1.05
  -4  -1   1   33.01    1.03
  -4  -1   1   31.62    1.13
   3   1  -1  126.71    3.76
   3   1  -1  122.57    3.95
   3   1  -1  131.12    3.64
  -3  -1   1  136.69    3.60
  -3  -1   1  130.11    3.72
  -3  -1   1  128.29    3.64
  -3  -1   1  129.65    3.71
   2   1  -1   82.11    2.30
   2   1  -1   77.08    2.50
   2   1  -1   80.11    2.38
  -2  -1   1   79.67    2.33
  -2  -1   1   82.74    2.33
  -2  -1   1   83.40    2.24
   1   1  -1  238.46    6.45
   1   1  -1  216.57    6.56
   1   1  -1  239.57    6.45
   1   1  -1  230.10    6.49
  -1  -1   1  247.13    6.46
  -1  -1   1  242.95    6.45
   0   1  -1  382.25   10.50
  -1   1  -1  291.32    8.12
  -1   1  -1  295.72    8.12
  -1   1  -1  287.64    8.13
   1  -1   1  315.36    8.15
  -2   1  -1   34.12    1.09
  -2   1  -1   32.65    1.09
  -2   1  -1   35.43    1.11
   2  -1   1   36.30    1.19
   2  -1   1   36.35    1.05
  -3   1  -1  143.26    4.11
  -3   1  -1  133.55    4.08
  -3   1  -1  147.87    4.07
  -3   1  -1  143.51    3.94
   3  -1   1  142.93    4.02
   3  -1   1  148.13    4.27
  -4   1  -1  153.73    4.64
  -4   1  -1  164.51    4.46
  -4   1  -1  158.56    4.66
  -4   1  -1  167.34    4.62
   4  -1   1  163.25    4.57
   4  -1   1  158.15    4.87
  -5   1  -1  350.59   10.12
  -5   1  -1  356.16    9.88
  -5   1  -1  373.53   10.08
  -5   1  -1  362.60   10.14
   5  -1   1  370.30   10.45
   5  -1   1  352.91   10.02
  -6   1  -1  121.76    3.76
  -6   1  -1  117.27    3.75
  -6   1  -1  127.29    3.70
   6  -1   1  119.08    3.62
   6  -1   1  123.20    4.10
  -7   1  -1   69.64    2.36
  -7   1  -1   64.64    2.32
  -7   1  -1   66.93    2.35
   7  -1   1   64.38    2.66
  -8   1  -1   46.48    1.84
  -8   1  -1   47.21    1.87
   8  -1   1   43.44    2.16
  -9   1  -1   69.30    2.59
  -9   1  -1   69.39    2.62
   9  -1   1   68.68    3.03
 -10   1  -1   41.19    1.87
 -10   1  -1   41.36    1.91
  10  -1   1   43.85    2.36
  10  -1   1   40.92    2.12
  10   0  -1   93.17    3.94
 -10   0   1   91.95    3.31
 -10   0   1   88.21    3.24
   9   0  -1   77.72    3.33
   9   0  -1   77.47    3.03
  -9   0   1   74.49    2.78
  -9   0   1   76.08    2.76
   8   0  -1   64.67    2.80
  -8   0   1   63.44    2.34
  -8   0   1   66.72    2.38
   7   0  -1   63.95    2.65
   7   0  -1   64.39    2.21
  -7   0   1   64.14    2.25
  -7   0   1   64.11    2.25
   6   0  -1   75.25    2.48
   6   0  -1   74.45    2.85
   6   0  -1   80.84    2.30
  -6   0   1   77.03    2.51
  -6   0   1   77.15    2.51
  -6   0   1   77.70    2.36
  -6   0   1   72.56    2.33
   5   0  -1  116.95    3.16
   5   0  -1  108.68    3.34
   5   0  -1  108.41    3.65
  -5   0   1  112.74    3.21
  -5   0   1  107.97    3.33
  -5   0   1  106.62    3.33
  -5   0   1  109.21    3.15
   4   0  -1  184.33    5.39
   4   0  -1  194.12    5.67
   4   0  -1  190.00    5.23
  -4   0   1  187.16    5.23
  -4   0   1  179.96    5.36
  -4   0   1  195.72    5.27
  -4   0   1  189.69    5.38
   3   0  -1   48.14    1.39
   3   0  -1   47.79    1.66
   3   0  -1   47.25    1.51
  -3   0   1   47.00    1.49
  -3   0   1   47.52    1.40
  -3   0   1   46.50    1.47
   2   0  -1  124.96    3.54
   2   0  -1  123.19    3.63
   2   0  -1  126.16    3.45
  -2   0   1  125.58    3.51
  -2   0   1  123.11    3.44
  -2   0   1  125.41    3.50
   1   0  -1   88.05    2.38
  -1   0   1   83.11    2.39
  -1   0   1   87.37    2.40
  -1   0  -1   48.53    1.40
  -1   0  -1   48.59    1.36
  -1   0  -1   46.30    1.40
  -1   0  -1   47.43    1.40
   1   0   1   48.71    1.40
   1   0   1   49.89    1.47
  -2   0  -1   16.56    0.54
  -2   0  -1   17.64    0.59
  -2   0  -1   16.52    0.60
  -2   0  -1   16.12    0.60
   2   0   1   16.61    0.56
   2   0   1   17.48    0.71
   2   0   1   15.64    0.57
  -3   0  -1    1.03    0.14
  -3   0  -1    0.52    0.12
  -3   0  -1    0.83    0.10
  -3   0  -1    0.71    0.13
   3   0   1    0.74    0.11
   3   0   1    0.63    0.16
   3   0   1    0.96    0.12
  -4   0  -1    4.84    0.31
  -4   0  -1    5.06    0.35
  -4   0  -1    5.21    0.35
  -4   0  -1    4.91    0.26
   4   0   1    5.05    0.30
   4   0   1    5.22    0.31
   4   0   1    5.23    0.47
  -5   0  -1   23.37    0.96
  -5   0  -1   23.55    0.81
  -5   0  -1   23.50    0.91
  -5   0  -1   23.47    0.98
   5   0   1   23.68    1.21
   5   0   1   21.45    0.88
   5   0   1   23.09    0.88
  -6   0  -1   53.85    1.81
  -6   0  -1   53.04    1.91
  -6   0  -1   54.81    1.89
   6   0   1   53.24    2.22
   6   0   1   52.68    1.77
   6   0   1   51.75    1.79
  -7   0  -1    5.79    0.51
  -7   0  -1    4.86    0.53
   7   0   1    5.78    0.79
  -8   0  -1   13.58    0.86
  -8   0  -1   15.05    0.94
   8   0   1   14.59    1.08
   8   0   1   15.67    1.21
  -9   0  -1   92.06    3.22
  -9   0  -1   87.95    3.13
   9   0   1   90.49    3.75
   9   0   1   85.90    3.46
 -10   0  -1   52.17    2.24
  10   0   1   51.37    2.70
  10   0   1   53.27    2.47
 -11   1   1    1.61    0.35
  10  -1  -1    7.05    1.02
 -10   1   1    6.11    0.72
   9  -1  -1   36.94    2.03
  -9   1   1   38.11    1.68
  -9   1   1   39.43    1.69
   8  -1  -1   23.43    1.44
  -8   1   1   22.52    1.13
  -8   1   1   22.23    1.13
   7  -1  -1   64.87    2.59
   7  -1  -1   64.01    2.18
  -7   1   1   63.26    2.24
  -7   1   1   63.51    2.22
   6  -1  -1   61.52    2.39
   6  -1  -1   60.92    2.06
  -6   1   1   61.92    1.97
  -6   1   1   63.89    2.12
  -6   1   1   61.27    2.08
   5  -1  -1  106.18    3.23
   5  -1  -1  108.10    3.52
   5  -1  -1  113.14    3.02
  -5   1   1  100.84    3.20
  -5   1   1  106.93    3.25
  -5   1   1  103.67    3.00
  -5   1   1  107.59    3.13
   4  -1  -1  193.66    5.23
   4  -1  -1  195.03    5.65
   4  -1  -1  187.05    5.42
  -4   1   1  189.16    5.42
  -4   1   1  187.95    5.38
  -4   1   1  185.96    5.31
  -4   1   1  190.93    5.23
   3  -1  -1  159.74    4.63
   3  -1  -1  167.65    4.48
   3  -1  -1  162.67    4.76
  -3   1   1  162.68    4.54
  -3   1   1  164.47    4.62
  -3   1   1  161.12    4.58
   2  -1  -1   30.48    1.07
   2  -1  -1   31.79    1.02
   2  -1  -1   31.87    0.92
  -2   1   1   32.31    1.00
  -2   1   1   32.23    0.96
   1  -1  -1  412.85   11.17
  -1   1   1  407.51   11.12
   0  -1  -1  507.87   13.60
   0   1   1  514.27   13.63
   0   1   1  483.59   13.60
  -1  -1  -1  343.01    8.87
  -1  -1  -1  333.77    8.83
   1   1   1  321.43    9.04
   1   1   1  319.99    8.85
   1   1   1  320.88    8.89
   1   1   1  307.95    8.96
  -2  -1  -1   30.08    0.97
  -2  -1  -1   30.05    0.95
  -2  -1  -1   30.39    0.96
  -2  -1  -1   31.44    1.00
   2   1   1   29.28    1.12
   2   1   1   28.16    1.15
   2   1   1   29.81    0.97
   2   1   1   31.83    0.97
  -3  -1  -1  321.27    9.08
  -3  -1  -1  332.78    9.05
  -3  -1  -1  332.64    9.15
  -3  -1  -1  337.43    9.11
   3   1   1  329.32    9.43
   3   1   1  334.10    9.08
   3   1   1  317.05    9.10
  -4  -1  -1  273.03    7.45
  -4  -1  -1  272.08    7.59
  -4  -1  -1  264.96    7.50
  -4  -1  -1  272.19    7.55
   4   1   1  265.38    7.53
   4   1   1  269.80    7.49
   4   1   1  260.52    7.91
  -5  -1  -1  192.27    5.54
  -5  -1  -1  186.60    5.40
  -5  -1  -1  192.49    5.48
  -5  -1  -1  194.54    5.59
   5   1   1  185.79    5.85
   5   1   1  198.00    5.47
   5   1   1  185.03    5.98
   5   1   1  192.20    5.52
  -6  -1  -1   57.12    1.96
  -6  -1  -1   53.62    1.98
   6   1   1   53.06    2.35
   6   1   1   56.56    1.91
   6   1   1   58.89    2.27
  -7  -1  -1   68.90    2.47
  -7  -1  -1   69.35    2.41
   7   1   1   70.05    2.74
   7   1   1   70.89    2.94
  -8  -1  -1   71.27    2.55
  -8  -1  -1   71.54    2.63
   8   1   1   71.94    2.88
   8   1   1   70.82    3.12
  -9  -1  -1   27.12    1.43
   9   1   1   30.10    1.90
   9   1   1   28.22    1.61
  10   1   1    6.27    1.01
  11  -2  -1   46.74    2.47
 -11   2   1   45.97    2.05
 -11   2   1   43.73    2.01
  10  -2  -1   25.53    1.68
 -10   2   1   24.89    1.35
 -10   2   1   26.02    1.35
   9  -2  -1   54.76    2.55
  -9   2   1   54.82    2.14
  -9   2   1   54.81    2.17
   8  -2  -1   60.10    2.55
   8  -2  -1   61.41    2.35
  -8   2   1   57.26    2.15
  -8   2   1   58.05    2.19
   7  -2  -1   54.51    1.94
   7  -2  -1   54.03    2.29
  -7   2   1   55.47    2.02
  -7   2   1   57.18    1.99
  -7   2   1   56.60    1.88
   6  -2  -1   90.60    2.85
   6  -2  -1   90.71    3.16
  -6   2   1   93.10    2.77
  -6   2   1   86.51    2.82
  -6   2   1   91.22    2.90
   5  -2  -1   50.40    1.72
   5  -2  -1   52.77    1.96
   5  -2  -1   54.23    1.48
  -5   2   1   49.00    1.68
  -5   2   1   50.78    1.64
  -5   2   1   50.47    1.47
  -5   2   1   51.97    1.75
   4  -2  -1   33.24    0.93
   4  -2  -1   31.91    1.14
   4  -2  -1   32.33    1.28
  -4   2   1   30.71    1.08
  -4   2   1   31.51    1.06
  -4   2   1   32.23    1.14
   3  -2  -1    0.27    0.09
   3  -2  -1    0.70    0.15
   3  -2  -1    0.49    0.05
  -3   2   1    0.52    0.10
  -3   2   1    0.61    0.12
  -3   2   1    0.24    0.06
   2  -2  -1   10.60    0.38
   2  -2  -1   10.67    0.49
   2  -2  -1   10.25    0.45
  -2   2   1   10.63    0.42
  -2   2   1   10.58    0.40
  -2   2   1   10.69    0.37
   1  -2  -1   31.14    0.92
   1  -2  -1   30.94    0.97
  -1   2   1   29.97    0.91
  -1   2   1   30.76    0.92
  -1   2   1   31.51    1.05
   0  -2  -1  109.12    3.03
   0  -2  -1  112.75    2.97
   0   2   1  103.98    3.04
   0   2   1  104.77    3.05
   0   2   1  108.52    2.98
  -1  -2  -1    4.72    0.23
  -1  -2  -1    4.56    0.19
  -1  -2  -1    4.37    0.24
   1   2   1    4.63    0.29
   1   2   1    4.66    0.40
   1   2   1    4.57    0.25
   1   2   1    4.78    0.20
  -2  -2  -1   71.13    2.03
   2   2   1   70.05    2.06
   2   2   1   68.40    2.22
   2   2   1   69.88    2.40
   2   2   1   69.24    2.09
  -3  -2  -1   42.06    1.40
  -3  -2  -1   42.30    1.35
  -3  -2  -1   42.61    1.34
   3   2   1   40.68    1.70
   3   2   1   42.36    1.57
   3   2   1   43.18    1.36
   3   2   1   40.61    1.38
  -4  -2  -1   96.54    2.93
  -4  -2  -1   94.36    2.86
  -4  -2  -1   96.01    2.83
   4   2   1   98.71    2.85
   4   2   1   94.19    2.90
   4   2   1   92.09    3.13
   4   2   1   94.76    3.34
  -5  -2  -1  168.38    4.85
  -5  -2  -1  159.31    4.67
  -5  -2  -1  163.06    4.76
   5   2   1  162.18    4.78
   5   2   1  155.76    5.06
   5   2   1  164.68    5.35
  -6  -2  -1   18.81    0.90
  -6  -2  -1   18.70    0.93
  -6  -2  -1   20.41    0.99
   6   2   1   18.07    1.26
   6   2   1   19.86    1.13
   6   2   1   20.25    0.90
  -7  -2  -1   16.56    0.97
   7   2   1   17.12    1.30
   7   2   1   19.33    1.16
  -8  -2  -1   49.88    2.04
   8   2   1   48.12    2.54
   8   2   1   52.63    2.27
  -9  -2  -1   51.73    2.14
   9   2   1   46.99    2.63
   9   2   1   50.37    2.31
  11  -3  -1   15.79    1.31
 -11   3   1   15.91    1.07
 -11   3   1   17.11    1.10
  10  -3  -1   31.90    1.89
 -10   3   1   32.36    1.60
 -10   3   1   34.37    1.58
   9  -3  -1   43.25    2.15
  -9   3   1   43.46    1.84
  -9   3   1   41.98    1.77
   8  -3  -1   76.27    2.57
   8  -3  -1   73.36    2.95
  -8   3   1   76.51    2.59
  -8   3   1   74.22    2.64
  -8   3   1   73.12    2.48
   7  -3  -1  149.43    4.53
   7  -3  -1  152.70    4.95
  -7   3   1  149.05    4.61
  -7   3   1  150.69    4.54
  -7   3   1  149.90    4.47
   6  -3  -1   60.85    2.32
   6  -3  -1   62.55    2.06
  -6   3   1   61.31    1.98
  -6   3   1   61.07    2.03
  -6   3   1   60.41    2.10
   5  -3  -1  219.76    5.81
   5  -3  -1  216.56    6.14
   5  -3  -1  216.78    6.37
  -5   3   1  205.30    6.04
  -5   3   1  209.09    6.07
  -5   3   1  214.12    6.16
   4  -3  -1  153.12    4.52
   4  -3  -1  152.89    4.10
   4  -3  -1  150.54    4.37
  -4   3   1  150.32    4.26
  -4   3   1  147.64    4.34
  -4   3   1  142.67    4.26
   3  -3  -1  107.50    3.18
   3  -3  -1  107.13    3.01
   3  -3  -1  105.78    3.27
  -3   3   1  109.93    3.09
  -3   3   1  106.69    3.05
  -3   3   1  108.11    3.14
   2  -3  -1  226.80    6.34
   2  -3  -1  231.58    6.46
   2  -3  -1  223.88    6.55
  -2   3   1  234.69    6.58
  -2   3   1  233.50    6.32
  -2   3   1  236.98    6.39
   1  -3  -1  365.58    9.99
   1  -3  -1  368.14   10.06
  -1   3   1  378.38    9.95
  -1   3   1  381.25   10.04
  -1   3   1  334.74   10.22
   0  -3  -1  115.64    3.39
   0  -3  -1  125.82    3.32
   0   3   1  114.97    3.42
   0   3   1  117.46    3.43
   0   3   1  125.77    3.34
  -1  -3  -1   77.41    2.32
  -1  -3  -1   83.55    2.29
   1   3   1   76.51    2.39
   1   3   1   83.18    2.22
   1   3   1   74.43    2.72
   1   3   1   76.47    2.34
  -2  -3  -1  149.84    4.22
  -2  -3  -1  151.27    4.13
  -2  -3  -1  142.94    4.22
   2   3   1  147.66    4.26
   2   3   1  155.79    4.11
   2   3   1  143.76    4.36
   2   3   1  143.23    4.70
  -3  -3  -1  184.95    5.25
  -3  -3  -1  191.26    5.16
   3   3   1  183.78    5.27
   3   3   1  179.46    5.76
   3   3   1  176.65    5.42
   3   3   1  182.40    5.12
  -4  -3  -1   37.20    1.34
  -4  -3  -1   38.19    1.26
  -4  -3  -1   33.88    1.25
   4   3   1   35.49    1.74
   4   3   1   35.49    1.49
   4   3   1   36.35    1.33
  -5  -3  -1   52.75    1.80
  -5  -3  -1   56.85    1.83
  -5  -3  -1   55.86    1.93
   5   3   1   52.23    2.09
   5   3   1   53.34    2.40
   5   3   1   53.75    1.88
  -6  -3  -1   32.77    1.24
  -6  -3  -1   30.22    1.35
   6   3   1   34.39    1.33
   6   3   1   31.50    1.81
   6   3   1   31.24    1.53
  -7  -3  -1   19.81    1.09
   7   3   1   20.24    1.22
   7   3   1   22.22    1.55
  -8  -3  -1   12.08    0.89
   8   3   1   12.25    0.96
   8   3   1   12.71    1.54
  -9  -3  -1    2.04    0.38
   9   3   1    3.23    0.78
  11  -4  -1   17.04    1.35
 -11   4   1   17.00    1.12
 -11   4   1   17.57    1.10
  10  -4  -1   43.48    2.25
 -10   4   1   44.26    1.88
 -10   4   1   42.98    1.94
   9  -4  -1   46.22    2.23
  -9   4   1   46.57    1.78
  -9   4   1   45.45    1.93
  -9   4   1   46.48    1.86
   8  -4  -1    1.88    0.32
   8  -4  -1    1.43    0.42
  -8   4   1    1.12    0.26
  -8   4   1    1.32    0.34
  -8   4   1    1.27    0.29
   7  -4  -1    1.68    0.39
   7  -4  -1    1.91    0.30
  -7   4   1    1.46    0.27
  -7   4   1    1.52    0.31
  -7   4   1    1.49    0.26
   6  -4  -1    6.31    0.58
   6  -4  -1    6.65    0.47
  -6   4   1    6.70    0.50
  -6   4   1    5.66    0.41
   5  -4  -1    1.63    0.26
   5  -4  -1    1.27    0.28
  -5   4   1    1.35    0.20
  -5   4   1    1.26    0.19
  -5   4   1    1.37    0.25
   4  -4  -1    0.96    0.19
   4  -4  -1    0.81    0.21
   4  -4  -1    1.17    0.10
  -4   4   1    0.93    0.14
  -4   4   1    0.84    0.16
  -4   4   1    0.95    0.18
   3  -4  -1   18.31    0.59
   3  -4  -1   16.85    0.80
   3  -4  -1   16.75    0.72
  -3   4   1   16.39    0.65
  -3   4   1   17.57    0.60
  -3   4   1   16.62    0.67
   2  -4  -1    5.95    0.35
   2  -4  -1    6.04    0.43
   2  -4  -1    5.77    0.27
  -2   4   1    5.83    0.43
  -2   4   1    5.77    0.29
  -2   4   1    6.17    0.30
  -2   4   1    6.06    0.25
   1  -4  -1   22.40    0.65
   1  -4  -1   22.12    0.81
   1  -4  -1   22.75    0.75
  -1   4   1   18.81    0.70
  -1   4   1   21.73    0.68
  -1   4   1   21.75    0.79
  -1   4   1   22.04    1.03
   0  -4  -1   76.59    2.26
   0  -4  -1   79.30    2.16
   0   4   1   77.18    2.17
   0   4   1   72.08    2.29
   0   4   1   74.87    2.30
  -1  -4  -1   72.02    2.19
  -1  -4  -1   72.67    2.12
   1   4   1   71.47    2.22
   1   4   1   75.44    2.05
   1   4   1   68.12    2.67
   1   4   1   71.98    2.26
  -2  -4  -1   90.36    2.58
  -2  -4  -1   83.71    2.59
  -2  -4  -1   86.97    2.44
   2   4   1   83.04    2.64
   2   4   1   88.56    2.42
   2   4   1   85.84    2.72
   2   4   1   81.98    3.14
  -3  -4  -1   67.02    2.14
  -3  -4  -1   66.95    2.13
  -3  -4  -1   69.17    2.02
   3   4   1   64.71    2.69
   3   4   1   69.31    2.20
   3   4   1   65.45    2.29
  -4  -4  -1   76.22    2.34
  -4  -4  -1   59.93    2.21
   4   4   1   72.13    2.51
   4   4   1   75.98    2.37
   4   4   1   71.42    2.93
  -5  -4  -1   82.42    2.71
  -5  -4  -1   80.00    2.60
   5   4   1   82.57    3.38
   5   4   1   81.43    2.91
   5   4   1   83.85    2.71
  -6  -4  -1   50.02    1.78
  -6  -4  -1   47.84    1.88
   6   4   1   50.15    2.53
   6   4   1   51.45    1.87
   6   4   1   48.47    2.06
  -7  -4  -1   65.04    2.42
   7   4   1   65.17    3.15
   7   4   1   65.09    2.62
  -8  -4  -1   96.36    3.34
   8   4   1   90.15    3.50
   8   4   1   95.22    4.20
  11  -5  -1   20.45    1.48
 -11   5   1   21.19    1.28
 -11   5   1   21.55    1.24
  10  -5  -1   78.67    3.31
 -10   5   1   78.32    2.77
 -10   5   1   79.29    2.86
 -10   5   1   77.73    2.96
   9  -5  -1   85.28    3.43
  -9   5   1   90.48    3.02
  -9   5   1   88.36    3.14
  -9   5   1   87.81    2.96
   8  -5  -1  111.60    3.53
   8  -5  -1  102.81    3.89
  -8   5   1  113.29    3.50
  -8   5   1  113.61    3.53
  -8   5   1  108.34    3.63
   7  -5  -1  176.49    5.31
   7  -5  -1  176.88    5.65
  -7   5   1  177.55    5.23
  -7   5   1  177.36    5.37
   6  -5  -1  174.29    5.47
   6  -5  -1  179.21    5.23
  -6   5   1  173.75    5.22
  -6   5   1  175.04    5.12
  -6   5   1  173.90    5.10
   5  -5  -1  297.19    8.80
   5  -5  -1  315.81    9.03
  -5   5   1  309.15    8.78
  -5   5   1  310.83    8.65
  -5   5   1  316.06    8.70
   4  -5  -1  241.95    6.51
   4  -5  -1  236.08    6.91
   4  -5  -1  226.16    6.74
  -4   5   1  234.06    6.63
  -4   5   1  235.86    6.68
   3  -5  -1  166.61    4.66
   3  -5  -1  164.11    4.84
   3  -5  -1  164.96    5.02
  -3   5   1  169.45    5.06
  -3   5   1  165.19    4.67
  -3   5   1  171.32    4.74
  -3   5   1  164.29    4.75
   2  -5  -1  447.11   12.77
   2  -5  -1  457.15   12.64
  -2   5   1  472.31   13.08
  -2   5   1  460.17   12.66
  -2   5   1  469.60   12.53
  -2   5   1  465.33   12.64
   1  -5  -1  204.49    5.65
   1  -5  -1  198.48    5.55
   1  -5  -1  207.87    5.39
  -1   5   1  192.22    5.43
  -1   5   1  171.24    5.97
  -1   5   1  199.48    5.63
  -1   5   1  200.96    5.50
  -1   5   1  200.55    5.61
   0  -5  -1   92.14    2.66
   0  -5  -1   93.02    2.53
   0   5   1   92.11    2.71
   0   5   1   89.83    2.54
   0   5   1   74.38    3.12
   0   5   1   86.61    2.70
  -1  -5  -1   68.63    1.95
  -1  -5  -1   62.74    2.02
   1   5   1   65.78    2.11
   1   5   1   60.65    2.59
   1   5   1   61.96    2.07
   1   5   1   66.34    1.87
  -2  -5  -1    4.39    0.35
  -2  -5  -1    4.26    0.31
   2   5   1    4.25    0.35
   2   5   1    4.44    0.20
   2   5   1    4.44    0.38
   2   5   1    3.49    0.59
  -3  -5  -1   22.84    0.93
  -3  -5  -1   21.56    0.94
   3   5   1   24.53    1.01
   3   5   1   22.94    1.06
   3   5   1   22.97    1.45
  -4  -5  -1   21.95    0.98
  -4  -5  -1   21.97    0.97
   4   5   1   22.96    1.03
   4   5   1   23.75    1.14
   4   5   1   22.47    1.50
  -5  -5  -1    2.77    0.39
  -5  -5  -1    1.72    0.29
   5   5   1    2.35    0.35
   5   5   1    2.29    0.60
   5   5   1    3.35    0.49
  -6  -5  -1    1.39    0.34
  -6  -5  -1    1.65    0.31
   6   5   1    2.22    0.43
   6   5   1    1.26    0.47
   6   5   1    1.39    0.31
  -7  -5  -1    0.27    0.25
   7   5   1    0.13    0.21
   7   5   1    0.44    0.34
  -8  -5  -1    1.22    0.30
   8   5   1    1.80    0.50
  11  -6  -1   12.14    1.11
 -11   6   1   12.57    0.96
 -11   6   1   12.14    0.88
  10  -6  -1    4.29    0.73
 -10   6   1    4.72    0.65
 -10   6   1    5.72    0.63
 -10   6   1    3.85    0.51
   9  -6  -1    0.38    0.31
  -9   6   1    0.17    0.10
  -9   6   1    0.16    0.28
  -9   6   1   -0.05    0.17
   8  -6  -1   13.11    0.78
   8  -6  -1   12.39    0.98
  -8   6   1   12.61    0.75
  -8   6   1   12.22    0.73
  -8   6   1   12.17    0.83
   7  -6  -1    7.73    0.57
   7  -6  -1    7.72    0.72
  -7   6   1    7.67    0.59
  -7   6   1    6.79    0.51
  -7   6   1    8.38    0.53
   6  -6  -1    1.53    0.35
   6  -6  -1    1.63    0.30
  -6   6   1    1.84    0.25
  -6   6   1    1.24    0.26
  -6   6   1    0.99    0.22
   5  -6  -1   45.82    1.74
   5  -6  -1   49.98    1.92
  -5   6   1   46.74    1.67
  -5   6   1   48.02    1.56
  -5   6   1   46.10    1.61
   4  -6  -1   40.25    1.52
   4  -6  -1   42.01    1.69
   4  -6  -1   41.36    1.31
  -4   6   1   43.91    1.37
  -4   6   1   40.51    1.41
   3  -6  -1   83.21    2.87
   3  -6  -1   81.85    2.45
   3  -6  -1   84.96    2.66
  -3   6   1   84.14    2.53
  -3   6   1   85.94    2.43
  -3   6   1   83.67    2.89
  -3   6   1   80.78    2.51
   2  -6  -1   52.14    1.45
   2  -6  -1   52.34    1.74
   2  -6  -1   50.92    1.61
  -2   6   1   51.40    2.03
  -2   6   1   48.43    1.56
   1  -6  -1   78.44    2.19
   1  -6  -1   76.82    2.45
   1  -6  -1   81.47    2.37
  -1   6   1   80.18    2.26
  -1   6   1   68.17    2.83
  -1   6   1   79.03    2.45
  -1   6   1   73.34    2.40
  -1   6   1   79.69    2.29
   0  -6  -1  117.18    3.36
   0  -6  -1  113.05    3.19
   0   6   1  115.88    3.21
   0   6   1   96.27    3.91
   0   6   1  114.34    3.40
   0   6   1  114.42    3.42
  -1  -6  -1  157.88    4.73
  -1  -6  -1  165.55    4.62
   1   6   1  160.12    4.81
   1   6   1  161.82    4.81
   1   6   1  159.83    5.55
   1   6   1  168.68    4.53
  -2  -6  -1   79.22    2.57
  -2  -6  -1   80.75    2.49
   2   6   1   86.12    3.37
   2   6   1   81.83    2.68
   2   6   1   80.37    2.64
  -3  -6  -1   65.52    2.10
  -3  -6  -1   63.42    2.13
   3   6   1   64.54    2.90
   3   6   1   61.66    2.25
   3   6   1   62.24    2.19
  -4  -6  -1  124.76    3.87
  -4  -6  -1  122.50    3.85
   4   6   1  125.14    3.95
   4   6   1  127.67    4.85
   4   6   1  129.01    4.09
  -5  -6  -1  113.19    3.60
  -5  -6  -1  112.03    3.63
   5   6   1  114.68    4.63
   5   6   1  114.51    3.70
   5   6   1  115.98    3.87
  -6  -6  -1   74.74    2.67
   6   6   1   74.42    3.60
   6   6   1   75.33    2.87
   6   6   1   76.90    2.83
  -7  -6  -1   86.76    3.16
   7   6   1   96.43    4.32
  -8  -6  -1   53.64    2.21
  11  -7  -1   45.49    2.42
 -11   7   1   50.13    2.21
 -11   7   1   49.55    2.04
  10  -7  -1   87.50    3.62
 -10   7   1   89.98    3.30
 -10   7   1   90.14    3.13
   9  -7  -1  108.58    4.07
  -9   7   1  109.47    3.75
  -9   7   1  109.58    3.59
   8  -7  -1   73.07    2.56
   8  -7  -1   75.55    2.92
  -8   7   1   75.13    2.63
  -8   7   1   72.63    2.48
  -8   7   1   62.02    2.40
   7  -7  -1   55.33    2.05
   7  -7  -1   56.62    2.31
  -7   7   1   52.88    1.88
  -7   7   1   52.96    2.02
  -7   7   1   52.53    1.92
   6  -7  -1  197.99    6.01
   6  -7  -1  202.85    6.26
  -6   7   1  207.47    5.80
  -6   7   1  187.80    5.82
  -6   7   1  203.53    5.94
   5  -7  -1  197.22    5.92
   5  -7  -1  203.76    6.15
  -5   7   1  199.57    5.68
  -5   7   1  198.07    5.80
  -5   7   1  191.68    5.73
   4  -7  -1   17.89    0.69
   4  -7  -1   18.46    1.05
   4  -7  -1   19.30    0.91
  -4   7   1   17.38    0.78
  -4   7   1   18.05    0.80
  -4   7   1   17.53    1.04
  -4   7   1   19.09    0.73
   3  -7  -1   26.67    1.32
   3  -7  -1   25.57    0.93
   3  -7  -1   25.72    1.09
  -3   7   1   27.17    0.83
  -3   7   1   25.63    0.97
  -3   7   1   24.77    0.95
  -3   7   1   26.42    1.34
   2  -7  -1   88.03    2.84
   2  -7  -1   94.08    2.51
   2  -7  -1   90.72    2.71
  -2   7   1   85.07    3.24
  -2   7   1   88.23    2.64
   1  -7  -1   72.18    2.21
   1  -7  -1   72.17    2.32
   1  -7  -1   75.33    2.01
  -1   7   1   59.11    2.15
  -1   7   1   71.86    2.11
  -1   7   1   70.10    2.29
  -1   7   1   64.34    2.77
  -1   7   1   69.88    2.26
   0  -7  -1   17.18    0.62
   0  -7  -1   17.00    0.77
   0   7   1   16.55    0.62
   0   7   1   16.61    0.81
   0   7   1   14.72    1.14
   0   7   1   16.25    0.78
  -1  -7  -1    1.52    0.26
  -1  -7  -1    1.27    0.19
   1   7   1    1.39    0.25
   1   7   1    1.41    0.26
   1   7   1    1.49    0.47
  -2  -7  -1   37.37    1.31
  -2  -7  -1   36.16    1.41
   2   7   1   36.64    2.08
   2   7   1   37.02    1.47
   2   7   1   37.93    1.50
  -3  -7  -1    4.48    0.39
  -3  -7  -1    4.06    0.46
   3   7   1    4.10    0.49
   3   7   1    4.79    0.54
   3   7   1    4.70    0.90
  -4  -7  -1    3.95    0.46
  -4  -7  -1    4.34    0.46
   4   7   1    5.30    0.64
   4   7   1    4.68    0.94
   4   7   1    4.61    0.56
  -5  -7  -1    0.57    0.26
  -5  -7  -1    0.80    0.30
   5   7   1    1.36    0.31
   5   7   1    1.22    0.34
   5   7   1    0.18    0.30
  -6  -7  -1    2.17    0.40
  -6  -7  -1    2.41    0.40
   6   7   1    1.79    0.61
   6   7   1    3.02    0.54
  -7  -7  -1    5.72    0.66
   7   7   1    4.80    0.98
  11  -8  -1    0.39    0.26
 -11   8   1    0.34    0.22
 -11   8   1    0.28    0.25
  10  -8  -1    8.69    1.10
 -10   8   1    9.00    0.82
 -10   8   1    8.32    0.69
   9  -8  -1   21.91    1.44
  -9   8   1   23.09    1.26
   8  -8  -1    0.86    0.25
   8  -8  -1    0.29    0.25
  -8   8   1    0.77    0.29
  -8   8   1    0.37    0.19
   7  -8  -1    2.55    0.42
   7  -8  -1    3.24    0.58
  -7   8   1    2.03    0.34
  -7   8   1    2.87    0.44
   6  -8  -1   43.16    1.78
   6  -8  -1   43.93    1.96
  -6   8   1   42.18    1.60
  -6   8   1   44.94    1.69
   5  -8  -1  153.76    4.93
   5  -8  -1  147.53    4.66
  -5   8   1  147.59    4.46
   4  -8  -1   88.20    2.84
   4  -8  -1   84.36    3.11
   4  -8  -1   82.44    2.54
  -4   8   1   80.15    2.63
  -4   8   1   84.71    2.65
  -4   8   1   85.98    3.16
   3  -8  -1   54.02    1.91
   3  -8  -1   52.44    2.21
   3  -8  -1   52.71    1.70
  -3   8   1   53.79    1.72
  -3   8   1   51.55    1.73
  -3   8   1   48.35    2.19
   2  -8  -1   60.76    2.07
   2  -8  -1   59.18    1.91
  -2   8   1   53.47    2.46
  -2   8   1   59.06    1.87
   1  -8  -1  189.73    5.63
   1  -8  -1  198.89    5.50
  -1   8   1  176.35    6.26
  -1   8   1  190.63    5.61
  -1   8   1  181.86    5.54
  -1   8   1  193.69    5.37
   0  -8  -1  170.88    4.87
   0   8   1  166.69    4.97
   0   8   1  147.37    5.60
   0   8   1  165.24    4.92
   0   8   1  166.86    4.66
  -1  -8  -1  193.35    5.36
  -1  -8  -1  184.49    5.48
   1   8   1  180.78    5.54
   1   8   1  187.06    6.53
   1   8   1  181.02    5.56
  -2  -8  -1   66.12    2.29
  -2  -8  -1   65.24    2.14
   2   8   1   67.25    2.37
   2   8   1   64.61    2.36
   2   8   1   70.55    3.24
  -3  -8  -1  116.63    3.72
  -3  -8  -1  118.35    3.61
   3   8   1  119.20    4.79
   3   8   1  116.14    3.81
   3   8   1  115.28    3.83
  -4  -8  -1  126.93    4.09
  -4  -8  -1  126.16    4.00
   4   8   1  134.22    4.30
   4   8   1  128.81    4.19
   4   8   1  127.53    5.19
  -5  -8  -1   49.19    1.98
  -5  -8  -1   50.06    1.95
   5   8   1   52.21    2.09
   5   8   1   53.36    2.19
   5   8   1   53.08    2.97
  -6  -8  -1   26.58    1.33
  -6  -8  -1   28.01    1.35
   6   8   1   29.13    2.15
  11  -9  -1   78.17    3.43
 -11   9   1   76.02    3.05
 -11   9   1   75.95    2.88
  10  -9  -1   64.72    2.95
 -10   9   1   64.41    2.47
 -10   9   1   63.85    2.62
   9  -9  -1   29.70    1.74
  -9   9   1   28.22    1.45
  -9   9   1   30.08    1.40
   8  -9  -1   17.70    1.05
   8  -9  -1   17.87    1.26
  -8   9   1   18.21    1.05
  -8   9   1   16.92    0.96
   7  -9  -1   95.33    3.52
   7  -9  -1   90.10    3.24
  -7   9   1   92.60    3.12
  -7   9   1   89.86    3.03
   6  -9  -1  119.31    4.03
   6  -9  -1  135.43    4.38
  -6   9   1  129.44    3.83
  -6   9   1  105.85    3.78
   5  -9  -1   11.51    0.79
   5  -9  -1   13.56    1.00
  -5   9   1   12.29    0.69
  -5   9   1   12.42    0.69
   4  -9  -1   13.39    0.82
   4  -9  -1   13.37    1.00
   4  -9  -1   13.13    0.63
  -4   9   1   13.72    0.69
  -4   9   1   14.89    1.07
  -4   9   1   13.61    0.70
   3  -9  -1   56.96    1.78
   3  -9  -1   56.55    2.01
  -3   9   1   46.14    1.74
  -3   9   1   50.78    2.35
   2  -9  -1   23.86    1.12
   2  -9  -1   23.61    0.99
  -2   9   1   24.31    0.94
  -2   9   1   22.64    1.48
   1  -9  -1    0.61    0.23
  -1   9   1    0.24    0.11
  -1   9   1    1.17    0.27
  -1   9   1    0.58    0.31
   0  -9  -1    2.05    0.33
   0   9   1    2.12    0.56
   0   9   1    2.37    0.39
   0   9   1    2.11    0.35
  -1  -9  -1    3.06    0.40
   1   9   1    3.27    0.46
   1   9   1    2.88    0.43
   1   9   1    4.07    0.87
  -2  -9  -1    1.66    0.34
   2   9   1    1.84    0.36
   2   9   1    1.97    0.63
   2   9   1    2.45    0.42
  -3  -9  -1   15.88    0.93
   3   9   1   16.00    0.97
   3   9   1   16.05    1.49
   3   9   1   14.73    0.94
  -4  -9  -1   43.94    1.88
   4   9   1   49.40    2.02
   4   9   1   48.75    2.04
   4   9   1   48.98    2.85
  -5  -9  -1   27.06    1.36
   5   9   1   26.94    2.09
   5   9   1   28.41    1.44
   5   9   1   29.45    1.50
  -6  -9  -1    2.68    0.48
   6   9   1    3.62    0.91
  11 -10  -1   15.70    1.42
 -11  10   1   17.51    1.08
 -11  10   1   18.07    1.23
  10 -10  -1   45.56    2.36
 -10  10   1   42.85    1.91
 -10  10   1   46.82    2.09
   9 -10  -1   36.14    1.99
  -9  10   1   32.26    1.54
  -9  10   1   36.77    1.70
   8 -10  -1   28.41    1.50
   8 -10  -1   31.01    1.78
  -8  10   1   31.43    1.67
  -8  10   1   31.01    1.48
   7 -10  -1  104.04    3.88
   7 -10  -1   97.26    3.58
  -7  10   1  101.04    3.40
  -7  10   1  102.03    3.34
   6 -10  -1  129.54    4.36
   6 -10  -1  131.61    4.67
  -6  10   1  128.56    4.08
  -6  10   1  133.59    4.14
   5 -10  -1  103.86    3.55
   5 -10  -1  107.05    3.92
  -5  10   1  106.99    3.97
  -5  10   1  101.49    3.31
  -5  10   1  102.52    3.29
   4 -10  -1   19.38    1.29
   4 -10  -1   18.48    0.83
   4 -10  -1   18.18    1.04
  -4  10   1   19.92    1.35
  -4  10   1   18.75    0.88
   3 -10  -1  135.19    3.95
   3 -10  -1  133.75    4.21
  -3  10   1  120.47    4.70
   2 -10  -1  213.31    6.14
   2 -10  -1  216.55    6.36
  -2  10   1  210.02    6.05
  -2  10   1  198.26    7.04
   1 -10  -1  158.49    4.88
   1 -10  -1  160.32    4.71
  -1  10   1  157.09    4.86
  -1  10   1  140.39    5.54
   0 -10  -1   55.03    1.99
   0 -10  -1   54.52    2.10
   0  10   1   48.25    2.63
   0  10   1   55.34    2.04
   0  10   1   53.92    2.08
  -1 -10  -1   52.04    1.97
   1  10   1   53.60    2.82
   1  10   1   50.61    2.05
  -2 -10  -1   67.89    2.50
   2  10   1   69.60    2.56
   2  10   1   66.53    2.57
   2  10   1   74.58    3.58
  -3 -10  -1   86.52    3.06
   3  10   1   85.90    3.16
   3  10   1   89.78    3.19
   3  10   1   90.66    4.25
  -4 -10  -1   22.34    1.24
   4  10   1   23.09    1.31
   4  10   1   25.31    2.03
   4  10   1   24.19    1.31
  -5 -10  -1   20.06    1.18
   5  10   1   22.05    1.25
   5  10   1   22.79    1.90
  10 -11  -1    8.91    1.12
 -10  11   1    8.03    0.90
 -10  11   1    8.57    0.88
   9 -11  -1   13.43    1.16
  -9  11   1   13.56    0.95
  -9  11   1   10.44    0.82
   8 -11  -1   32.36    1.68
   8 -11  -1   32.34    1.90
  -8  11   1   35.17    1.54
  -8  11   1   33.52    1.57
   7 -11  -1   29.77    1.76
   7 -11  -1   26.80    1.52
  -7  11   1   30.09    1.36
   6 -11  -1    0.62    0.35
   6 -11  -1    1.36    0.38
  -6  11   1    0.99    0.25
  -6  11   1    1.02    0.29
   5 -11  -1    1.56    0.47
   5 -11  -1    1.64    0.38
  -5  11   1    1.47    0.29
  -5  11   1    1.09    0.43
   4 -11  -1    2.35    0.43
   4 -11  -1    2.73    0.34
   4 -11  -1    2.62    0.57
  -4  11   1    2.73    0.66
  -4  11   1    3.11    0.41
   3 -11  -1    1.08    0.32
   3 -11  -1    0.86    0.23
  -3  11   1    1.67    0.52
  -3  11   1    1.20    0.25
   2 -11  -1    4.94    0.59
   2 -11  -1    4.53    0.48
  -2  11   1    5.10    0.91
   1 -11  -1   16.71    0.92
   1 -11  -1   16.72    1.02
  -1  11   1   16.73    1.42
   0 -11  -1   11.38    0.78
   0 -11  -1   11.43    0.84
   0  11   1   10.88    1.39
   0  11   1   10.91    0.80
   0  11   1   11.34    0.78
  -1 -11  -1    4.02    0.54
  -1 -11  -1    3.73    0.56
   1  11   1    4.36    0.60
   1  11   1    2.26    0.65
   1  11   1    4.73    0.61
  -2 -11  -1   25.00    1.28
   2  11   1   23.37    1.28
   2  11   1   25.72    1.96
   2  11   1   24.69    1.33
  -3 -11  -1   73.89    2.77
   3  11   1   73.57    2.87
   3  11   1   79.80    3.96
   3  11   1   74.26    2.85
  -4 -11  -1   25.86    1.40
   4  11   1   29.24    2.22
   4  11   1   28.99    1.51
   4  11   1   27.25    1.47
  10 -12  -1   21.76    1.58
 -10  12   1   22.38    1.28
 -10  12   1   24.67    1.41
   9 -12  -1   32.52    2.00
  -9  12   1   34.07    1.61
  -9  12   1   33.70    1.66
   8 -12  -1   56.34    2.72
   8 -12  -1   53.24    2.44
  -8  12   1   56.67    2.21
   7 -12  -1  143.08    5.27
   7 -12  -1  141.91    4.96
  -7  12   1  145.62    4.59
   6 -12  -1  117.86    4.52
   6 -12  -1  120.18    4.19
  -6  12   1  115.32    3.80
   5 -12  -1   45.97    2.11
   5 -12  -1   49.07    2.51
  -5  12   1   51.79    1.90
  -5  12   1   50.90    2.59
   4 -12  -1  102.91    4.34
   4 -12  -1  116.17    3.57
   4 -12  -1  119.93    3.97
  -4  12   1  111.70    4.52
   3 -12  -1  206.55    6.42
   3 -12  -1  206.27    6.11
  -3  12   1  200.71    7.18
  -3  12   1  207.47    6.05
   2 -12  -1   72.69    2.75
   2 -12  -1   73.22    2.55
  -2  12   1   72.95    3.46
   1 -12  -1   56.67    2.10
   1 -12  -1   56.77    2.28
  -1  12   1   49.18    2.92
   0 -12  -1   27.43    1.47
   0 -12  -1   29.45    1.40
   0  12   1   30.07    1.51
   0  12   1   29.61    2.09
  -1 -12  -1   42.74    1.85
  -1 -12  -1   43.91    1.97
   1  12   1   46.32    2.69
   1  12   1   39.64    1.89
   1  12   1   44.86    1.90
  -2 -12  -1   36.99    1.82
  -2 -12  -1   36.74    1.71
   2  12   1   38.02    2.49
   2  12   1   37.79    1.75
   2  12   1   37.47    1.80
  -3 -12  -1    4.71    0.63
   3  12   1    4.99    0.68
   3  12   1    6.66    0.82
   3  12   1    4.48    0.92
 -10  13   1    8.45    0.78
   9 -13  -1    4.98    0.87
  -9  13   1    6.63    0.77
   8 -13  -1    3.09    0.62
   8 -13  -1    3.01    0.69
  -8  13   1    2.91    0.50
   7 -13  -1    0.14    0.25
   7 -13  -1    0.13    0.26
  -7  13   1    0.53    0.23
   6 -13  -1    2.15    0.56
   6 -13  -1    2.65    0.55
  -6  13   1    1.87    0.38
   5 -13  -1    0.05    0.27
   5 -13  -1   -0.08    0.20
  -5  13   1    0.08    0.16
  -5  13   1    0.25    0.29
   4 -13  -1    2.35    0.36
   4 -13  -1    1.79    0.45
   4 -13  -1    1.24    0.48
  -4  13   1    2.45    0.39
  -4  13   1    2.82    0.76
   3 -13  -1   16.62    0.93
   3 -13  -1   17.46    1.14
  -3  13   1   16.98    1.50
   2 -13  -1   65.67    2.63
   2 -13  -1   69.55    2.46
  -2  13   1   62.84    3.29
   1 -13  -1   18.94    1.08
   1 -13  -1   17.53    1.17
  -1  13   1   18.14    1.60
   0 -13  -1    1.09    0.35
   0 -13  -1    0.88    0.38
   0  13   1    1.57    0.59
  -1 -13  -1   30.09    1.63
  -1 -13  -1   29.88    1.50
   1  13   1   29.79    1.52
   1  13   1   33.86    2.27
   1  13   1   29.54    1.59
  -2 -13  -1   91.77    3.33
  -2 -13  -1   90.79    3.44
   2  13   1   94.48    4.39
   2  13   1   89.38    3.36
   2  13   1   89.25    3.41
   9 -14  -1   53.06    3.94
  -9  14   1   50.22    2.56
   8 -14  -1   78.59    3.42
   8 -14  -1   84.71    3.77
  -8  14   1   85.07    3.07
   7 -14  -1   57.07    2.91
   7 -14  -1   53.29    2.56
  -7  14   1   56.40    2.23
   6 -14  -1   34.12    2.14
   6 -14  -1   35.02    1.86
  -6  14   1   33.27    1.53
   5 -14  -1   49.10    2.73
   5 -14  -1   52.08    2.37
  -5  14   1   53.96    2.05
  -5  14   1   54.14    2.95
   4 -14  -1   69.07    2.81
   4 -14  -1   62.58    3.21
  -4  14   1   71.30    3.50
   3 -14  -1   36.45    1.59
   3 -14  -1   37.54    1.84
  -3  14   1   35.01    2.35
   2 -14  -1   12.71    0.98
   2 -14  -1   12.80    0.89
  -2  14   1   15.60    1.87
   1 -14  -1   49.49    2.06
   1 -14  -1   49.75    2.23
  -1  14   1   47.78    2.85
   0 -14  -1   37.16    1.88
   0 -14  -1   36.75    1.74
   0  14   1   39.30    2.52
  -1 -14  -1   11.46    0.98
   1  14   1   14.96    2.42
   8 -15  -1    1.99    0.43
  -8  15   1    1.62    0.37
   7 -15  -1    3.88    0.75
   7 -15  -1    2.79    0.53
  -7  15   1    3.44    0.51
   6 -15  -1    7.04    0.91
   6 -15  -1    5.69    0.93
  -6  15   1    7.80    0.80
   5 -15  -1    8.17    0.97
   5 -15  -1    7.24    1.07
  -5  15   1    7.63    1.31
   4 -15  -1   43.58    2.13
   4 -15  -1   42.40    2.51
  -4  15   1   44.73    2.74
   3 -15  -1   39.34    1.96
   3 -15  -1   40.90    1.76
  -3  15   1   37.21    2.51
   2 -15  -1   23.80    1.42
   2 -15  -1   24.66    1.31
  -2  15   1   23.37    1.92
   1 -15  -1   28.35    1.48
   1 -15  -1   28.97    1.64
  -1  15   1   28.80    2.28
   6 -16  -1    8.24    1.00
   5 -16  -1   13.99    1.12
   4 -16  -1   27.15    2.25
   3 -16  -1   15.10    0.96
   2 -16   2   30.24    1.49
   2 -16   2   28.84    1.79
   3 -16   2   27.52    1.84
   3 -16   2   25.15    1.55
  -4  16  -2   48.41    2.69
   4 -16   2   45.62    2.49
   4 -16   2   43.03    2.22
  -5  16  -2   41.76    2.47
   5 -16   2   43.49    2.24
   5 -16   2   45.50    2.46
   6 -16   2   20.47    1.63
   6 -16   2   20.12    1.42
   0  15  -2    8.22    1.25
   0  15  -2    5.66    0.77
   0 -15   2    6.74    0.77
   0 -15   2    6.55    0.84
  -1  15  -2    5.21    0.97
   1 -15   2    4.14    0.65
   1 -15   2    4.22    0.59
  -2  15  -2    7.07    1.16
   2 -15   2    7.52    0.77
   2 -15   2    7.01    0.87
  -3  15  -2    0.66    0.38
   3 -15   2   -0.07    0.20
   3 -15   2    0.43    0.24
  -4  15  -2    3.56    0.78
   4 -15   2    4.64    0.80
   4 -15   2    3.89    0.66
  -5  15  -2    6.15    1.03
   5 -15   2    5.77    0.86
   5 -15   2    4.95    0.81
  -6  15  -2    2.26    0.42
   6 -15   2    2.89    0.61
   6 -15   2    1.70    0.41
  -7  15  -2    1.12    0.35
   7 -15   2    0.52    0.31
  -8  15  -2   13.96    1.71
   8 -15   2   13.84    1.32
   1  14  -2   60.97    2.67
   1  14  -2   64.60    3.40
  -1 -14   2   60.93    2.47
   0  14  -2   50.35    2.32
   0  14  -2   50.62    2.85
   0 -14   2   49.94    2.26
   0 -14   2   50.76    2.11
  -1  14  -2   50.63    2.29
  -1  14  -2   50.46    2.76
   1 -14   2   45.39    2.17
   1 -14   2   48.08    1.99
  -2  14  -2   64.99    3.13
   2 -14   2   59.91    2.31
   2 -14   2   60.94    2.60
  -3  14  -2   68.67    3.16
   3 -14   2   61.05    2.64
   3 -14   2   65.51    3.01
   3 -14   2   60.84    2.30
  -4  14  -2   59.88    2.92
   4 -14   2   62.61    2.87
   4 -14   2   54.27    2.49
  -5  14  -2   44.49    2.38
  -5  14  -2   42.40    1.77
   5 -14   2   43.19    2.29
   5 -14   2   38.95    2.04
  -6  14  -2   37.77    1.70
   6 -14   2   36.83    1.94
   6 -14   2   40.00    2.16
  -7  14  -2   63.26    2.44
   7 -14   2   58.16    2.83
  -8  14  -2   25.92    1.40
   8 -14   2   24.77    1.65
  -9  14  -2   20.54    1.47
   9 -14   2   20.18    1.71
   3  13  -2    2.82    0.52
   3  13  -2    4.19    0.96
  -3 -13   2    2.88    0.55
   2  13  -2    9.54    1.48
   2  13  -2    7.66    0.90
  -2 -13   2    7.37    0.78
   1  13  -2    1.36    0.57
   1  13  -2    2.43    0.51
  -1 -13   2    1.44    0.42
   0  13  -2    1.08    0.49
   0  13  -2    0.46    0.31
   0 -13   2    0.47    0.30
   0 -13   2    1.02    0.34
  -1  13  -2    1.81    0.45
  -1  13  -2    1.28    0.45
   1 -13   2    0.87    0.33
   1 -13   2    1.57    0.42
  -2  13  -2    5.59    0.90
   2 -13   2    3.79    0.48
   2 -13   2    4.12    0.62
  -3  13  -2    8.98    1.22
   3 -13   2    7.17    0.57
   3 -13   2    7.67    0.85
   3 -13   2    7.04    0.97
  -4  13  -2   19.55    1.43
   4 -13   2   17.33    1.31
   4 -13   2   16.41    1.13
  -5  13  -2   16.73    1.30
  -5  13  -2   16.31    0.93
   5 -13   2   14.83    1.20
   5 -13   2   14.95    1.11
  -6  13  -2   13.06    0.88
   6 -13   2   11.95    0.98
   6 -13   2   15.79    1.22
  -7  13  -2   35.61    1.64
   7 -13   2   35.96    1.99
  -8  13  -2   52.76    2.19
  -8  13  -2   53.74    2.32
   8 -13   2   49.39    2.50
  -9  13  -2   44.86    2.00
  -9  13  -2   47.48    2.18
   9 -13   2   39.70    2.23
   4  12  -2   48.05    2.98
   4  12  -2   41.02    2.03
  -4 -12   2   43.92    1.97
   3  12  -2   68.19    3.66
   3  12  -2   71.52    2.87
  -3 -12   2   70.40    2.68
   2  12  -2   58.85    2.50
   2  12  -2   59.51    3.20
  -2 -12   2   63.42    2.39
   1  12  -2   92.15    3.35
   1  12  -2   92.39    4.03
  -1 -12   2   86.78    3.11
   0  12  -2   70.92    2.81
   0  12  -2   78.64    3.53
   0 -12   2   72.15    2.60
  -1  12  -2   69.66    2.69
  -1  12  -2   71.58    3.20
   1 -12   2   70.47    2.45
   1 -12   2   64.78    2.63
  -2  12  -2  126.85    4.70
  -2  12  -2  122.40    4.18
   2 -12   2  124.97    3.87
   2 -12   2  116.21    4.13
  -3  12  -2  117.25    3.62
  -3  12  -2  116.70    4.37
   3 -12   2  111.27    4.24
   3 -12   2  113.37    3.58
   3 -12   2  113.11    3.94
  -4  12  -2   64.76    2.88
  -4  12  -2   64.71    2.29
   4 -12   2   60.82    2.77
   4 -12   2   69.43    2.62
  -5  12  -2   65.77    2.38
  -5  12  -2   68.24    2.93
   5 -12   2   64.30    2.63
   5 -12   2   66.88    2.86
  -6  12  -2   38.22    1.72
  -6  12  -2   37.23    1.60
   6 -12   2   37.59    1.80
   6 -12   2   36.15    1.96
  -7  12  -2   37.84    1.73
  -7  12  -2   32.63    1.55
   7 -12   2   33.66    1.88
  -8  12  -2    9.92    0.85
  -8  12  -2   10.53    0.82
   8 -12   2    9.88    1.15
  -9  12  -2    8.87    0.75
  -9  12  -2    8.09    0.93
   9 -12   2    6.78    0.92
 -10  12  -2    2.34    0.46
  10 -12   2    2.83    0.52
   5  11  -2    6.54    0.80
   5  11  -2    5.66    1.10
  -5 -11   2    5.87    0.72
   4  11  -2   -0.13    0.28
   4  11  -2    0.27    0.19
  -4 -11   2    0.18    0.29
   3  11  -2    0.63    0.29
   3  11  -2    0.24    0.36
  -3 -11   2    0.01    0.26
   2  11  -2    0.26    0.30
   2  11  -2    0.48    0.20
   2  11  -2    0.68    0.27
  -2 -11   2    0.69    0.31
   1  11  -2    4.04    0.58
   1  11  -2    3.40    0.77
  -1 -11   2    2.86    0.45
   0  11  -2    2.18    0.44
   0  11  -2    2.69    0.65
   0 -11   2    1.74    0.35
  -1  11  -2   30.71    1.82
  -1  11  -2   29.50    1.46
   1 -11   2   29.48    1.27
  -2  11  -2   47.58    2.32
  -2  11  -2   46.57    1.67
  -2  11  -2   47.88    1.98
   2 -11   2   45.89    1.95
   2 -11   2   47.59    1.72
  -3  11  -2   15.88    1.17
  -3  11  -2   15.07    0.79
   3 -11   2   14.72    0.75
   3 -11   2   15.25    0.96
   3 -11   2   14.20    1.08
  -4  11  -2   52.93    2.43
  -4  11  -2   52.67    1.94
  -4  11  -2   55.53    2.76
   4 -11   2   55.44    2.42
   4 -11   2   52.63    2.16
  -5  11  -2  144.98    4.51
  -5  11  -2  140.35    4.35
   5 -11   2  133.21    4.57
   5 -11   2  139.09    4.84
  -6  11  -2   63.73    2.28
  -6  11  -2   57.36    2.33
   6 -11   2   64.72    2.68
   6 -11   2   62.42    2.46
  -7  11  -2   69.69    2.64
  -7  11  -2   65.72    2.48
   7 -11   2   69.03    2.87
  -8  11  -2   71.68    2.80
  -8  11  -2   71.57    2.67
   8 -11   2   71.48    3.03
  -9  11  -2   52.53    2.25
  -9  11  -2   47.00    2.03
   9 -11   2   45.12    2.31
 -10  11  -2   54.22    2.39
 -10  11  -2   51.24    2.19
  10 -11   2   48.24    2.46
   6  10  -2   56.64    2.44
  -6 -10   2   57.39    2.31
   5  10  -2  117.14    5.18
   5  10  -2  114.85    4.05
  -5 -10   2  112.06    3.84
   4  10  -2   41.60    1.88
   4  10  -2   40.81    2.62
  -4 -10   2   39.50    1.73
   3  10  -2   41.24    2.56
   3  10  -2   41.41    1.89
   3  10  -2   45.74    2.05
  -3 -10   2   44.82    1.79
   2  10  -2  120.71    3.85
   2  10  -2  116.78    4.89
   2  10  -2  121.53    4.08
  -2 -10   2  126.49    3.92
   1  10  -2  153.44    5.01
   1  10  -2  159.73    5.78
   1  10  -2  160.64    4.82
  -1 -10   2  157.93    4.83
   0  10  -2   69.16    3.04
   0  10  -2   68.67    2.54
   0  10  -2   70.68    2.36
   0 -10   2   68.64    2.35
  -1  10  -2   38.81    2.01
  -1  10  -2   38.11    1.45
  -1  10  -2   38.13    1.65
   1 -10   2   38.91    1.46
  -2  10  -2   35.75    1.86
  -2  10  -2   35.62    1.34
  -2  10  -2   38.61    1.60
   2 -10   2   36.34    1.37
   2 -10   2   36.76    1.58
  -3  10  -2   85.52    2.87
  -3  10  -2   86.46    3.25
   3 -10   2   85.00    2.92
   3 -10   2   82.37    2.60
   3 -10   2   76.68    3.10
  -4  10  -2   16.38    0.89
  -4  10  -2   15.52    1.10
  -4  10  -2   16.34    0.82
   4 -10   2   14.81    0.91
   4 -10   2   14.56    1.05
  -5  10  -2   15.43    0.84
   5 -10   2   15.24    1.05
   5 -10   2   15.65    0.94
  -6  10  -2    3.15    0.49
  -6  10  -2    2.86    0.41
   6 -10   2    2.98    0.48
   6 -10   2    3.21    0.56
  -7  10  -2   10.10    0.74
  -7  10  -2   11.21    0.81
   7 -10   2    9.47    0.88
  -8  10  -2    2.94    0.53
  -8  10  -2    2.47    0.45
   8 -10   2    2.48    0.54
  -9  10  -2    0.46    0.28
  -9  10  -2    0.30    0.22
   9 -10   2    0.56    0.28
 -10  10  -2    0.11    0.19
 -10  10  -2    0.25    0.31
  10 -10   2   -0.04    0.22
   6   9  -2    1.29    0.51
   6   9  -2    0.06    0.15
  -6  -9   2    0.26    0.23
  -6  -9   2    0.10    0.28
   5   9  -2   16.14    1.05
   5   9  -2   17.09    1.60
  -5  -9   2   15.41    0.92
  -5  -9   2   15.56    0.99
   4   9  -2   11.70    0.86
   4   9  -2   11.89    1.55
  -4  -9   2   11.47    0.80
  -4  -9   2   13.77    0.79
   3   9  -2   11.76    1.51
   3   9  -2   11.76    0.71
   3   9  -2   10.94    0.81
   3   9  -2   10.64    0.70
  -3  -9   2   12.66    0.77
  -3  -9   2   11.29    0.67
   2   9  -2    8.21    0.59
   2   9  -2    8.55    0.68
   2   9  -2    9.38    0.59
   2   9  -2    7.59    1.08
  -2  -9   2    9.26    0.62
  -2  -9   2    8.39    0.54
   1   9  -2   55.22    2.10
   1   9  -2   53.29    2.64
   1   9  -2   56.73    1.94
   1   9  -2   48.61    1.87
  -1  -9   2   57.32    1.83
  -1  -9   2   56.04    1.95
   0   9  -2   70.91    2.30
   0   9  -2   67.07    2.91
   0   9  -2   65.72    2.45
   0  -9   2   71.64    2.17
   0  -9   2   69.42    2.30
  -1   9  -2   50.58    1.67
  -1   9  -2   51.71    2.31
  -1   9  -2   49.19    1.74
  -1   9  -2   51.43    1.95
   1  -9   2   51.07    1.76
   1  -9   2   52.39    1.65
  -2   9  -2   50.05    1.88
  -2   9  -2   38.27    1.54
  -2   9  -2   47.54    1.53
  -2   9  -2   44.70    2.06
  -2   9  -2   46.46    1.79
  -2   9  -2   46.77    1.60
   2  -9   2   49.13    1.82
   2  -9   2   50.09    1.54
   2  -9   2   48.48    1.61
  -3   9  -2  147.35    4.97
  -3   9  -2  148.66    4.61
  -3   9  -2  154.71    4.44
  -3   9  -2  148.47    4.48
   3  -9   2  150.65    4.94
   3  -9   2  150.54    4.39
   3  -9   2  156.79    4.70
  -4   9  -2  217.35    6.39
  -4   9  -2  212.30    6.45
  -4   9  -2  223.23    6.84
  -4   9  -2  219.63    6.37
   4  -9   2  215.66    6.76
   4  -9   2  219.78    6.32
   4  -9   2  224.99    6.56
  -5   9  -2   28.50    1.22
  -5   9  -2   29.21    1.28
  -5   9  -2   29.69    1.31
   5  -9   2   30.72    1.50
   5  -9   2   27.20    1.29
  -6   9  -2   28.75    1.29
  -6   9  -2   30.60    1.39
  -6   9  -2   28.86    1.52
   6  -9   2   31.40    1.38
   6  -9   2   32.12    1.58
  -7   9  -2  132.18    4.27
  -7   9  -2  128.85    4.12
   7  -9   2  127.42    4.46
  -8   9  -2   95.83    3.25
  -8   9  -2   94.85    3.38
   8  -9   2   92.97    3.56
  -9   9  -2   91.99    3.26
  -9   9  -2   93.63    3.44
   9  -9   2   93.56    3.64
 -10   9  -2   65.69    2.68
 -10   9  -2   62.32    2.47
  10  -9   2   58.95    2.78
 -11   9  -2   29.93    1.56
  11  -9   2   30.89    2.09
   7   8  -2   59.56    2.45
   7   8  -2   60.41    3.38
  -7  -8   2   56.90    2.30
  -7  -8   2   59.00    2.28
   6   8  -2   72.31    3.78
   6   8  -2   77.48    2.94
  -6  -8   2   82.34    2.79
  -6  -8   2   77.25    2.78
   5   8  -2   60.20    3.21
   5   8  -2   63.08    2.46
  -5  -8   2   65.49    2.32
  -5  -8   2   64.00    2.30
   4   8  -2   38.42    1.47
   4   8  -2   35.78    2.21
   4   8  -2   32.39    1.40
   4   8  -2   32.91    1.55
  -4  -8   2   34.28    1.41
  -4  -8   2   34.60    1.43
   3   8  -2  206.75    6.12
   3   8  -2  203.39    6.11
   3   8  -2  208.46    6.33
   3   8  -2  200.99    7.14
  -3  -8   2  211.26    6.15
  -3  -8   2  215.57    6.08
   2   8  -2  159.66    4.93
   2   8  -2  159.92    4.75
   2   8  -2  150.17    5.66
   2   8  -2  155.96    4.72
  -2  -8   2  162.09    4.67
  -2  -8   2  163.77    4.78
   1   8  -2   72.15    2.51
   1   8  -2   73.85    2.37
   1   8  -2   70.13    3.09
   1   8  -2   70.31    2.34
  -1  -8   2   75.06    2.27
  -1  -8   2   72.24    2.37
   0   8  -2   21.59    1.33
   0   8  -2   20.80    1.01
   0   8  -2   20.89    0.78
   0   8  -2   20.34    0.89
   0  -8   2   22.82    0.83
   0  -8   2   21.52    0.91
  -1   8  -2   33.84    1.56
  -1   8  -2   39.92    1.54
  -1   8  -2   40.06    1.85
  -1   8  -2   39.68    1.37
  -1   8  -2   40.01    1.33
   1  -8   2   38.95    1.29
   1  -8   2   41.09    1.39
  -2   8  -2   68.94    2.19
  -2   8  -2   73.45    2.42
  -2   8  -2   72.52    2.24
  -2   8  -2   67.53    2.38
  -2   8  -2   72.08    2.19
  -2   8  -2   67.00    2.64
   2  -8   2   72.16    2.18
   2  -8   2   71.99    2.41
   2  -8   2   70.76    2.20
  -3   8  -2   24.75    0.91
  -3   8  -2   24.27    1.28
  -3   8  -2   25.88    1.01
  -3   8  -2   25.12    1.01
  -3   8  -2   23.85    1.06
   3  -8   2   26.38    1.13
   3  -8   2   26.50    0.92
   3  -8   2   27.20    1.31
  -4   8  -2    2.29    0.33
  -4   8  -2    2.41    0.32
  -4   8  -2    3.42    0.39
   4  -8   2    3.37    0.48
   4  -8   2    2.95    0.21
   4  -8   2    3.28    0.42
  -5   8  -2    0.91    0.24
  -5   8  -2    1.46    0.30
  -5   8  -2    1.57    0.29
   5  -8   2    1.14    0.31
   5  -8   2    1.71    0.30
  -6   8  -2    2.82    0.44
  -6   8  -2    2.19    0.35
  -6   8  -2    2.88    0.42
   6  -8   2    2.45    0.46
  -7   8  -2    0.12    0.17
  -7   8  -2    0.27    0.23
  -7   8  -2    0.46    0.20
   7  -8   2    0.30    0.23
  -8   8  -2   23.91    1.28
  -8   8  -2   20.94    1.13
  -8   8  -2   23.00    1.18
   8  -8   2   24.46    1.41
  -9   8  -2   19.95    1.22
  -9   8  -2   18.01    1.07
   9  -8   2   19.44    1.32
 -10   8  -2   10.73    0.93
 -10   8  -2   12.77    0.92
 -10   8  -2   10.52    0.82
  10  -8   2   10.46    0.99
 -11   8  -2    6.63    0.78
 -11   8  -2    9.18    1.09
  11  -8   2    6.30    0.88
  -8  -7   2   -0.26    0.18
   7   7  -2    1.43    0.35
   7   7  -2    0.91    0.49
  -7  -7   2    1.61    0.34
  -7  -7   2    0.91    0.29
   6   7  -2   48.38    2.04
   6   7  -2   48.71    2.78
  -6  -7   2   49.69    1.89
  -6  -7   2   47.38    1.91
   5   7  -2   47.77    2.65
   5   7  -2   50.77    1.84
   5   7  -2   49.71    2.01
  -5  -7   2   48.56    1.86
   4   7  -2   23.20    1.04
   4   7  -2   23.58    1.05
   4   7  -2   22.38    1.16
   4   7  -2   22.30    1.62
  -4  -7   2   23.37    1.04
  -4  -7   2   23.28    1.05
   3   7  -2   42.90    1.57
   3   7  -2   43.90    1.73
   3   7  -2   42.18    1.57
   3   7  -2   41.92    2.25
  -3  -7   2   43.81    1.56
  -3  -7   2   44.88    1.61
   2   7  -2  164.38    4.87
   2   7  -2  165.97    4.89
   2   7  -2  168.32    5.06
   2   7  -2  156.49    5.68
  -2  -7   2  167.74    4.91
  -2  -7   2  173.42    4.85
   1   7  -2  207.50    6.26
   1   7  -2  210.19    6.11
   1   7  -2  207.04    6.08
   1   7  -2  205.94    6.91
  -1  -7   2  218.93    6.13
  -1  -7   2  221.80    6.04
  -1  -7   2  217.79    5.95
   0   7  -2   71.73    2.85
   0   7  -2   70.23    2.31
   0   7  -2   74.39    2.20
   0   7  -2   69.87    2.43
   0  -7   2   75.36    2.35
   0  -7   2   80.81    2.35
   0  -7   2   76.43    2.25
  -1   7  -2   91.93    2.77
  -1   7  -2   92.77    2.93
  -1   7  -2   95.48    2.75
  -1   7  -2   87.67    3.05
  -1   7  -2   90.48    3.25
   1  -7   2   93.84    2.78
   1  -7   2   93.17    2.73
  -2   7  -2  183.92    5.19
  -2   7  -2  177.36    5.36
  -2   7  -2  181.20    5.37
  -2   7  -2  181.50    5.64
  -2   7  -2  187.51    5.26
   2  -7   2  181.60    5.19
   2  -7   2  189.27    5.39
  -3   7  -2  231.36    6.94
  -3   7  -2  225.18    6.58
  -3   7  -2  227.10    6.44
  -3   7  -2  228.91    6.64
   3  -7   2  237.69    6.92
   3  -7   2  237.74    6.45
   3  -7   2  232.38    6.69
  -4   7  -2  138.95    4.28
  -4   7  -2  141.06    4.27
  -4   7  -2  134.06    4.18
   4  -7   2  139.54    4.25
   4  -7   2  144.13    3.96
   4  -7   2  147.72    4.48
  -5   7  -2   88.82    2.93
  -5   7  -2   90.30    2.91
   5  -7   2   88.79    3.07
   5  -7   2   87.99    2.86
  -6   7  -2  149.93    4.83
  -6   7  -2  170.46    5.01
  -6   7  -2  160.64    4.91
   6  -7   2  160.38    5.14
   6  -7   2  165.56    4.90
  -7   7  -2  144.66    4.61
  -7   7  -2  140.22    4.46
   7  -7   2  148.37    4.80
  -8   7  -2   79.10    2.90
  -8   7  -2   77.41    2.75
  -8   7  -2   81.25    2.82
   8  -7   2   78.87    3.07
  -9   7  -2   23.15    1.22
  -9   7  -2   24.36    1.28
  -9   7  -2   24.41    1.35
   9  -7   2   24.24    1.49
 -10   7  -2   34.12    1.62
 -10   7  -2   35.56    1.68
 -10   7  -2   34.35    1.74
  10  -7   2   34.67    1.92
 -11   7  -2   49.65    2.18
 -11   7  -2   52.71    2.25
  11  -7   2   50.35    2.51
  11  -7   2   47.46    2.46
   8   6  -2   83.87    3.85
   8   6  -2   86.21    4.16
  -8  -6   2   85.58    3.10
   7   6  -2   80.56    3.84
   7   6  -2   78.05    2.92
  -7  -6   2   81.97    2.88
   6   6  -2   27.54    1.89
   6   6  -2   25.66    1.30
  -6  -6   2   25.60    1.17
  -6  -6   2   25.97    1.24
   5   6  -2   15.23    1.33
   5   6  -2   16.09    0.81
   5   6  -2   16.80    0.86
   5   6  -2   15.93    0.93
  -5  -6   2   15.55    0.86
  -5  -6   2   16.10    0.82
   4   6  -2   73.67    2.57
   4   6  -2   72.65    2.43
   4   6  -2   69.39    3.15
   4   6  -2   73.58    2.40
  -4  -6   2   75.50    2.42
  -4  -6   2   74.43    2.42
   3   6  -2  179.08    5.19
   3   6  -2  173.82    5.34
   3   6  -2  165.81    5.96
   3   6  -2  184.47    5.20
  -3  -6   2  184.06    5.18
  -3  -6   2  176.39    5.19
   2   6  -2   22.20    0.89
   2   6  -2   21.22    0.86
   2   6  -2   21.02    0.98
   2   6  -2   19.32    1.29
  -2  -6   2   21.85    0.76
  -2  -6   2   22.24    0.90
  -2  -6   2   22.14    0.86
   1   6  -2   13.20    0.60
   1   6  -2   12.72    0.57
   1   6  -2   11.96    0.45
   1   6  -2   10.71    0.88
   1   6  -2   11.96    0.66
  -1  -6   2   12.66    0.51
  -1  -6   2   13.66    0.61
  -1  -6   2   13.38    0.57
   0   6  -2    1.24    0.33
   0   6  -2    1.00    0.19
   0   6  -2    0.95    0.13
   0   6  -2    0.58    0.14
   0  -6   2    0.67    0.13
   0  -6   2    0.98    0.19
   0  -6   2    1.13    0.17
  -1   6  -2   51.02    1.59
  -1   6  -2   50.35    1.71
  -1   6  -2   48.08    1.93
  -1   6  -2   51.56    1.81
  -1   6  -2   49.35    1.57
   1  -6   2   49.92    1.57
   1  -6   2   51.28    1.59
  -2   6  -2    4.48    0.32
  -2   6  -2    3.97    0.30
  -2   6  -2    4.66    0.27
  -2   6  -2    5.63    0.47
  -2   6  -2    4.53    0.34
   2  -6   2    6.29    0.48
   2  -6   2    5.08    0.36
   2  -6   2    4.47    0.27
  -3   6  -2    9.27    0.62
  -3   6  -2    9.15    0.49
  -3   6  -2    9.05    0.52
  -3   6  -2    9.85    0.39
  -3   6  -2    9.14    0.53
   3  -6   2    9.27    0.38
   3  -6   2    9.99    0.53
   3  -6   2   10.04    0.63
  -4   6  -2   17.40    0.82
  -4   6  -2   17.58    0.82
  -4   6  -2   17.31    0.77
   4  -6   2   16.02    0.76
   4  -6   2   18.36    0.92
   4  -6   2   17.74    0.57
  -5   6  -2    2.43    0.32
  -5   6  -2    1.91    0.27
  -5   6  -2    2.64    0.36
   5  -6   2    2.89    0.34
   5  -6   2    2.15    0.37
  -6   6  -2   17.00    0.82
  -6   6  -2   11.73    0.72
  -6   6  -2   15.81    0.87
   6  -6   2   15.25    0.93
  -7   6  -2  110.83    3.60
  -7   6  -2  114.72    3.70
  -7   6  -2  113.74    3.58
   7  -6   2  108.28    3.84
  -8   6  -2   62.00    2.29
  -8   6  -2   59.98    2.23
  -8   6  -2   62.36    2.37
   8  -6   2   58.34    2.50
  -9   6  -2   14.90    0.93
  -9   6  -2   14.99    0.97
  -9   6  -2   15.60    1.04
   9  -6   2   15.25    1.15
 -10   6  -2   25.35    1.40
 -10   6  -2   25.20    1.45
 -10   6  -2   26.12    1.35
  10  -6   2   28.74    1.70
  10  -6   2   28.61    1.35
 -11   6  -2   38.11    2.05
 -11   6  -2   37.57    1.83
  11  -6   2   38.25    2.11
   9   5  -2    0.56    0.43
  -9  -5   2    0.85    0.25
   8   5  -2   18.20    1.05
   8   5  -2   17.28    1.56
  -8  -5   2   16.06    1.02
   7   5  -2   59.45    2.28
   7   5  -2   57.54    2.97
  -7  -5   2   59.89    2.08
  -7  -5   2   55.89    2.20
   6   5  -2   51.93    1.84
   6   5  -2   52.13    2.02
   6   5  -2   54.22    2.68
  -6  -5   2   49.19    1.93
   5   5  -2   22.63    1.11
   5   5  -2   23.13    1.05
   5   5  -2   23.07    0.98
   5   5  -2   23.28    1.55
  -5  -5   2   22.88    1.04
  -5  -5   2   22.47    0.98
   4   5  -2   81.46    2.63
   4   5  -2   79.88    3.28
   4   5  -2   81.17    2.58
   4   5  -2   82.32    2.76
  -4  -5   2   79.71    2.58
  -4  -5   2   84.81    2.52
  -4  -5   2   85.94    2.64
   3   5  -2  285.08    7.84
   3   5  -2  257.12    8.52
   3   5  -2  275.85    7.98
   3   5  -2  278.12    7.82
  -3  -5   2  282.80    7.83
  -3  -5   2  282.91    7.84
  -3  -5   2  277.39    7.72
   2   5  -2  112.19    3.57
   2   5  -2  120.73    3.46
   2   5  -2  104.89    3.98
   2   5  -2  118.43    3.43
  -2  -5   2  119.19    3.35
  -2  -5   2  122.60    3.47
  -2  -5   2  118.46    3.43
   1   5  -2  101.15    2.96
   1   5  -2   97.64    2.80
   1   5  -2   98.30    2.92
   1   5  -2   95.59    3.05
   1   5  -2   95.00    3.46
  -1  -5   2  105.75    2.90
  -1  -5   2  102.46    2.97
  -1  -5   2  101.54    2.92
   0   5  -2  377.26   10.30
   0   5  -2  367.09   10.78
   0   5  -2  389.00   10.23
   0   5  -2  356.40   10.39
   0  -5   2  346.70   10.44
   0  -5   2  386.03   10.27
   0  -5   2  389.12   10.31
  -1   5  -2  377.22   10.29
  -1   5  -2  367.12   10.35
  -1   5  -2  381.33   10.44
  -1   5  -2  381.94   10.25
  -1   5  -2  355.68   10.56
   1  -5   2  371.71   10.24
  -2   5  -2  383.38   11.19
  -2   5  -2  392.24   11.11
  -2   5  -2  399.64   11.34
  -2   5  -2  399.70   11.15
  -2   5  -2  396.18   11.02
   2  -5   2  416.59   11.35
   2  -5   2  413.55   11.03
   2  -5   2  423.74   11.18
  -3   5  -2  383.13   10.30
  -3   5  -2  365.41   10.54
  -3   5  -2  370.63   10.57
  -3   5  -2  381.20   10.50
   3  -5   2  388.37   10.30
   3  -5   2  378.10   10.49
   3  -5   2  379.33   10.66
  -4   5  -2   95.55    2.85
  -4   5  -2   89.96    2.90
   4  -5   2   94.39    3.01
   4  -5   2   90.64    2.80
  -5   5  -2  118.12    3.60
  -5   5  -2  117.53    3.68
  -5   5  -2  116.49    3.61
   5  -5   2  119.52    3.81
   5  -5   2  120.94    3.52
  -6   5  -2  216.06    6.28
  -6   5  -2  201.32    6.14
  -6   5  -2  211.11    6.19
   6  -5   2  213.82    6.43
  -7   5  -2   53.12    2.07
  -7   5  -2   58.28    2.02
  -7   5  -2   54.65    2.03
   7  -5   2   54.62    2.25
  -8   5  -2    6.43    0.71
  -8   5  -2    5.36    0.59
   8  -5   2    5.97    0.76
  -9   5  -2   14.33    0.91
  -9   5  -2   16.90    1.04
  -9   5  -2   15.16    1.00
   9  -5   2   14.72    1.14
 -10   5  -2   28.98    1.55
 -10   5  -2   30.97    1.55
  10  -5   2   28.55    1.74
 -11   5  -2    8.91    0.82
 -11   5  -2    8.16    0.88
  11  -5   2    7.22    0.97
   9   4  -2   31.74    2.15
  -9  -4   2   32.22    1.56
   8   4  -2   31.16    1.44
   8   4  -2   31.00    2.04
  -8  -4   2   27.28    1.39
   7   4  -2   27.92    1.33
   7   4  -2   28.60    1.84
  -7  -4   2   28.15    1.54
  -7  -4   2   26.26    1.29
   6   4  -2    7.10    0.58
   6   4  -2    5.92    0.92
   6   4  -2    7.18    0.55
   6   4  -2    6.08    0.45
  -6  -4   2    5.01    0.53
  -6  -4   2    5.77    0.44
   5   4  -2   12.50    1.02
   5   4  -2   11.57    0.67
   5   4  -2   12.73    0.62
   5   4  -2   11.18    0.71
  -5  -4   2   10.81    0.65
  -5  -4   2   11.86    0.60
   4   4  -2   60.18    2.56
   4   4  -2   62.11    2.17
   4   4  -2   63.89    2.02
   4   4  -2   64.46    2.09
  -4  -4   2   61.30    2.01
  -4  -4   2   65.54    2.00
  -4  -4   2   62.93    2.07
   3   4  -2    6.12    0.75
   3   4  -2    7.81    0.50
   3   4  -2    8.10    0.43
   3   4  -2    8.09    0.44
  -3  -4   2    7.84    0.39
  -3  -4   2    7.59    0.44
  -3  -4   2    8.39    0.45
   2   4  -2    4.06    0.33
   2   4  -2    3.97    0.27
   2   4  -2    3.43    0.52
   2   4  -2    3.83    0.25
  -2  -4   2    4.12    0.28
  -2  -4   2    3.66    0.26
   1   4  -2   26.71    0.90
   1   4  -2   26.88    0.93
   1   4  -2   25.12    1.24
   1   4  -2   27.08    0.83
   1   4  -2   27.13    1.01
  -1  -4   2   27.87    0.95
  -1  -4   2   27.94    0.92
  -1  -4   2   27.90    0.82
  -1  -4   2   27.80    0.91
   0   4  -2   24.08    0.92
   0   4  -2   25.23    0.86
   0   4  -2   26.58    0.82
   0   4  -2   22.21    1.02
   0   4  -2   25.40    1.14
   0   4  -2   26.81    0.87
   0  -4   2   27.64    0.86
  -1   4  -2    1.98    0.15
  -1   4  -2    1.22    0.15
  -1   4  -2    2.21    0.19
  -1   4  -2    1.85    0.22
  -2   4  -2  194.69    5.12
  -2   4  -2  185.88    5.24
  -2   4  -2  178.64    5.27
  -2   4  -2  178.34    5.32
   2  -4   2  191.65    5.22
   2  -4   2  184.00    5.35
  -3   4  -2  123.07    3.34
  -3   4  -2  112.98    3.58
  -3   4  -2  129.35    3.57
   3  -4   2  116.64    3.49
   3  -4   2  125.61    3.34
   3  -4   2  120.85    3.66
  -4   4  -2    6.71    0.43
  -4   4  -2    7.28    0.47
  -4   4  -2    7.82    0.45
   4  -4   2    7.60    0.52
   4  -4   2    7.17    0.38
  -5   4  -2   59.03    1.98
  -5   4  -2   57.40    1.90
  -5   4  -2   49.82    1.88
   5  -4   2   56.55    2.07
   5  -4   2   58.77    1.79
  -6   4  -2  236.07    6.94
  -6   4  -2  243.06    6.92
  -6   4  -2  235.79    7.01
   6  -4   2  241.54    7.21
  -7   4  -2  123.14    3.95
  -7   4  -2  120.97    3.88
  -7   4  -2  122.32    3.84
   7  -4   2  125.01    4.18
  -8   4  -2   45.46    1.80
  -8   4  -2   42.03    1.81
  -8   4  -2   44.71    1.74
   8  -4   2   40.82    1.99
  -9   4  -2   33.92    1.50
  -9   4  -2   34.67    1.57
  -9   4  -2   31.50    1.55
   9  -4   2   31.82    1.42
   9  -4   2   31.11    1.77
 -10   4  -2   75.78    2.96
 -10   4  -2   79.33    2.98
  10  -4   2   77.86    3.32
 -11   4  -2   87.24    3.34
  11  -4   2   86.31    3.93
   9   3  -2   29.45    1.98
  -9  -3   2   27.68    1.42
   8   3  -2   73.85    3.35
   8   3  -2   73.24    2.67
  -8  -3   2   73.80    2.67
   7   3  -2  100.36    3.37
   7   3  -2  103.80    4.02
  -7  -3   2  102.31    3.35
  -7  -3   2   98.26    3.23
   6   3  -2   80.17    3.24
   6   3  -2   78.81    2.74
   6   3  -2   80.03    2.52
   6   3  -2   81.59    2.75
  -6  -3   2   82.66    2.69
  -6  -3   2   82.54    2.62
  -6  -3   2   77.70    2.52
   5   3  -2  181.59    5.28
   5   3  -2  185.97    5.50
   5   3  -2  184.70    5.47
   5   3  -2  183.68    5.97
  -5  -3   2  184.16    5.40
  -5  -3   2  183.69    5.29
  -5  -3   2  184.53    5.34
   4   3  -2  258.69    7.57
   4   3  -2  252.71    7.95
   4   3  -2  267.02    7.51
   4   3  -2  267.44    7.40
  -4  -3   2  269.53    7.47
  -4  -3   2  265.85    7.41
   3   3  -2  214.90    6.32
   3   3  -2  223.77    6.18
   3   3  -2  207.81    6.62
   3   3  -2  226.90    6.22
  -3  -3   2  216.09    6.18
  -3  -3   2  228.84    6.17
  -3  -3   2  220.60    6.21
   2   3  -2  180.20    5.81
   2   3  -2  196.59    5.43
   2   3  -2  196.81    5.46
   2   3  -2  193.33    5.57
  -2  -3   2  197.21    5.46
  -2  -3   2  195.22    5.43
  -2  -3   2  201.51    5.48
   1   3  -2  366.50   10.24
   1   3  -2  387.64   10.27
   1   3  -2  339.95   10.62
   1   3  -2  399.13   10.33
   1   3  -2  364.33   10.39
  -1  -3   2  387.62   10.31
  -1  -3   2  375.23   10.23
  -1  -3   2  386.63   10.31
   0   3  -2  366.64   10.50
   0   3  -2  397.97   10.45
   0   3  -2  378.71   10.42
   0  -3   2  385.39   10.47
  -1   3  -2  543.85   15.09
  -1   3  -2  542.98   15.22
  -1   3  -2  547.82   15.15
  -1   3  -2  549.58   15.13
  -1   3  -2  579.79   15.25
   1  -3   2  570.40   15.24
  -2   3  -2   55.40    1.77
  -2   3  -2   52.95    1.75
  -2   3  -2   57.09    1.74
  -2   3  -2   58.34    1.61
   2  -3   2   57.38    1.67
   2  -3   2   58.42    1.80
  -3   3  -2   37.15    1.28
  -3   3  -2   38.19    1.32
  -3   3  -2   39.58    1.29
   3  -3   2   38.13    1.36
   3  -3   2   37.89    1.19
  -4   3  -2   31.82    1.18
  -4   3  -2   32.34    1.22
  -4   3  -2   33.20    1.18
   4  -3   2   32.40    1.29
   4  -3   2   32.81    1.07
  -5   3  -2  107.51    3.29
  -5   3  -2  104.59    3.21
  -5   3  -2  103.44    3.23
   5  -3   2  106.74    3.07
   5  -3   2  102.19    3.41
  -6   3  -2    6.88    0.49
  -6   3  -2    7.28    0.54
  -6   3  -2    7.28    0.54
   6  -3   2    7.18    0.64
  -7   3  -2    1.46    0.31
  -7   3  -2    1.49    0.31
  -7   3  -2    1.72    0.34
   7  -3   2    1.08    0.34
  -8   3  -2   33.67    1.53
  -8   3  -2   34.78    1.52
  -8   3  -2   35.14    1.47
   8  -3   2   33.61    1.39
   8  -3   2   31.56    1.71
  -9   3  -2   24.85    1.31
  -9   3  -2   25.00    1.32
   9  -3   2   23.56    1.51
 -10   3  -2    0.74    0.36
 -10   3  -2    0.04    0.22
  10  -3   2    0.46    0.27
  10   2  -2   16.36    1.40
 -10  -2   2   14.93    0.99
   9   2  -2    4.59    0.88
  -9  -2   2    5.20    0.64
   8   2  -2    2.72    0.67
   8   2  -2    2.86    0.44
  -8  -2   2    3.35    0.55
  -8  -2   2    2.51    0.41
   7   2  -2    0.81    0.26
   7   2  -2    1.58    0.32
   7   2  -2    1.97    0.51
  -7  -2   2    1.22    0.27
  -7  -2   2    1.02    0.29
   6   2  -2    1.86    0.45
   6   2  -2    2.12    0.37
   6   2  -2    2.01    0.25
   6   2  -2    2.26    0.35
  -6  -2   2    2.38    0.35
  -6  -2   2    1.87    0.29
  -6  -2   2    1.64    0.22
   5   2  -2    5.02    0.42
   5   2  -2    4.10    0.59
   5   2  -2    5.22    0.33
   5   2  -2    5.47    0.43
  -5  -2   2    4.97    0.38
  -5  -2   2    5.47    0.41
  -5  -2   2    4.91    0.34
   4   2  -2    3.98    0.33
   4   2  -2    2.92    0.44
   4   2  -2    3.40    0.36
   4   2  -2    3.92    0.27
  -4  -2   2    3.60    0.29
  -4  -2   2    3.69    0.27
  -4  -2   2    3.67    0.19
  -4  -2   2    3.75    0.31
   3   2  -2   15.86    0.71
   3   2  -2   16.42    0.62
   3   2  -2   16.52    0.67
   3   2  -2   16.35    0.86
  -3  -2   2   16.32    0.66
  -3  -2   2   17.18    0.51
  -3  -2   2   15.97    0.64
   2   2  -2    0.64    0.13
   2   2  -2    0.63    0.17
   2   2  -2    0.71    0.10
   2   2  -2    0.69    0.11
  -2  -2   2    0.78    0.12
  -2  -2   2    0.59    0.10
   1   2  -2   16.07    0.57
   1   2  -2   16.78    0.52
   1   2  -2   16.66    0.63
  -1  -2   2   17.13    0.58
  -1  -2   2   17.18    0.59
  -1  -2   2   15.14    0.55
   0   2  -2   74.29    2.41
   0   2  -2   83.61    2.43
   0   2  -2   88.41    2.56
   0   2  -2   91.21    2.49
   0  -2   2   92.49    2.44
  -1   2  -2  177.30    4.69
  -1   2  -2  174.80    4.68
  -1   2  -2  163.75    4.79
  -1   2  -2  161.32    4.81
  -1   2  -2  167.37    4.75
   1  -2   2  177.01    4.76
  -2   2  -2  191.67    5.73
  -2   2  -2  210.97    5.60
  -2   2  -2  213.25    5.73
  -2   2  -2  200.43    5.73
   2  -2   2  205.88    5.61
   2  -2   2  205.22    5.77
  -3   2  -2   59.52    1.85
  -3   2  -2   57.63    1.86
  -3   2  -2   60.00    1.89
  -3   2  -2   58.66    1.70
   3  -2   2   60.18    1.96
   3  -2   2   60.72    1.73
  -4   2  -2  102.81    3.17
  -4   2  -2  101.89    3.14
  -4   2  -2  110.05    3.15
  -4   2  -2  106.98    2.93
   4  -2   2  103.40    2.99
   4  -2   2  100.89    3.29
  -5   2  -2  201.76    5.76
  -5   2  -2  199.66    5.81
  -5   2  -2  192.34    5.77
   5  -2   2  201.97    5.60
   5  -2   2  198.49    6.01
  -6   2  -2  188.99    5.59
  -6   2  -2  182.17    5.58
  -6   2  -2  195.38    5.55
   6  -2   2  189.06    5.87
   6  -2   2  184.91    5.48
  -7   2  -2   93.29    3.04
  -7   2  -2   92.31    3.11
  -7   2  -2   93.67    3.10
   7  -2   2   93.22    2.98
   7  -2   2   94.04    3.41
  -8   2  -2   76.29    2.73
  -8   2  -2   76.05    2.73
   8  -2   2   76.09    3.07
  -9   2  -2   77.65    2.91
  -9   2  -2   78.69    2.90
   9  -2   2   82.23    3.33
 -10   2  -2   79.93    3.03
 -10   2  -2   78.23    2.99
  10  -2   2   79.64    3.44
  10   1  -2   56.74    2.90
 -10  -1   2   56.52    2.33
   9   1  -2   52.82    2.63
  -9  -1   2   49.96    2.02
  -9  -1   2   51.02    2.08
   8   1  -2   63.53    2.76
   8   1  -2   66.90    2.93
   8   1  -2   64.94    2.38
  -8  -1   2   64.72    2.40
  -8  -1   2   69.58    2.41
   7   1  -2  126.99    4.44
   7   1  -2  120.07    4.08
   7   1  -2  125.92    3.93
  -7  -1   2  126.21    3.92
  -7  -1   2  123.63    3.89
   6   1  -2  106.14    3.75
   6   1  -2  108.42    3.15
   6   1  -2  106.09    3.37
  -6  -1   2  108.83    3.34
  -6  -1   2  104.17    3.14
  -6  -1   2  106.86    3.32
   5   1  -2  181.38    5.00
   5   1  -2  175.65    5.53
   5   1  -2  173.65    5.20
  -5  -1   2  175.44    5.00
  -5  -1   2  171.96    5.14
  -5  -1   2  181.67    4.97
  -5  -1   2  177.37    5.14
   4   1  -2  339.13    9.45
   4   1  -2  324.58    9.69
   4   1  -2  335.33    9.27
  -4  -1   2  343.81    9.22
  -4  -1   2  345.50    9.38
  -4  -1   2  330.91    9.37
   3   1  -2  292.59    8.19
   3   1  -2  284.81    8.35
   3   1  -2  297.33    8.06
  -3  -1   2  291.57    8.11
  -3  -1   2  298.18    7.98
  -3  -1   2  290.00    8.11
   2   1  -2   12.10    0.53
   2   1  -2   12.54    0.47
   2   1  -2   11.98    0.59
  -2  -1   2   15.29    0.51
  -2  -1   2   12.62    0.41
  -2  -1   2   12.86    0.49
   1   1  -2  638.97   16.79
   1   1  -2  631.96   16.74
   1   1  -2  586.33   16.81
  -1  -1   2  613.17   16.76
  -1  -1   2  615.88   16.77
  -1  -1   2  614.19   16.73
   0   1  -2  171.41    4.67
   0   1  -2  176.73    4.76
   0   1  -2  160.99    4.73
   0  -1   2  170.99    4.73
  -1   1  -2   60.15    1.80
  -1   1  -2   59.64    1.79
  -1   1  -2   60.45    1.74
  -1   1  -2   59.13    1.79
   1  -1   2   63.83    1.77
   1  -1   2   59.41    1.78
  -2   1  -2   55.66    1.72
  -2   1  -2   58.03    1.63
  -2   1  -2   55.40    1.72
   2  -1   2   54.61    1.70
   2  -1   2   57.61    1.78
  -3   1  -2  116.48    3.24
  -3   1  -2  118.40    3.41
  -3   1  -2  114.54    3.38
  -3   1  -2  115.31    3.39
   3  -1   2  118.38    3.53
   3  -1   2  112.22    3.25
  -4   1  -2   37.63    1.16
  -4   1  -2   37.74    1.34
  -4   1  -2   37.80    1.32
  -4   1  -2   36.51    1.33
   4  -1   2   40.32    1.52
   4  -1   2   38.25    1.21
   4  -1   2   37.15    1.28
  -5   1  -2    6.96    0.47
  -5   1  -2    6.49    0.43
  -5   1  -2    5.88    0.45
  -5   1  -2    6.19    0.32
   5  -1   2    6.41    0.41
   5  -1   2    6.60    0.36
   5  -1   2    7.46    0.60
  -6   1  -2    1.61    0.31
  -6   1  -2    0.69    0.19
  -6   1  -2    0.99    0.24
   6  -1   2    0.88    0.19
   6  -1   2    1.00    0.33
  -7   1  -2    1.74    0.35
  -7   1  -2    1.61    0.33
   7  -1   2    1.71    0.42
  -8   1  -2    0.54    0.25
  -8   1  -2    0.46    0.26
   8  -1   2    0.63    0.31
  -9   1  -2    1.75    0.41
  -9   1  -2    1.74    0.43
   9  -1   2    1.74    0.47
   9  -1   2    2.16    0.55
 -10   1  -2   19.34    1.21
  10  -1   2   20.66    1.41
  10  -1   2   19.63    1.48
  10   0  -2    2.96    0.69
 -10   0   2    2.61    0.46
 -10   0   2    3.06    0.53
   9   0  -2    1.21    0.47
  -9   0   2    1.09    0.34
  -9   0   2    1.04    0.31
   8   0  -2    2.72    0.41
   8   0  -2    1.86    0.49
  -8   0   2    2.29    0.40
  -8   0   2    3.32    0.47
   7   0  -2    3.29    0.58
   7   0  -2    4.07    0.46
  -7   0   2    5.07    0.52
  -7   0   2    3.18    0.42
   6   0  -2   19.34    1.14
   6   0  -2   18.87    0.90
   6   0  -2   20.49    0.73
  -6   0   2   19.94    0.90
  -6   0   2   20.54    0.78
  -6   0   2   18.55    0.72
  -6   0   2   18.60    0.89
   5   0  -2   56.28    2.14
   5   0  -2   57.46    1.70
   5   0  -2   55.65    1.89
  -5   0   2   57.81    1.72
  -5   0   2   53.26    1.85
  -5   0   2   54.96    1.69
  -5   0   2   56.77    1.85
   4   0  -2  106.76    3.25
   4   0  -2  104.11    3.42
   4   0  -2  107.30    3.07
  -4   0   2  108.47    3.18
  -4   0   2  111.95    3.22
  -4   0   2  108.79    3.07
   3   0  -2   49.27    1.59
   3   0  -2   48.59    1.70
   3   0  -2   48.91    1.46
  -3   0   2   51.29    1.56
  -3   0   2   49.89    1.45
  -3   0   2   48.47    1.52
   2   0  -2  591.84   15.72
   2   0  -2  532.75   15.84
  -2   0   2  582.97   15.69
  -2   0   2  604.96   15.77
  -2   0   2  581.34   15.73
   1   0  -2  349.02    9.41
   1   0  -2  346.34    9.43
   1   0  -2  343.85    9.41
  -1   0   2  348.31    9.41
  -1   0   2  336.37    9.37
   0   0  -2  347.57    9.49
   0   0  -2  346.88    9.52
   0   0   2  347.85    9.50
  -1   0  -2  297.50    8.45
  -1   0  -2  311.81    8.42
  -1   0  -2  316.74    8.46
  -1   0  -2  302.30    8.50
   1   0   2  312.51    8.50
  -2   0  -2  160.38    4.57
  -2   0  -2  164.62    4.51
  -2   0  -2  159.71    4.59
  -2   0  -2  163.52    4.59
   2   0   2  161.16    4.59
   2   0   2  165.66    4.72
   2   0   2  161.86    4.48
  -3   0  -2  111.83    3.36
  -3   0  -2  116.49    3.26
  -3   0  -2  112.47    3.38
  -3   0  -2  119.39    3.38
   3   0   2  111.91    3.34
   3   0   2  119.24    3.58
   3   0   2  114.72    3.27
  -4   0  -2  183.17    5.22
  -4   0  -2  186.71    5.36
  -4   0  -2  189.19    5.38
  -4   0  -2  184.71    5.39
   4   0   2  187.52    5.65
   4   0   2  190.39    5.34
   4   0   2  184.19    5.25
  -5   0  -2  197.11    5.54
  -5   0  -2  196.54    5.73
  -5   0  -2  192.34    5.75
  -5   0  -2  201.74    5.72
   5   0   2  197.99    6.08
   5   0   2  197.84    5.67
   5   0   2  194.53    5.60
  -6   0  -2  102.12    3.27
  -6   0  -2  106.48    3.25
  -6   0  -2   99.97    3.29
   6   0   2  103.71    3.20
   6   0   2  103.47    3.65
  -7   0  -2   51.11    1.95
  -7   0  -2   49.02    1.89
   7   0   2   51.06    2.30
  -8   0  -2  112.71    3.77
  -8   0  -2  113.92    3.87
   8   0   2  117.44    4.18
   8   0   2  115.80    4.55
  -9   0  -2   43.08    1.90
   9   0   2   41.71    2.11
   9   0   2   43.64    2.32
 -10   0  -2   31.43    1.73
  10   0   2   30.76    1.79
  10   0   2   33.60    2.05
  11  -1  -2   37.94    2.34
 -11   1   2   37.73    1.79
 -11   1   2   35.70    1.74
  10  -1  -2   17.82    1.41
 -10   1   2   20.07    1.16
 -10   1   2   20.35    1.18
   9  -1  -2   89.85    3.96
  -9   1   2   93.83    3.23
  -9   1   2   93.94    3.21
   8  -1  -2  128.39    4.57
   8  -1  -2  128.53    4.05
  -8   1   2  129.90    4.12
  -8   1   2  127.58    4.07
   7  -1  -2  135.48    4.58
   7  -1  -2  133.96    4.15
  -7   1   2  132.60    4.13
  -7   1   2  137.35    4.19
   6  -1  -2   63.91    2.18
   6  -1  -2   67.37    1.93
   6  -1  -2   62.72    2.44
  -6   1   2   65.89    2.03
  -6   1   2   63.43    2.17
  -6   1   2   63.38    1.97
  -6   1   2   64.38    2.14
   5  -1  -2  128.72    4.12
   5  -1  -2  128.76    3.89
   5  -1  -2  132.20    3.65
  -5   1   2  127.03    3.82
  -5   1   2  131.60    3.73
  -5   1   2  129.78    3.87
   4  -1  -2   88.98    2.71
   4  -1  -2   90.05    2.87
  -4   1   2   87.69    2.56
  -4   1   2   85.66    2.62
  -4   1   2   89.40    2.68
   3  -1  -2   48.83    1.53
   3  -1  -2   47.55    1.38
   3  -1  -2   46.84    1.59
  -3   1   2   46.47    1.40
  -3   1   2   46.68    1.47
  -3   1   2   43.85    1.41
   2  -1  -2  300.10    8.09
   2  -1  -2  287.38    8.16
   2  -1  -2  254.75    8.16
  -2   1   2  307.51    8.06
  -2   1   2  314.28    8.12
  -2   1   2  306.13    8.07
   1  -1  -2   98.87    2.70
   1  -1  -2   95.54    2.79
   1  -1  -2   97.99    2.78
   1  -1  -2  100.04    2.78
  -1   1   2   97.33    2.74
  -1   1   2   97.03    2.70
  -1   1   2   98.77    2.73
   0  -1  -2    0.96    0.11
   0  -1  -2    1.19    0.10
   0  -1  -2    1.42    0.10
   0   1   2    1.35    0.15
   0   1   2    1.08    0.17
   0   1   2    1.42    0.13
  -1  -1  -2  748.45   19.71
  -1  -1  -2  707.54   19.68
   1   1   2  714.93   19.90
   1   1   2  739.80   19.86
   1   1   2  713.09   19.78
   1   1   2  729.18   19.70
  -2  -1  -2    5.08    0.30
  -2  -1  -2    4.58    0.26
  -2  -1  -2    5.12    0.27
   2   1   2    6.45    0.42
   2   1   2    5.06    0.30
   2   1   2    4.86    0.25
   2   1   2    5.35    0.40
  -3  -1  -2    0.56    0.12
  -3  -1  -2    0.73    0.12
  -3  -1  -2    0.77    0.16
  -3  -1  -2    0.81    0.15
   3   1   2    1.79    0.31
   3   1   2    0.90    0.13
   3   1   2    1.07    0.17
   3   1   2    2.03    0.32
  -4  -1  -2    1.59    0.19
  -4  -1  -2    1.50    0.22
  -4  -1  -2    1.30    0.23
  -4  -1  -2    1.72    0.23
   4   1   2    1.91    0.24
   4   1   2    1.78    0.21
   4   1   2    1.82    0.33
   4   1   2    2.60    0.43
  -5  -1  -2    2.56    0.31
  -5  -1  -2    2.86    0.33
  -5  -1  -2    3.01    0.38
  -5  -1  -2    2.67    0.27
   5   1   2    2.86    0.51
   5   1   2    2.44    0.43
   5   1   2    2.87    0.30
   5   1   2    2.76    0.31
  -6  -1  -2    3.71    0.42
  -6  -1  -2    3.28    0.43
   6   1   2    3.04    0.52
   6   1   2    5.25    0.72
  -7  -1  -2   12.10    0.80
  -7  -1  -2   10.81    0.71
   7   1   2   10.78    0.98
   7   1   2   11.78    0.92
  -8  -1  -2   30.64    1.49
   8   1   2   30.84    1.87
   8   1   2   33.62    1.74
  -9  -1  -2   34.80    1.66
   9   1   2   33.16    2.06
   9   1   2   35.16    1.87
  11  -2  -2    4.83    0.87
 -11   2   2    5.62    0.69
 -11   2   2    4.15    0.62
  10  -2  -2    6.70    0.99
 -10   2   2    5.93    0.70
 -10   2   2    5.15    0.65
   9  -2  -2    0.34    0.31
  -9   2   2    0.51    0.27
  -9   2   2    0.18    0.22
   8  -2  -2   20.20    1.30
   8  -2  -2   19.32    0.98
  -8   2   2   21.44    0.98
  -8   2   2   20.59    1.02
  -8   2   2   19.33    1.05
   7  -2  -2   49.32    1.77
   7  -2  -2   46.46    2.05
  -7   2   2   47.55    1.79
  -7   2   2   47.28    1.73
  -7   2   2   47.41    1.63
   6  -2  -2   19.61    1.09
   6  -2  -2   20.04    0.90
  -6   2   2   20.09    0.91
  -6   2   2   19.40    0.79
  -6   2   2   18.80    0.84
   5  -2  -2   45.72    1.32
   5  -2  -2   43.79    1.73
   5  -2  -2   43.16    1.56
  -5   2   2   45.39    1.45
  -5   2   2   43.94    1.48
  -5   2   2   44.19    1.55
   4  -2  -2  177.60    5.27
   4  -2  -2  179.45    5.14
   4  -2  -2  176.15    4.92
  -4   2   2  177.27    5.01
  -4   2   2  180.02    5.11
   3  -2  -2  223.69    6.43
   3  -2  -2  232.33    6.28
   3  -2  -2  222.90    6.50
  -3   2   2  233.04    6.32
  -3   2   2  228.60    6.29
  -3   2   2  226.45    6.37
   2  -2  -2  190.88    5.57
   2  -2  -2  194.48    5.50
   2  -2  -2  198.95    5.61
  -2   2   2  210.53    5.49
  -2   2   2  186.60    5.49
  -2   2   2  207.77    5.42
   1  -2  -2    6.65    0.32
   1  -2  -2    7.06    0.31
  -1   2   2    6.96    0.38
  -1   2   2    7.36    0.29
  -1   2   2    6.94    0.27
  -1   2   2    7.18    0.31
   0  -2  -2  559.80   15.09
   0   2   2  544.34   15.12
   0   2   2  565.59   15.21
  -1  -2  -2  789.56   20.38
  -1  -2  -2  743.94   20.30
  -1  -2  -2  798.79   20.36
   1   2   2  747.56   20.35
   1   2   2  715.62   20.35
   1   2   2  727.16   20.50
   1   2   2  718.93   20.72
  -2  -2  -2  355.30    9.50
  -2  -2  -2  349.25    9.42
   2   2   2  327.32    9.67
   2   2   2  340.43    9.50
   2   2   2  343.77    9.87
   2   2   2  342.40    9.46
  -3  -2  -2  231.61    6.64
  -3  -2  -2  234.56    6.58
  -3  -2  -2  237.40    6.57
   3   2   2  235.15    6.88
   3   2   2  236.54    6.64
   3   2   2  233.16    6.58
   3   2   2  234.19    7.04
  -4  -2  -2  167.64    4.73
  -4  -2  -2  161.35    4.68
  -4  -2  -2  161.61    4.79
   4   2   2  167.00    4.76
   4   2   2  165.56    5.25
   4   2   2  151.15    5.02
   4   2   2  167.33    4.72
  -5  -2  -2  118.51    3.61
  -5  -2  -2  118.46    3.53
  -5  -2  -2  112.40    3.44
   5   2   2  120.11    4.11
   5   2   2  112.22    3.86
   5   2   2  113.47    3.48
  -6  -2  -2  132.25    4.19
  -6  -2  -2  133.95    4.11
   6   2   2  137.13    4.77
   6   2   2  134.01    4.50
  -7  -2  -2   57.92    2.21
   7   2   2   61.29    2.48
   7   2   2   56.17    2.68
  -8  -2  -2   43.74    1.86
   8   2   2   42.17    2.33
   8   2   2   42.52    2.06
  -9  -2  -2   27.60    1.45
   9   2   2   28.85    1.65
   9   2   2   27.96    1.89
  11  -3  -2   30.19    1.88
 -11   3   2   28.06    1.52
 -11   3   2   29.09    1.49
  10  -3  -2   52.25    2.53
 -10   3   2   49.91    2.07
 -10   3   2   51.11    2.14
   9  -3  -2  109.70    4.14
  -9   3   2  111.22    3.75
  -9   3   2  113.84    3.68
   8  -3  -2   47.28    2.17
   8  -3  -2   47.00    1.81
  -8   3   2   47.03    1.72
  -8   3   2   49.21    1.82
  -8   3   2   49.83    1.91
   7  -3  -2    5.93    0.48
   7  -3  -2    5.97    0.71
  -7   3   2    6.18    0.51
  -7   3   2    6.04    0.47
  -7   3   2    6.42    0.44
   6  -3  -2   21.04    0.93
   6  -3  -2   18.62    1.05
  -6   3   2   19.20    0.84
  -6   3   2   20.08    0.92
  -6   3   2   19.83    0.81
   5  -3  -2  116.77    3.81
   5  -3  -2  122.17    3.66
  -5   3   2  122.67    3.53
  -5   3   2  119.73    3.63
   4  -3  -2   99.45    2.73
   4  -3  -2   94.94    3.05
   4  -3  -2   96.57    2.95
  -4   3   2   94.57    2.89
  -4   3   2   94.56    2.79
  -4   3   2   96.12    2.82
   3  -3  -2   20.70    0.84
   3  -3  -2   20.02    0.72
   3  -3  -2   20.74    0.88
  -3   3   2   21.58    0.69
  -3   3   2   20.85    0.77
  -3   3   2   21.08    0.74
   2  -3  -2    2.73    0.26
   2  -3  -2    2.97    0.24
   2  -3  -2    2.92    0.19
  -2   3   2    2.84    0.18
  -2   3   2    3.12    0.20
  -2   3   2    3.07    0.28
   1  -3  -2   81.83    2.28
   1  -3  -2   78.06    2.32
  -1   3   2   84.68    2.20
  -1   3   2   77.23    2.50
  -1   3   2   81.04    2.31
  -1   3   2   65.47    2.22
   0  -3  -2   30.42    1.03
   0  -3  -2   31.16    1.02
   0  -3  -2   32.74    0.94
   0   3   2   32.16    1.08
   0   3   2   25.70    1.29
   0   3   2   31.58    0.96
   0   3   2   31.74    1.03
  -1  -3  -2    0.32    0.10
  -1  -3  -2    0.29    0.06
  -1  -3  -2    0.31    0.08
   1   3   2    0.10    0.13
   1   3   2    0.25    0.07
   1   3   2    0.22    0.08
   1   3   2    0.43    0.13
  -2  -3  -2   12.08    0.55
  -2  -3  -2   12.82    0.48
  -2  -3  -2   13.49    0.56
   2   3   2   12.97    0.50
   2   3   2   12.55    0.55
   2   3   2   11.89    0.66
   2   3   2   12.24    0.84
  -3  -3  -2    0.46    0.14
  -3  -3  -2    0.91    0.15
  -3  -3  -2    0.31    0.10
   3   3   2    0.71    0.27
   3   3   2    0.64    0.15
   3   3   2    0.82    0.22
   3   3   2    0.96    0.15
  -4  -3  -2   22.81    0.95
  -4  -3  -2   21.49    0.88
  -4  -3  -2   21.90    0.86
   4   3   2   21.36    1.10
   4   3   2   21.02    1.28
   4   3   2   21.77    0.90
  -5  -3  -2   66.93    2.25
  -5  -3  -2   63.41    2.12
   5   3   2   65.96    2.49
   5   3   2   62.94    2.74
   5   3   2   66.52    2.18
  -6  -3  -2   28.48    1.31
   6   3   2   30.72    1.79
   6   3   2   30.63    1.53
  -7  -3  -2   31.08    1.44
   7   3   2   29.18    1.58
   7   3   2   31.29    1.92
  -8  -3  -2   39.84    1.81
   8   3   2   44.00    2.47
   8   3   2   42.54    2.05
  -9  -3  -2   30.59    1.55
   9   3   2   31.59    2.10
   9   3   2   29.29    1.69
  11  -4  -2    6.81    0.99
 -11   4   2    6.59    0.74
 -11   4   2    5.90    0.72
  10  -4  -2   15.30    1.25
 -10   4   2   17.78    1.04
 -10   4   2   18.75    1.13
   9  -4  -2   69.46    2.92
  -9   4   2   70.56    2.48
  -9   4   2   67.90    2.38
  -9   4   2   67.44    2.56
   8  -4  -2   88.99    3.37
   8  -4  -2   91.32    3.01
  -8   4   2   90.77    2.96
  -8   4   2   88.61    3.06
  -8   4   2   90.14    2.90
   7  -4  -2   88.81    3.18
   7  -4  -2   90.01    2.90
  -7   4   2   85.72    2.76
  -7   4   2   85.06    2.89
   6  -4  -2   85.06    2.95
   6  -4  -2   82.21    2.72
  -6   4   2   85.49    2.60
  -6   4   2   82.00    2.70
  -6   4   2   81.95    2.59
   5  -4  -2  151.68    4.65
   5  -4  -2  146.26    4.48
   5  -4  -2  149.27    4.16
  -5   4   2  150.86    4.34
  -5   4   2  151.25    4.43
  -5   4   2  147.92    4.30
   4  -4  -2  319.58    8.77
   4  -4  -2  303.01    8.97
   4  -4  -2  318.70    9.11
  -4   4   2  322.02    8.84
  -4   4   2  318.64    8.90
  -4   4   2  325.90    8.77
   3  -4  -2  201.26    5.94
   3  -4  -2  207.84    5.67
   3  -4  -2  202.08    5.82
  -3   4   2  202.09    5.70
  -3   4   2  202.59    5.59
   2  -4  -2  231.26    6.99
   2  -4  -2  245.91    6.84
   2  -4  -2  246.24    6.74
  -2   4   2  248.18    6.74
  -2   4   2  244.01    7.03
  -2   4   2  240.81    6.71
   1  -4  -2  202.88    5.85
   1  -4  -2  210.74    5.81
  -1   4   2  193.56    6.17
  -1   4   2  215.62    5.69
  -1   4   2  213.14    5.86
   0  -4  -2  336.44    8.56
   0  -4  -2  318.30    8.72
   0  -4  -2  325.76    8.69
   0   4   2  309.30    8.70
   0   4   2  263.68    9.14
   0   4   2  308.94    8.74
   0   4   2  323.65    8.59
  -1  -4  -2  224.99    6.38
  -1  -4  -2  234.54    6.31
   1   4   2  204.98    6.91
   1   4   2  225.58    6.40
   1   4   2  237.63    6.52
   1   4   2  229.28    6.26
  -2  -4  -2   65.63    2.00
  -2  -4  -2   63.72    1.87
  -2  -4  -2   62.50    2.03
   2   4   2   63.80    2.18
   2   4   2   67.68    1.90
   2   4   2   62.72    2.57
   2   4   2   61.84    2.03
  -3  -4  -2   57.47    1.84
  -3  -4  -2   57.97    1.96
  -3  -4  -2   53.75    1.82
   3   4   2   55.18    1.84
   3   4   2   55.00    2.40
   3   4   2   52.28    2.00
  -4  -4  -2  117.83    3.63
   4   4   2  115.57    4.30
   4   4   2  122.54    3.64
   4   4   2  117.30    3.88
  -5  -4  -2   89.73    2.83
  -5  -4  -2   86.22    2.91
   5   4   2   87.30    3.59
   5   4   2   89.15    3.18
   5   4   2   91.74    2.89
  -6  -4  -2   24.12    1.06
  -6  -4  -2   22.85    1.16
   6   4   2   23.10    1.32
   6   4   2   24.58    1.67
  -7  -4  -2    7.55    0.74
   7   4   2    8.51    0.79
   7   4   2    7.40    1.17
  -8  -4  -2   21.73    1.23
   8   4   2   20.78    1.67
   8   4   2   24.39    1.44
  11  -5  -2   24.72    1.66
 -11   5   2   26.11    1.35
 -11   5   2   24.35    1.41
  10  -5  -2   63.49    2.85
 -10   5   2   62.72    2.51
 -10   5   2   62.76    2.38
 -10   5   2   62.76    2.31
   9  -5  -2   60.71    2.67
  -9   5   2   61.70    2.36
  -9   5   2   60.73    2.22
  -9   5   2   60.10    2.18
   8  -5  -2    4.59    0.67
   8  -5  -2    3.77    0.48
  -8   5   2    3.69    0.44
  -8   5   2    4.12    0.52
   7  -5  -2    1.50    0.29
   7  -5  -2    1.33    0.35
  -7   5   2    1.44    0.25
  -7   5   2    1.42    0.30
  -7   5   2    1.61    0.28
   6  -5  -2  117.03    3.60
   6  -5  -2  111.19    3.78
  -6   5   2  110.22    3.53
  -6   5   2  114.52    3.40
  -6   5   2  114.53    3.44
   5  -5  -2   44.71    1.34
   5  -5  -2   44.38    1.74
   5  -5  -2   39.45    1.57
  -5   5   2   42.09    1.52
  -5   5   2   42.80    1.39
  -5   5   2   41.95    1.46
   4  -5  -2   18.08    0.67
   4  -5  -2   17.55    0.83
   4  -5  -2   17.25    0.91
  -4   5   2   17.53    0.64
  -4   5   2   17.02    0.74
  -4   5   2   17.97    0.73
   3  -5  -2   12.55    0.64
   3  -5  -2   12.92    0.75
   3  -5  -2   13.47    0.54
  -3   5   2   13.36    0.46
  -3   5   2   13.61    0.57
  -3   5   2   12.71    0.56
   2  -5  -2    1.75    0.19
   2  -5  -2    2.04    0.25
  -2   5   2    1.76    0.19
  -2   5   2    1.91    0.32
  -2   5   2    1.87    0.15
   1  -5  -2    2.71    0.13
   1  -5  -2    2.80    0.29
   1  -5  -2    2.66    0.23
  -1   5   2    2.41    0.13
  -1   5   2    2.75    0.25
  -1   5   2    2.57    0.20
  -1   5   2    2.79    0.46
   0  -5  -2   64.76    1.84
   0  -5  -2   65.35    1.98
   0   5   2   64.93    1.87
   0   5   2   54.24    2.44
   0   5   2   62.68    2.04
   0   5   2   61.97    2.01
  -1  -5  -2  102.76    3.01
  -1  -5  -2  103.21    3.12
   1   5   2  107.13    3.24
   1   5   2  103.34    2.95
   1   5   2  101.99    3.77
   1   5   2  103.43    3.14
  -2  -5  -2   42.88    1.54
  -2  -5  -2   46.70    1.50
   2   5   2   45.17    1.68
   2   5   2   45.85    1.36
   2   5   2   43.57    2.11
   2   5   2   43.67    1.56
  -3  -5  -2   23.91    0.99
  -3  -5  -2   23.51    0.97
   3   5   2   22.51    0.99
   3   5   2   24.06    1.50
   3   5   2   23.89    1.14
  -4  -5  -2   96.31    3.08
  -4  -5  -2   97.18    3.07
   4   5   2   92.56    3.85
   4   5   2  101.82    3.13
   4   5   2   99.06    3.35
  -5  -5  -2   98.41    3.26
   5   5   2  102.02    4.15
   5   5   2   98.92    3.53
   5   5   2  104.46    3.28
  -6  -5  -2   63.65    2.34
  -6  -5  -2   64.71    2.24
   6   5   2   63.76    3.14
   6   5   2   60.86    2.54
  -7  -5  -2   49.50    2.04
   7   5   2   51.39    2.28
   7   5   2   50.12    2.81
  -8  -5  -2   41.71    1.88
   8   5   2   40.52    2.05
   8   5   2   47.59    2.74
  11  -6  -2   20.67    1.48
 -11   6   2   21.20    1.16
 -11   6   2   17.83    1.19
  10  -6  -2   72.29    3.13
 -10   6   2   68.80    2.57
 -10   6   2   74.60    2.80
   9  -6  -2  100.11    3.79
  -9   6   2   97.61    3.43
  -9   6   2   98.66    3.27
  -9   6   2  101.59    3.30
   8  -6  -2   42.62    1.72
   8  -6  -2   41.00    1.97
  -8   6   2   39.71    1.60
  -8   6   2   43.36    1.61
  -8   6   2   44.13    1.76
   7  -6  -2   66.25    2.56
   7  -6  -2   62.22    2.29
  -7   6   2   63.37    2.12
  -7   6   2   64.32    2.28
  -7   6   2   62.74    2.15
   6  -6  -2  187.57    5.70
   6  -6  -2  195.11    5.95
  -6   6   2  186.41    5.62
  -6   6   2  189.34    5.53
  -6   6   2  190.43    5.46
   5  -6  -2  270.02    8.13
   5  -6  -2  266.28    7.95
   5  -6  -2  274.43    7.67
  -5   6   2  272.31    7.77
  -5   6   2  274.95    7.83
  -5   6   2  288.02    7.68
   4  -6  -2  171.99    5.06
   4  -6  -2  171.57    4.82
   4  -6  -2  171.82    5.26
  -4   6   2  170.65    4.76
  -4   6   2  162.83    4.90
  -4   6   2  167.55    4.88
   3  -6  -2  142.38    4.11
   3  -6  -2  140.30    4.53
   3  -6  -2  143.79    4.29
  -3   6   2  146.16    4.14
  -3   6   2  146.03    4.58
  -3   6   2  139.91    4.11
   2  -6  -2  172.06    4.82
   2  -6  -2  180.87    4.97
  -2   6   2  173.67    5.35
  -2   6   2  170.82    4.73
  -2   6   2  147.03    4.76
   1  -6  -2  323.33    8.55
   1  -6  -2  307.15    8.85
   1  -6  -2  311.67    8.76
  -1   6   2  321.92    8.69
  -1   6   2  297.45    8.82
  -1   6   2  320.12    8.56
   0  -6  -2  157.87    4.59
   0  -6  -2  156.75    4.34
   0  -6  -2  160.39    4.52
   0   6   2  158.19    4.38
   0   6   2  158.69    4.61
   0   6   2  138.05    5.15
   0   6   2  150.30    4.56
  -1  -6  -2   36.55    1.19
  -1  -6  -2   32.76    1.28
   1   6   2   36.50    1.13
   1   6   2   36.68    1.93
   1   6   2   34.91    1.33
   1   6   2   35.57    1.39
  -2  -6  -2   46.83    1.70
  -2  -6  -2   49.28    1.62
   2   6   2   49.25    2.37
   2   6   2   49.53    1.85
   2   6   2   49.11    1.74
  -3  -6  -2  114.53    3.57
  -3  -6  -2  116.68    3.63
   3   6   2  117.72    4.50
   3   6   2  116.08    3.67
   3   6   2  123.70    3.87
  -4  -6  -2   39.95    1.54
  -4  -6  -2   39.92    1.52
   4   6   2   41.33    1.75
   4   6   2   38.59    1.56
   4   6   2   37.95    2.20
  -5  -6  -2    1.44    0.33
  -5  -6  -2    1.18    0.29
   5   6   2    1.26    0.46
   5   6   2    1.69    0.39
   5   6   2    1.42    0.29
  -6  -6  -2   -0.06    0.21
  -6  -6  -2    0.20    0.11
   6   6   2    0.30    0.33
   6   6   2   -0.06    0.16
  -7  -6  -2    4.57    0.59
   7   6   2    4.61    0.69
   7   6   2    4.54    0.93
  11  -7  -2   32.19    1.98
 -11   7   2   36.79    1.65
 -11   7   2   36.58    1.81
  10  -7  -2   22.08    1.51
 -10   7   2   25.02    1.37
 -10   7   2   22.57    1.19
   9  -7  -2    1.68    0.49
  -9   7   2    2.06    0.45
  -9   7   2    2.13    0.37
   8  -7  -2    3.47    0.50
   8  -7  -2    4.20    0.68
  -8   7   2    4.30    0.53
  -8   7   2    2.92    0.41
   7  -7  -2   13.99    1.00
   7  -7  -2   13.10    0.83
  -7   7   2   14.32    0.83
  -7   7   2   13.43    0.74
   6  -7  -2    3.23    0.51
   6  -7  -2    3.70    0.48
  -6   7   2    2.96    0.36
  -6   7   2    2.59    0.35
   5  -7  -2   58.18    2.14
   5  -7  -2   60.60    1.87
   5  -7  -2   58.97    2.32
  -5   7   2   57.49    1.96
   4  -7  -2   21.22    1.15
   4  -7  -2   21.44    1.00
   4  -7  -2   21.39    0.82
  -4   7   2   22.01    1.19
  -4   7   2   20.97    0.87
  -4   7   2   20.34    0.86
   3  -7  -2    9.86    0.60
   3  -7  -2    9.35    0.48
   3  -7  -2    9.26    0.73
  -3   7   2    9.20    0.74
  -3   7   2    9.27    0.49
  -3   7   2    9.35    0.46
   2  -7  -2   88.62    2.60
   2  -7  -2   84.37    2.71
  -2   7   2   79.31    3.13
  -2   7   2   82.91    2.45
   1  -7  -2   80.68    2.67
   1  -7  -2   83.99    2.58
  -1   7   2   79.77    2.64
  -1   7   2   86.44    2.49
   0  -7  -2  261.63    7.59
   0  -7  -2  267.14    7.30
   0  -7  -2  274.04    7.52
   0   7   2  249.00    7.57
   0   7   2  276.03    7.34
   0   7   2  250.14    8.31
   0   7   2  264.52    7.58
  -1  -7  -2   93.41    2.97
  -1  -7  -2   95.31    2.81
   1   7   2   96.60    3.09
   1   7   2   91.00    3.01
   1   7   2   95.32    3.85
  -2  -7  -2   18.13    0.89
  -2  -7  -2   16.84    0.77
   2   7   2   18.45    0.91
   2   7   2   18.71    1.42
   2   7   2   18.56    0.98
  -3  -7  -2   91.05    3.03
  -3  -7  -2   92.59    2.96
   3   7   2   97.29    3.13
   3   7   2   93.69    3.94
   3   7   2   96.31    3.26
  -4  -7  -2  141.12    4.50
  -4  -7  -2  143.66    4.46
   4   7   2  149.21    4.59
   4   7   2  150.85    4.79
   4   7   2  146.31    5.60
  -5  -7  -2   66.42    2.42
  -5  -7  -2   68.76    2.44
   5   7   2   68.08    3.40
   5   7   2   70.15    2.51
   5   7   2   68.63    2.70
  -6  -7  -2   30.65    1.47
  -6  -7  -2   33.64    1.47
   6   7   2   34.00    2.30
   6   7   2   33.33    1.71
  -7  -7  -2   35.19    1.63
   7   7   2   37.58    2.18
   7   7   2   33.88    2.34
  11  -8  -2   56.48    2.78
 -11   8   2   57.07    2.45
 -11   8   2   56.80    2.27
  10  -8  -2   53.96    2.60
 -10   8   2   53.69    2.13
 -10   8   2   55.14    2.30
   9  -8  -2   52.25    2.49
   9  -8  -2   55.30    2.58
  -9   8   2   55.77    2.09
  -9   8   2   54.35    2.21
   8  -8  -2   23.18    1.42
   8  -8  -2   20.64    1.17
  -8   8   2   24.41    1.20
  -8   8   2   21.07    1.07
   7  -8  -2  127.32    4.44
   7  -8  -2  127.49    4.18
  -7   8   2  128.26    3.97
  -7   8   2  127.12    4.06
   6  -8  -2  158.81    5.19
   6  -8  -2  149.24    4.92
  -6   8   2  157.39    4.77
  -6   8   2  161.58    4.73
   5  -8  -2   73.90    2.84
   5  -8  -2   78.14    2.38
   5  -8  -2   75.46    2.62
  -5   8   2   70.39    2.42
  -5   8   2   73.06    2.41
   4  -8  -2   26.75    1.01
   4  -8  -2   26.34    1.20
   4  -8  -2   27.53    1.45
  -4   8   2   26.89    1.05
  -4   8   2   27.33    1.48
  -4   8   2   26.74    1.06
   3  -8  -2   43.81    1.64
   3  -8  -2   42.31    1.46
   3  -8  -2   40.44    1.91
  -3   8   2   43.50    1.42
  -3   8   2   41.03    1.45
  -3   8   2   42.23    1.97
   2  -8  -2  146.06    4.17
   2  -8  -2  147.72    4.33
  -2   8   2  140.75    4.10
  -2   8   2  124.47    4.79
   1  -8  -2  104.16    3.09
   1  -8  -2   98.25    3.18
  -1   8   2   91.32    3.78
  -1   8   2   96.62    3.14
  -1   8   2  101.01    2.94
   0  -8  -2   24.20    1.05
   0  -8  -2   25.75    1.14
   0   8   2   24.91    1.59
   0   8   2   24.94    1.12
   0   8   2   22.65    0.92
   0   8   2   25.47    1.12
  -1  -8  -2   78.14    2.56
   1   8   2   75.09    2.60
   1   8   2   76.33    2.65
   1   8   2   77.35    3.43
  -2  -8  -2   67.71    2.36
   2   8   2   69.93    3.29
   2   8   2   67.49    2.49
   2   8   2   69.55    2.43
  -3  -8  -2   16.85    0.95
   3   8   2   17.88    0.98
   3   8   2   18.96    1.09
   3   8   2   19.96    1.59
  -4  -8  -2    2.96    0.43
   4   8   2    2.51    0.46
   4   8   2    2.61    0.66
   4   8   2    2.56    0.44
  -5  -8  -2    0.08    0.22
   5   8   2    0.19    0.20
   5   8   2    0.25    0.28
   5   8   2    0.04    0.14
  -6  -8  -2    3.79    0.52
   6   8   2    2.86    0.53
   6   8   2    4.38    1.02
  11  -9  -2    0.52    0.27
 -11   9   2    0.70    0.22
 -11   9   2    0.89    0.35
  10  -9  -2   10.55    1.03
 -10   9   2   12.76    0.86
 -10   9   2   10.06    0.86
   9  -9  -2   10.36    0.98
   9  -9  -2   10.51    0.92
  -9   9   2   11.20    0.85
  -9   9   2    9.40    0.73
   8  -9  -2   21.56    1.41
   8  -9  -2   18.23    1.13
  -8   9   2   19.78    1.04
  -8   9   2   20.33    1.11
   7  -9  -2   14.03    0.95
   7  -9  -2   14.75    1.12
  -7   9   2   14.52    0.82
  -7   9   2   14.58    0.86
   6  -9  -2   38.06    1.66
   6  -9  -2   38.65    1.86
  -6   9   2   33.11    1.43
  -6   9   2   36.46    1.44
   5  -9  -2   38.08    1.64
   5  -9  -2   36.97    1.86
  -5   9   2   39.21    1.46
  -5   9   2   37.37    1.44
   4  -9  -2   31.43    1.67
   4  -9  -2   30.43    1.17
   4  -9  -2   30.99    1.39
  -4   9   2   30.76    1.18
  -4   9   2   32.45    1.23
  -4   9   2   31.87    1.71
   3  -9  -2   32.03    1.34
   3  -9  -2   30.56    1.15
  -3   9   2   27.05    1.62
  -3   9   2   26.60    1.10
   2  -9  -2  104.42    3.32
   2  -9  -2  103.39    3.16
  -2   9   2   91.01    3.84
  -2   9   2  102.36    3.06
   1  -9  -2  130.51    3.97
   1  -9  -2  134.93    4.13
  -1   9   2  121.40    4.81
  -1   9   2  128.00    3.81
  -1   9   2  132.84    4.07
   0  -9  -2   76.27    2.49
   0  -9  -2   69.65    2.54
   0   9   2   75.64    2.57
   0   9   2   71.03    2.54
   0   9   2   74.55    3.28
  -1  -9  -2   17.74    0.93
   1   9   2   17.20    1.44
   1   9   2   16.71    0.95
   1   9   2   16.75    0.94
  -2  -9  -2  119.80    3.90
   2   9   2  124.72    4.06
   2   9   2  121.56    3.99
   2   9   2  124.36    5.05
  -3  -9  -2  115.96    3.81
   3   9   2  114.19    3.89
   3   9   2  117.16    4.00
   3   9   2  126.28    5.10
  -4  -9  -2   92.01    3.18
   4   9   2   92.85    3.39
   4   9   2   93.26    3.27
   4   9   2   91.26    4.30
  -5  -9  -2   47.38    1.95
   5   9   2   46.78    2.87
   5   9   2   45.56    2.11
  11 -10  -2   57.78    2.87
 -11  10   2   55.36    2.44
 -11  10   2   56.11    2.30
  10 -10  -2   49.39    2.53
 -10  10   2   50.38    2.07
 -10  10   2   49.51    2.18
   9 -10  -2   48.08    2.30
   9 -10  -2   49.28    2.47
  -9  10   2   50.33    2.11
  -9  10   2   51.63    2.04
   8 -10  -2   77.38    3.50
   8 -10  -2   70.12    2.88
  -8  10   2   82.83    3.41
  -8  10   2   76.49    2.77
   7 -10  -2   99.78    3.83
   7 -10  -2   99.37    3.57
  -7  10   2   97.45    3.25
   6 -10  -2   28.26    1.47
   6 -10  -2   30.50    1.72
  -6  10   2   30.59    1.31
  -6  10   2   31.00    1.31
   5 -10  -2   12.69    0.86
   5 -10  -2   13.13    1.08
  -5  10   2   13.94    0.75
  -5  10   2   12.64    1.07
  -5  10   2   11.94    0.98
   4 -10  -2   27.21    1.12
   4 -10  -2   28.90    1.67
   4 -10  -2   28.71    1.36
  -4  10   2   27.38    1.15
  -4  10   2   27.76    1.68
   3 -10  -2   49.96    1.75
   3 -10  -2   51.97    1.97
  -3  10   2   43.66    2.35
   2 -10  -2    7.84    0.64
   2 -10  -2    7.91    0.57
  -2  10   2    6.12    0.98
  -2  10   2    8.87    0.50
   1 -10  -2    0.32    0.20
   1 -10  -2    0.25    0.20
  -1  10   2    0.28    0.33
  -1  10   2    0.66    0.23
   0 -10  -2    0.83    0.29
   0 -10  -2    0.58    0.26
   0  10   2    1.06    0.47
   0  10   2    1.51    0.33
   0  10   2    1.29    0.32
  -1 -10  -2    0.44    0.25
  -1 -10  -2    0.36    0.23
   1  10   2    0.03    0.16
   1  10   2    0.38    0.35
   1  10   2    0.41    0.22
  -2 -10  -2    1.26    0.35
   2  10   2    1.19    0.34
   2  10   2    0.54    0.39
   2  10   2    0.76    0.26
  -3 -10  -2    7.71    0.75
   3  10   2    9.85    1.45
   3  10   2    9.61    0.80
   3  10   2    8.39    0.72
  -4 -10  -2   13.73    0.95
   4  10   2   12.63    0.91
   4  10   2   13.22    0.98
   4  10   2   16.35    2.00
  -5 -10  -2    0.17    0.26
   5  10   2    0.80    0.46
   5  10   2    0.64    0.23
 -11  11   2    4.12    0.76
  10 -11  -2   16.93    1.34
 -10  11   2   14.88    0.99
 -10  11   2   15.14    1.07
   9 -11  -2   28.02    1.75
   9 -11  -2   28.84    1.82
  -9  11   2   29.02    1.49
  -9  11   2   28.96    1.41
   8 -11  -2   21.75    1.34
   8 -11  -2   20.59    1.49
  -8  11   2   22.60    1.17
  -8  11   2   22.42    1.21
   7 -11  -2   35.59    2.00
   7 -11  -2   36.70    1.81
  -7  11   2   36.80    1.55
  -7  11   2   35.39    1.55
   6 -11  -2   94.22    3.80
   6 -11  -2   96.77    3.49
  -6  11   2   96.41    3.17
   5 -11  -2   32.31    1.56
   5 -11  -2   31.98    1.86
  -5  11   2   30.78    1.87
   4 -11  -2   60.41    2.09
   4 -11  -2   55.26    2.74
   4 -11  -2   62.94    2.40
  -4  11   2   63.38    2.14
  -4  11   2   59.93    2.87
   3 -11  -2   99.93    3.35
   3 -11  -2   96.32    3.10
  -3  11   2   99.84    3.06
  -3  11   2   85.92    3.88
   2 -11  -2  121.33    3.72
   2 -11  -2  119.94    3.90
  -2  11   2  105.37    4.58
   1 -11  -2   83.29    2.86
   1 -11  -2   86.53    3.03
  -1  11   2   83.15    3.75
   0 -11  -2   80.55    2.87
   0 -11  -2   75.56    2.70
   0  11   2   79.08    3.63
   0  11   2   74.69    2.80
   0  11   2   76.68    2.79
  -1 -11  -2   66.78    2.46
  -1 -11  -2   70.13    2.60
   1  11   2   64.72    2.53
   1  11   2   65.84    2.55
   1  11   2   67.03    3.36
  -2 -11  -2   95.02    3.37
  -2 -11  -2   97.60    3.51
   2  11   2   96.64    3.48
   2  11   2   99.43    3.52
   2  11   2  105.88    4.58
  -3 -11  -2   39.53    1.81
   3  11   2   42.67    2.70
   3  11   2   41.91    1.93
   3  11   2   40.84    1.88
  -4 -11  -2   29.90    1.52
   4  11   2   31.77    1.66
   4  11   2   29.88    1.55
   4  11   2   32.72    2.38
  10 -12  -2   26.37    1.79
 -10  12   2   25.15    1.37
 -10  12   2   28.46    1.52
   9 -12  -2   20.18    1.49
   9 -12  -2   21.75    1.57
  -9  12   2   20.48    1.21
  -9  12   2   19.84    1.17
   8 -12  -2   34.59    1.89
   8 -12  -2   38.23    2.17
  -8  12   2   36.34    2.29
  -8  12   2   39.78    1.70
   7 -12  -2   19.79    1.48
   7 -12  -2   21.75    1.36
  -7  12   2   19.52    1.09
   6 -12  -2    9.64    1.23
   6 -12  -2   10.67    0.89
  -6  12   2   10.42    0.72
   5 -12  -2   18.61    1.16
   5 -12  -2   16.19    1.36
  -5  12   2   17.70    1.44
  -5  12   2   17.04    0.93
   4 -12  -2    2.75    0.38
   4 -12  -2    2.20    0.48
   4 -12  -2    2.85    0.68
  -4  12   2    2.45    0.64
   3 -12  -2    0.06    0.19
   3 -12  -2   -0.03    0.16
  -3  12   2    0.07    0.13
  -3  12   2    0.19    0.26
   2 -12  -2    0.23    0.22
   2 -12  -2    0.25    0.24
  -2  12   2    0.44    0.33
   1 -12  -2    2.54    0.49
   1 -12  -2    2.82    0.45
  -1  12   2    2.80    0.76
   0 -12  -2    0.18    0.24
   0 -12  -2   -0.05    0.22
   0  12   2   -0.01    0.16
   0  12   2    0.22    0.35
  -1 -12  -2    2.54    0.47
  -1 -12  -2    2.94    0.51
   1  12   2    2.82    0.51
   1  12   2    2.85    0.74
   1  12   2    2.46    0.50
  -2 -12  -2   37.53    1.78
  -2 -12  -2   33.40    1.65
   2  12   2   37.05    2.44
   2  12   2   35.11    1.73
   2  12   2   33.25    1.67
  -3 -12  -2   29.06    1.52
  -3 -12  -2   31.11    1.59
   3  12   2   28.16    1.55
   3  12   2   31.06    2.26
   3  12   2   27.67    1.50
 -10  13   2   21.75    1.45
   9 -13  -2   18.78    2.27
   9 -13  -2   19.05    1.49
  -9  13   2   20.04    1.17
   8 -13  -2   37.36    2.05
   8 -13  -2   39.80    2.30
  -8  13   2   42.39    1.81
   7 -13  -2   45.70    2.25
   7 -13  -2   49.37    2.61
  -7  13   2   47.48    1.95
   6 -13  -2   74.08    3.03
   6 -13  -2   72.92    3.44
  -6  13   2   77.90    2.71
   5 -13  -2   70.34    3.41
   5 -13  -2   75.77    2.98
  -5  13   2   78.07    2.65
  -5  13   2   74.09    3.56
   4 -13  -2   67.37    2.40
   4 -13  -2   62.14    3.16
   4 -13  -2   72.14    2.77
  -4  13   2   71.84    2.40
  -4  13   2   59.33    3.21
   3 -13  -2   58.31    2.13
   3 -13  -2   55.58    2.33
  -3  13   2   49.39    2.87
   2 -13  -2   83.80    3.11
  -2  13   2   79.49    3.85
   1 -13  -2  105.65    3.76
   1 -13  -2  107.06    3.60
  -1  13   2  101.95    4.59
   0 -13  -2   62.11    2.49
   0 -13  -2   64.02    2.64
   0  13   2   70.77    3.57
  -1 -13  -2   31.36    1.58
  -1 -13  -2   32.36    1.70
   1  13   2   31.89    1.64
   1  13   2   36.33    2.38
  -2 -13  -2   43.71    2.07
   2  13   2   49.82    3.57
   2  13   2   45.58    2.09
   2  13   2   44.80    2.08
  -9  14   2    1.83    0.59
   8 -14  -2    7.61    1.12
   8 -14  -2    6.95    0.96
  -8  14   2    6.81    0.76
   7 -14  -2    3.44    0.62
   7 -14  -2    2.34    0.57
  -7  14   2    2.94    0.50
   6 -14  -2    0.56    0.33
   6 -14  -2    0.08    0.21
  -6  14   2    0.24    0.21
   5 -14  -2    4.00    0.85
   5 -14  -2    3.34    0.62
  -5  14   2    2.74    0.43
  -5  14   2    2.20    0.66
   4 -14  -2    4.84    0.72
   4 -14  -2    4.26    0.87
   4 -14  -2    4.53    0.58
  -4  14   2    5.11    1.02
   3 -14  -2    3.01    0.54
  -3  14   2    2.28    0.71
   2 -14  -2   16.61    1.02
   2 -14  -2   15.39    1.11
  -2  14   2   15.77    1.51
   1 -14  -2   15.45    1.10
   1 -14  -2   16.55    1.05
  -1  14   2   15.58    1.51
   0 -14  -2    3.62    0.58
   0 -14  -2    4.08    0.59
   0  14   2    5.21    1.02
   8 -15  -2   35.00    1.99
  -8  15   2   33.47    1.73
   7 -15  -2   50.85    2.46
   7 -15  -2   46.36    2.68
  -7  15   2   49.14    2.06
   6 -15  -2   34.41    2.25
   6 -15  -2   35.94    1.95
  -6  15   2   36.76    1.64
   5 -15  -2   31.96    1.73
   5 -15  -2   26.06    1.98
  -5  15   2   29.72    2.17
   4 -15  -2   32.84    1.76
   4 -15  -2   32.60    2.18
  -4  15   2   30.91    2.23
   3 -15  -2   27.71    1.40
   3 -15  -2   28.10    1.56
  -3  15   2   24.27    1.95
   2 -15  -2   25.60    1.36
   2 -15  -2   26.21    1.52
  -2  15   2   25.97    2.00
   1 -15  -2   18.84    1.19
   1 -16   3   32.13    1.61
  -2  16  -3   33.92    2.19
   2 -16   3   31.21    1.55
   2 -16   3   33.09    1.81
  -3  16  -3    6.21    1.06
   3 -16   3    7.13    1.02
   3 -16   3    5.13    0.77
  -4  16  -3    4.69    0.90
   4 -16   3    4.76    0.76
   4 -16   3    5.16    0.72
  -5  16  -3    7.72    1.15
   5 -16   3    6.65    0.91
   5 -16   3    7.78    1.01
  -6  16  -3    3.79    0.65
   6 -16   3    3.49    0.68
   0  15  -3   22.99    1.45
   0  15  -3   23.51    1.81
   0 -15   3   21.47    1.35
   0 -15   3   23.43    1.31
  -1  15  -3   36.00    2.28
  -1  15  -3   36.04    1.90
   1 -15   3   31.67    1.76
   1 -15   3   31.79    1.58
  -2  15  -3   51.25    2.69
   2 -15   3   46.29    1.95
   2 -15   3   45.27    2.22
  -3  15  -3   27.75    1.88
   3 -15   3   25.68    1.55
   3 -15   3   28.55    1.80
  -4  15  -3   37.55    2.15
   4 -15   3   30.78    1.76
   4 -15   3   32.43    1.97
  -5  15  -3   67.49    3.12
   5 -15   3   56.81    2.75
   5 -15   3   68.62    3.04
  -6  15  -3   50.88    2.10
   6 -15   3   48.75    2.49
  -7  15  -3   38.85    1.81
   7 -15   3   39.66    2.16
   2  14  -3   13.65    1.21
  -2 -14   3   14.43    1.13
   1  14  -3   20.29    1.37
   1  14  -3   23.70    1.86
  -1 -14   3   21.46    1.25
   0  14  -3   32.09    2.09
   0  14  -3   28.66    1.66
   0 -14   3   28.63    1.60
   0 -14   3   27.96    1.45
  -1  14  -3   13.02    1.26
  -1  14  -3   10.95    0.96
   1 -14   3   11.72    0.94
   1 -14   3   10.91    0.83
  -2  14  -3    1.11    0.47
   2 -14   3    0.22    0.24
   2 -14   3    0.32    0.28
  -3  14  -3    9.61    1.20
   3 -14   3    9.71    1.53
   3 -14   3    9.03    1.14
  -4  14  -3    5.01    0.89
   4 -14   3    3.22    0.69
   4 -14   3    3.26    0.57
  -5  14  -3    1.20    0.45
  -5  14  -3    1.63    0.37
   5 -14   3    1.72    0.45
   5 -14   3    1.13    0.41
  -6  14  -3    0.10    0.20
   6 -14   3    0.34    0.25
  -7  14  -3    0.86    0.33
   7 -14   3    0.28    0.25
  -8  14  -3    2.44    0.50
   8 -14   3    1.61    0.43
   3  13  -3   53.36    3.13
   3  13  -3   55.45    2.48
  -3 -13   3   57.47    2.36
   2  13  -3   45.97    2.16
   2  13  -3   46.48    2.73
  -2 -13   3   46.30    2.01
   1  13  -3   42.69    2.46
   1  13  -3   38.70    1.93
  -1 -13   3   37.89    1.74
   0  13  -3  115.62    4.18
   0  13  -3  126.15    4.87
   0 -13   3  113.71    3.88
  -1  13  -3  117.09    4.17
  -1  13  -3  123.32    4.69
   1 -13   3  115.44    4.12
   1 -13   3  115.80    3.83
  -2  13  -3   47.49    2.39
  -2  13  -3   43.04    2.04
   2 -13   3   44.01    1.75
   2 -13   3   42.19    2.05
  -3  13  -3   46.07    2.36
   3 -13   3   43.82    2.25
   3 -13   3   44.97    2.07
   3 -13   3   48.37    1.78
  -4  13  -3  126.86    4.60
   4 -13   3  113.14    4.20
   4 -13   3  122.40    4.49
  -5  13  -3  103.57    3.97
  -5  13  -3  101.51    3.39
   5 -13   3   95.51    3.68
   5 -13   3   99.68    3.88
  -6  13  -3   37.26    1.68
   6 -13   3   40.75    2.08
  -7  13  -3   33.63    1.57
  -7  13  -3   33.06    1.70
   7 -13   3   30.83    1.80
  -8  13  -3   34.42    1.64
  -8  13  -3   34.15    1.77
   8 -13   3   30.45    1.83
  -9  13  -3   28.69    1.62
  -9  13  -3   27.42    1.51
   9 -13   3   26.63    1.68
   4  12  -3    2.74    0.51
   4  12  -3    1.90    0.58
  -4 -12   3    2.17    0.49
   3  12  -3    0.53    0.26
   3  12  -3    0.22    0.39
  -3 -12   3    0.55    0.35
   2  12  -3   16.02    1.11
   2  12  -3   16.38    1.49
  -2 -12   3   14.76    1.00
   1  12  -3   15.17    1.06
   1  12  -3   16.18    1.40
  -1 -12   3   14.08    0.95
   0  12  -3    0.46    0.38
   0  12  -3    0.61    0.28
   0 -12   3   -0.33    0.21
  -1  12  -3   -0.07    0.20
  -1  12  -3    0.06    0.24
   1 -12   3    0.05    0.23
  -2  12  -3    1.38    0.36
  -2  12  -3    1.73    0.49
   2 -12   3    1.76    0.42
   2 -12   3    1.27    0.29
  -3  12  -3    4.93    0.52
  -3  12  -3    6.27    0.89
   3 -12   3    5.02    0.77
   3 -12   3    4.30    0.46
   3 -12   3    4.48    0.64
  -4  12  -3    4.03    0.73
  -4  12  -3    2.95    0.44
   4 -12   3    3.90    0.59
   4 -12   3    3.46    0.65
  -5  12  -3   22.99    1.26
  -5  12  -3   23.09    1.15
   5 -12   3   21.22    1.27
   5 -12   3   21.20    1.39
  -6  12  -3   17.59    1.01
   6 -12   3   16.12    1.19
  -7  12  -3    9.41    0.76
  -7  12  -3    9.94    0.84
  -8  12  -3   18.50    1.13
  -8  12  -3   21.01    1.29
   8 -12   3   18.34    1.32
  -9  12  -3   45.34    2.16
  -9  12  -3   44.86    1.98
   9 -12   3   42.18    2.21
  10 -12   3   54.91    2.65
   5  11  -3   69.25    2.83
   5  11  -3   70.10    3.79
  -5 -11   3   67.91    2.65
   4  11  -3   48.67    2.99
   4  11  -3   50.31    2.24
  -4 -11   3   51.87    2.10
   3  11  -3   29.03    1.56
   3  11  -3   33.30    2.27
  -3 -11   3   32.55    1.51
   2  11  -3   65.75    2.37
   2  11  -3   63.72    2.73
   2  11  -3   63.71    3.20
   1  11  -3  138.70    4.33
   1  11  -3  133.60    5.17
   1  11  -3  140.11    4.60
  -1 -11   3  137.83    4.34
   0  11  -3  134.62    4.48
   0  11  -3  139.63    5.05
   0  11  -3  135.93    4.22
   0 -11   3  131.94    4.22
  -1  11  -3   13.24    0.92
  -1  11  -3   16.11    1.21
  -1  11  -3   12.98    0.75
   1 -11   3   14.20    0.77
  -2  11  -3   63.16    2.72
  -2  11  -3   63.06    2.44
  -2  11  -3   64.08    2.15
   2 -11   3   62.78    2.15
   2 -11   3   63.16    2.42
  -3  11  -3  185.32    5.95
  -3  11  -3  180.03    5.32
   3 -11   3  173.06    5.21
   3 -11   3  175.16    5.60
   3 -11   3  175.37    5.83
  -4  11  -3  117.78    4.20
  -4  11  -3  120.16    3.91
  -4  11  -3  112.95    3.66
   4 -11   3  114.82    4.12
   4 -11   3  111.52    3.89
  -5  11  -3   45.91    1.90
  -5  11  -3   46.64    1.78
   5 -11   3   43.57    2.03
   5 -11   3   41.20    1.87
  -6  11  -3   32.69    1.56
  -6  11  -3   33.43    1.46
   6 -11   3   31.26    1.68
  -7  11  -3   42.16    1.77
  -7  11  -3   43.28    1.91
   7 -11   3   37.43    1.95
  -8  11  -3   45.11    2.06
  -8  11  -3   43.98    1.90
  -9  11  -3   13.56    1.04
  -9  11  -3   10.82    0.85
   9 -11   3   12.24    1.03
 -10  11  -3    7.08    0.93
 -10  11  -3    6.50    0.78
  10 -11   3    6.71    0.91
   6  10  -3   20.66    1.27
   6  10  -3   21.52    1.88
  -6 -10   3   21.08    1.22
  -6 -10   3   19.93    1.16
   5  10  -3    2.02    0.44
   5  10  -3    1.05    0.56
  -5 -10   3    1.61    0.39
  -5 -10   3    1.91    0.36
   4  10  -3    0.09    0.31
   4  10  -3    0.45    0.23
  -4 -10   3    0.51    0.29
  -4 -10   3    0.23    0.22
   3  10  -3   13.12    1.64
   3  10  -3   12.09    0.79
   3  10  -3   12.12    0.90
  -3 -10   3   11.84    0.72
  -3 -10   3   12.26    0.79
   2  10  -3   12.27    1.52
   2  10  -3   10.15    0.69
   2  10  -3   12.01    0.68
   2  10  -3   10.02    0.80
  -2 -10   3    9.77    0.62
  -2 -10   3   11.06    0.73
   1  10  -3    0.64    0.25
   1  10  -3    0.58    0.23
   1  10  -3    0.57    0.34
  -1 -10   3    0.15    0.17
  -1 -10   3    0.20    0.14
   0  10  -3    3.37    0.40
   0  10  -3    4.25    0.75
   0  10  -3    3.69    0.52
   0 -10   3    3.64    0.42
   0 -10   3    4.41    0.36
  -1  10  -3   15.18    1.12
  -1  10  -3   14.71    0.75
  -1  10  -3   13.11    0.87
   1 -10   3   14.56    0.75
  -2  10  -3   24.68    1.03
  -2  10  -3   26.49    1.46
  -2  10  -3   23.31    1.21
   2 -10   3   25.72    1.04
   2 -10   3   24.55    1.22
  -3  10  -3   15.24    0.72
  -3  10  -3   16.53    0.95
  -3  10  -3   17.36    1.13
   3 -10   3   16.62    0.95
   3 -10   3   16.32    1.07
   3 -10   3   15.41    0.72
  -4  10  -3  127.43    4.42
  -4  10  -3  132.92    4.03
  -4  10  -3  129.56    4.19
   4 -10   3  129.81    4.21
   4 -10   3  128.63    4.39
  -5  10  -3   26.71    1.29
  -5  10  -3   26.95    1.20
   5 -10   3   24.68    1.26
   5 -10   3   26.46    1.42
  -6  10  -3   21.92    1.13
  -6  10  -3   26.00    1.29
   6 -10   3   22.54    1.32
  -7  10  -3   80.76    2.95
  -7  10  -3   79.82    2.80
   7 -10   3   75.71    3.06
  -8  10  -3  110.33    3.83
  -8  10  -3  104.68    3.62
   8 -10   3  105.05    3.93
  -9  10  -3   74.99    2.94
  -9  10  -3   67.82    2.69
   9 -10   3   73.10    3.04
 -10  10  -3   23.66    1.45
 -10  10  -3   23.43    1.31
  10 -10   3   24.74    1.55
   7   9  -3   42.09    1.98
  -7  -9   3   41.21    1.82
  -7  -9   3   42.45    1.85
   6   9  -3   88.76    4.32
   6   9  -3   88.11    3.34
  -6  -9   3   88.54    3.12
  -6  -9   3   90.50    3.14
   5   9  -3   41.41    2.55
   5   9  -3   40.16    1.87
  -5  -9   3   39.46    1.67
  -5  -9   3   41.37    1.73
   4   9  -3   28.65    1.28
   4   9  -3   28.55    1.99
   4   9  -3   27.38    1.42
  -4  -9   3   28.46    1.29
  -4  -9   3   26.47    1.22
   3   9  -3   77.38    3.62
   3   9  -3   82.85    2.76
   3   9  -3   79.56    2.93
  -3  -9   3   81.06    2.68
  -3  -9   3   85.23    2.79
   2   9  -3  146.26    4.45
   2   9  -3  149.88    4.52
   2   9  -3  144.90    4.71
   2   9  -3  146.92    5.49
  -2  -9   3  153.07    4.54
  -2  -9   3  144.99    4.41
   1   9  -3  131.64    4.80
   1   9  -3  129.35    3.98
   1   9  -3  125.20    4.16
  -1  -9   3  134.13    3.89
  -1  -9   3  127.92    3.98
   0   9  -3   92.97    3.58
   0   9  -3   91.61    2.97
   0   9  -3   95.38    3.20
   0  -9   3   97.28    2.90
   0  -9   3   96.00    3.00
  -1   9  -3   36.63    1.31
  -1   9  -3   38.12    1.68
  -1   9  -3   36.58    1.37
  -1   9  -3   36.97    1.55
  -1   9  -3   37.71    1.82
   1  -9   3   39.33    1.39
   1  -9   3   37.41    1.31
  -2   9  -3  151.63    4.41
  -2   9  -3  148.04    4.93
  -2   9  -3  154.32    4.84
  -2   9  -3  150.18    4.44
  -2   9  -3  149.28    4.68
  -2   9  -3  146.93    4.40
   2  -9   3  150.48    4.40
   2  -9   3  149.44    4.67
   2  -9   3  152.15    4.41
  -3   9  -3  109.62    3.55
  -3   9  -3  109.94    3.37
  -3   9  -3  102.81    3.22
  -3   9  -3  109.12    3.36
  -3   9  -3  110.07    3.77
   3  -9   3  111.54    3.55
   3  -9   3  107.40    3.72
   3  -9   3  109.24    3.24
  -4   9  -3   59.77    2.04
  -4   9  -3   57.69    2.32
  -4   9  -3   57.73    2.06
   4  -9   3   57.26    2.13
   4  -9   3   58.04    2.30
  -5   9  -3   16.57    0.86
  -5   9  -3   15.28    0.87
  -5   9  -3   16.55    0.92
   5  -9   3   14.14    0.83
   5  -9   3   14.64    0.96
  -6   9  -3   36.46    1.62
  -6   9  -3   37.14    1.62
  -6   9  -3   37.35    1.53
   6  -9   3   37.37    1.73
  -7   9  -3   34.96    1.61
  -7   9  -3   36.28    1.61
  -7   9  -3   34.23    1.49
   7  -9   3   30.28    1.63
  -8   9  -3   15.87    0.98
  -8   9  -3   13.40    0.90
  -8   9  -3   13.71    1.00
   8  -9   3   13.95    1.06
  -9   9  -3    2.18    0.48
  -9   9  -3    2.68    0.48
   9  -9   3    2.50    0.54
 -10   9  -3    0.19    0.24
 -10   9  -3   -0.08    0.19
  10  -9   3    0.27    0.21
   7   8  -3   12.49    0.94
   7   8  -3   12.35    1.68
  -7  -8   3   12.41    0.88
  -7  -8   3   14.31    0.92
   6   8  -3    0.93    0.31
   6   8  -3    0.74    0.51
  -6  -8   3    1.19    0.33
  -6  -8   3    1.22    0.32
   5   8  -3   26.77    1.92
   5   8  -3   25.49    1.36
   5   8  -3   24.99    1.19
  -5  -8   3   25.90    1.21
  -5  -8   3   26.64    1.24
   4   8  -3    6.05    0.52
   4   8  -3    5.95    1.03
   4   8  -3    6.59    0.74
  -4  -8   3    6.50    0.54
  -4  -8   3    6.18    0.53
   3   8  -3    6.77    0.47
   3   8  -3    7.38    0.62
   3   8  -3    6.23    0.97
   3   8  -3    7.23    0.53
  -3  -8   3    6.06    0.49
  -3  -8   3    6.75    0.53
   2   8  -3   37.19    1.41
   2   8  -3   38.05    2.06
   2   8  -3   33.48    1.51
   2   8  -3   35.90    1.34
  -2  -8   3   37.28    1.35
  -2  -8   3   35.80    1.41
   1   8  -3   57.20    2.56
   1   8  -3   55.14    1.90
   1   8  -3   54.73    2.06
  -1  -8   3   55.43    1.84
  -1  -8   3   56.76    1.92
   0   8  -3   85.17    2.66
   0   8  -3   82.74    3.18
   0   8  -3   81.71    2.53
   0   8  -3   82.24    2.82
   0  -8   3   85.94    2.60
   0  -8   3   86.96    2.73
   0  -8   3   87.33    2.67
  -1   8  -3   16.46    1.03
  -1   8  -3   16.97    0.71
  -1   8  -3   16.57    0.86
  -1   8  -3   16.21    0.73
  -1   8  -3   15.28    0.96
   1  -8   3   17.97    0.72
   1  -8   3   16.56    0.74
  -2   8  -3   96.83    3.21
  -2   8  -3   96.40    2.96
  -2   8  -3   96.99    3.13
  -2   8  -3   94.96    2.90
  -2   8  -3   97.21    3.35
   2  -8   3   97.61    3.13
   2  -8   3   96.33    2.90
  -3   8  -3  242.26    6.86
  -3   8  -3  235.12    7.13
  -3   8  -3  237.14    6.79
  -3   8  -3  225.00    6.91
  -3   8  -3  229.32    6.63
   3  -8   3  241.79    7.11
   3  -8   3  241.82    6.64
   3  -8   3  239.35    6.91
  -4   8  -3   78.76    2.69
  -4   8  -3   77.80    2.59
  -4   8  -3   79.74    2.68
   4  -8   3   82.32    2.83
   4  -8   3   80.57    2.66
  -5   8  -3   16.41    0.85
  -5   8  -3   16.38    0.91
  -5   8  -3   16.84    0.92
   5  -8   3   16.42    0.84
   5  -8   3   16.50    0.98
  -6   8  -3   64.63    2.32
  -6   8  -3   67.76    2.45
  -6   8  -3   67.26    2.46
   6  -8   3   66.09    2.55
  -7   8  -3  146.00    4.59
  -7   8  -3  134.63    4.38
   7  -8   3  138.51    4.66
  -8   8  -3  108.52    3.72
  -8   8  -3  117.54    3.93
  -8   8  -3  110.33    3.80
   8  -8   3  113.56    4.04
  -9   8  -3   38.48    1.76
  -9   8  -3   41.56    1.85
  -9   8  -3   40.74    1.92
   9  -8   3   40.66    2.03
 -10   8  -3   46.56    2.05
 -10   8  -3   44.85    1.97
 -10   8  -3   43.91    2.08
  10  -8   3   43.08    2.21
  10  -8   3   43.06    1.90
   8   7  -3   64.77    2.66
   8   7  -3   67.56    3.66
  -8  -7   3   67.02    2.58
   7   7  -3   75.41    3.76
   7   7  -3   74.42    2.85
  -7  -7   3   70.52    2.70
  -7  -7   3   76.54    2.64
   6   7  -3   25.69    1.19
   6   7  -3   26.47    1.37
   6   7  -3   25.25    1.90
  -6  -7   3   26.15    1.27
  -6  -7   3   27.09    1.21
   5   7  -3   71.77    3.39
   5   7  -3   74.90    2.72
   5   7  -3   71.84    2.48
  -5  -7   3   74.26    2.54
   4   7  -3  158.07    4.82
   4   7  -3  161.51    5.05
   4   7  -3  159.56    5.80
  -4  -7   3  161.78    4.85
  -4  -7   3  162.38    4.84
   3   7  -3  123.86    3.78
   3   7  -3  124.26    3.97
   3   7  -3  114.25    4.53
   3   7  -3  126.58    3.74
  -3  -7   3  123.99    3.80
  -3  -7   3  126.95    3.76
   2   7  -3  122.78    4.00
   2   7  -3  127.57    3.84
   2   7  -3  121.12    4.55
   2   7  -3  130.96    3.79
  -2  -7   3  130.96    3.80
  -2  -7   3  129.06    3.86
   1   7  -3   10.26    0.56
   1   7  -3   10.88    0.66
   1   7  -3   11.58    0.94
  -1  -7   3   10.83    0.51
  -1  -7   3   10.33    0.53
  -1  -7   3   10.90    0.59
   0   7  -3   20.17    0.97
   0   7  -3   23.78    0.91
   0   7  -3   21.38    1.21
   0   7  -3   21.83    0.80
   0  -7   3   22.04    0.99
   0  -7   3   22.34    0.90
   0  -7   3   22.98    0.86
  -1   7  -3   66.59    2.42
  -1   7  -3   65.78    2.03
  -1   7  -3   67.08    2.01
  -1   7  -3   54.75    1.98
  -1   7  -3   64.25    2.17
  -1   7  -3   61.77    2.37
   1  -7   3   65.70    2.02
   1  -7   3   67.08    2.03
  -2   7  -3  106.19    3.24
  -2   7  -3  108.13    3.38
  -2   7  -3  111.37    3.53
  -2   7  -3  109.21    3.12
  -2   7  -3   94.16    3.15
   2  -7   3  108.44    3.12
  -3   7  -3   16.23    0.62
  -3   7  -3   16.83    0.81
  -3   7  -3   17.44    0.92
  -3   7  -3   15.00    0.79
  -3   7  -3   15.88    0.74
   3  -7   3   15.93    0.62
   3  -7   3   17.13    0.90
   3  -7   3   17.33    0.79
  -4   7  -3    0.42    0.16
  -4   7  -3    0.82    0.21
  -4   7  -3    0.60    0.20
   4  -7   3    0.44    0.19
   4  -7   3    0.45    0.15
  -5   7  -3    1.43    0.27
  -5   7  -3    2.08    0.34
  -5   7  -3    1.57    0.32
   5  -7   3    1.59    0.26
   5  -7   3    1.90    0.36
  -6   7  -3    8.13    0.64
  -6   7  -3    7.70    0.57
   6  -7   3    7.18    0.65
  -7   7  -3    4.12    0.49
  -7   7  -3    3.80    0.52
  -7   7  -3    4.59    0.55
   7  -7   3    5.01    0.67
  -8   7  -3    6.39    0.69
  -8   7  -3    7.82    0.83
  -8   7  -3    6.93    0.73
   8  -7   3    7.45    0.87
  -9   7  -3    5.57    0.74
  -9   7  -3    5.28    0.69
   9  -7   3    6.10    0.84
 -10   7  -3    1.02    0.35
 -10   7  -3    1.57    0.38
 -10   7  -3    0.82    0.29
  10  -7   3    0.48    0.29
  10  -7   3    1.36    0.36
   8   6  -3   -0.20    0.26
   8   6  -3    0.13    0.19
  -8  -6   3    0.40    0.22
   7   6  -3    0.60    0.43
   7   6  -3    0.49    0.21
   7   6  -3    0.98    0.31
  -7  -6   3    0.18    0.26
   6   6  -3   17.67    0.90
   6   6  -3   17.99    1.49
   6   6  -3   18.21    1.05
  -6  -6   3   17.07    0.97
  -6  -6   3   17.93    0.90
   5   6  -3   35.39    2.07
   5   6  -3   35.04    1.38
   5   6  -3   33.46    1.53
  -5  -6   3   37.62    1.41
  -5  -6   3   34.87    1.43
   4   6  -3   19.12    1.01
   4   6  -3   19.77    1.41
   4   6  -3   19.74    0.89
   4   6  -3   20.06    0.87
  -4  -6   3   19.62    0.91
  -4  -6   3   19.04    0.91
   3   6  -3   95.14    3.11
   3   6  -3   93.40    2.93
   3   6  -3   85.77    3.56
   3   6  -3   94.39    2.87
  -3  -6   3   95.46    2.93
  -3  -6   3   93.53    2.94
  -3  -6   3   99.70    2.83
   2   6  -3  109.93    3.53
   2   6  -3  112.64    3.32
   2   6  -3  105.74    3.98
   2   6  -3  114.90    3.40
  -2  -6   3  112.66    3.40
  -2  -6   3  114.76    3.36
  -2  -6   3  115.19    3.29
   1   6  -3  158.55    4.69
   1   6  -3  159.39    4.55
   1   6  -3  156.31    4.83
   1   6  -3  161.81    5.32
  -1  -6   3  168.57    4.69
  -1  -6   3  159.73    4.54
  -1  -6   3  166.75    4.72
  -1  -6   3  168.98    4.68
   0   6  -3  233.46    6.52
   0   6  -3  233.91    6.60
   0   6  -3  227.80    6.72
   0   6  -3  235.93    7.07
   0  -6   3  237.32    6.58
   0  -6   3  243.03    6.61
   0  -6   3  225.41    6.81
  -1   6  -3  178.79    5.00
  -1   6  -3  174.46    4.94
  -1   6  -3  168.85    5.06
  -1   6  -3  161.61    5.24
  -1   6  -3  175.29    5.31
   1  -6   3  181.54    4.94
  -2   6  -3  335.81    9.46
  -2   6  -3  344.18    9.67
  -2   6  -3  342.63    9.57
  -2   6  -3  346.60    9.63
   2  -6   3  348.47    9.47
   2  -6   3  338.10    9.77
   2  -6   3  347.65    9.63
  -3   6  -3  202.68    5.90
  -3   6  -3  201.13    6.01
  -3   6  -3  202.86    5.70
  -3   6  -3  199.76    5.97
   3  -6   3  213.45    5.71
   3  -6   3  210.26    6.07
   3  -6   3  208.01    5.90
  -4   6  -3   90.74    2.81
  -4   6  -3   88.06    2.88
   4  -6   3   89.83    2.95
   4  -6   3   88.74    2.75
  -5   6  -3  105.11    3.31
  -5   6  -3  106.32    3.37
  -5   6  -3  102.99    3.39
   5  -6   3  105.78    3.48
   5  -6   3  108.24    3.20
  -6   6  -3  167.21    5.09
  -6   6  -3  168.28    5.03
  -6   6  -3  156.48    4.94
   6  -6   3  165.83    5.18
  -7   6  -3   97.85    3.20
  -7   6  -3   94.47    3.25
  -7   6  -3   94.21    3.13
   7  -6   3   90.92    3.34
  -8   6  -3   36.70    1.61
  -8   6  -3   33.58    1.53
  -8   6  -3   35.45    1.64
   8  -6   3   36.01    1.78
  -9   6  -3   26.32    1.35
  -9   6  -3   23.68    1.26
  -9   6  -3   24.80    1.37
   9  -6   3   24.10    1.21
   9  -6   3   23.40    1.46
 -10   6  -3   46.42    2.00
 -10   6  -3   47.12    2.07
 -10   6  -3   45.71    2.11
  10  -6   3   46.69    1.93
  10  -6   3   43.51    2.25
   9   5  -3   51.00    2.97
  -9  -5   3   52.56    2.18
   8   5  -3   62.04    3.20
   8   5  -3   62.20    2.44
  -8  -5   3   59.42    2.36
   7   5  -3   84.44    2.78
   7   5  -3   85.99    3.04
   7   5  -3   77.76    3.67
  -7  -5   3   85.07    2.94
  -7  -5   3   85.75    2.79
   6   5  -3   69.40    2.26
   6   5  -3   68.66    2.48
   6   5  -3   66.23    3.06
  -6  -5   3   67.59    2.36
  -6  -5   3   60.67    2.21
   5   5  -3   58.66    2.05
   5   5  -3   55.72    2.62
   5   5  -3   56.06    2.12
   5   5  -3   55.95    1.92
  -5  -5   3   55.96    1.94
  -5  -5   3   56.63    2.00
   4   5  -3   69.44    2.31
   4   5  -3   68.23    2.93
   4   5  -3   72.45    2.30
   4   5  -3   69.57    2.49
  -4  -5   3   73.12    2.33
  -4  -5   3   74.45    2.28
  -4  -5   3   77.47    2.38
   3   5  -3   92.87    2.84
   3   5  -3   91.63    3.00
   3   5  -3   94.64    2.80
   3   5  -3   87.09    3.42
  -3  -5   3   92.05    2.85
  -3  -5   3   93.58    2.85
  -3  -5   3   96.27    2.78
   2   5  -3   23.17    1.32
   2   5  -3   27.18    0.93
   2   5  -3   26.43    1.10
   2   5  -3   26.77    1.00
  -2  -5   3   27.40    0.99
  -2  -5   3   26.55    0.94
  -2  -5   3   26.82    1.00
   1   5  -3    1.49    0.33
   1   5  -3    1.75    0.22
   1   5  -3    1.98    0.27
   1   5  -3    2.07    0.16
  -1  -5   3    2.32    0.17
  -1  -5   3    2.24    0.24
  -1  -5   3    2.36    0.24
  -1  -5   3    1.94    0.23
   0   5  -3   47.69    1.50
   0   5  -3   45.42    1.58
   0   5  -3   48.15    1.46
   0  -5   3   43.47    1.70
   0  -5   3   48.66    1.51
  -1   5  -3   38.00    1.64
  -1   5  -3   49.33    1.46
  -1   5  -3   49.98    1.56
  -1   5  -3   47.94    1.56
  -2   5  -3    1.60    0.20
  -2   5  -3    1.86    0.26
  -2   5  -3    1.95    0.16
  -2   5  -3    2.35    0.30
  -2   5  -3    1.85    0.23
   2  -5   3    2.33    0.30
   2  -5   3    1.89    0.22
  -3   5  -3   13.12    0.46
  -3   5  -3   11.35    0.62
  -3   5  -3   12.26    0.60
   3  -5   3   11.92    0.65
   3  -5   3   12.91    0.56
  -4   5  -3    3.80    0.40
  -4   5  -3    4.42    0.36
  -4   5  -3    4.60    0.40
   4  -5   3    4.87    0.21
   4  -5   3    4.58    0.30
   4  -5   3    4.50    0.41
  -5   5  -3    0.44    0.18
  -5   5  -3    0.80    0.21
  -5   5  -3    0.65    0.20
   5  -5   3    0.47    0.18
   5  -5   3    1.47    0.22
  -6   5  -3   20.58    0.98
  -6   5  -3   20.63    1.05
  -6   5  -3   21.03    1.01
   6  -5   3   20.89    1.12
  -7   5  -3   17.59    1.02
  -7   5  -3   18.73    0.97
  -7   5  -3   18.45    1.00
   7  -5   3   19.36    1.14
  -8   5  -3   16.30    1.02
  -8   5  -3   17.02    0.97
  -8   5  -3   16.23    0.99
   8  -5   3   16.33    0.91
   8  -5   3   17.51    1.16
  -9   5  -3   19.69    1.19
  -9   5  -3   21.25    1.21
  -9   5  -3   20.52    1.14
   9  -5   3   19.86    1.33
   9  -5   3   19.65    1.06
 -10   5  -3   27.90    1.47
 -10   5  -3   24.88    1.42
  10  -5   3   24.11    1.57
   9   4  -3   11.70    1.52
  -9  -4   3   11.47    0.85
   8   4  -3   18.68    1.11
   8   4  -3   20.66    1.61
  -8  -4   3   18.42    1.08
   7   4  -3   48.17    2.54
   7   4  -3   52.89    1.83
   7   4  -3   51.39    2.06
  -7  -4   3   52.38    1.83
  -7  -4   3   51.18    1.99
   6   4  -3   56.70    1.89
   6   4  -3   56.58    2.11
   6   4  -3   56.44    2.60
  -6  -4   3   56.61    2.01
  -6  -4   3   47.29    1.84
  -6  -4   3   58.51    1.94
   5   4  -3   45.86    1.60
   5   4  -3   47.59    1.65
   5   4  -3   48.55    1.82
   5   4  -3   46.10    2.18
  -5  -4   3   46.08    1.61
  -5  -4   3   44.53    1.60
  -5  -4   3   46.28    1.68
   4   4  -3  104.73    3.89
   4   4  -3  108.66    3.34
   4   4  -3  115.88    3.56
   4   4  -3  111.62    3.34
  -4  -4   3  116.75    3.34
  -4  -4   3  114.32    3.40
  -4  -4   3  108.78    3.35
   3   4  -3  100.61    3.15
   3   4  -3  102.87    2.99
   3   4  -3   89.99    3.42
   3   4  -3   99.46    2.93
  -3  -4   3  103.22    2.96
  -3  -4   3   99.97    2.99
  -3  -4   3  100.10    3.00
   2   4  -3   85.03    2.57
   2   4  -3   81.07    2.97
   2   4  -3   87.08    2.69
   2   4  -3   88.42    2.49
  -2  -4   3   83.65    2.56
  -2  -4   3   86.09    2.53
   1   4  -3  192.14    5.42
   1   4  -3  185.96    5.36
   1   4  -3  187.94    5.51
  -1  -4   3  194.03    5.41
  -1  -4   3  192.72    5.35
  -1  -4   3  200.80    5.48
   0   4  -3  159.37    4.91
   0   4  -3  181.93    4.89
   0   4  -3  172.09    4.96
   0   4  -3  182.05    5.18
   0   4  -3  159.11    5.21
   0   4  -3  172.24    4.87
   0  -4   3  178.98    4.92
   0  -4   3  182.38    4.86
  -1   4  -3  175.54    5.04
  -1   4  -3  179.61    4.99
  -1   4  -3  180.42    5.24
  -1   4  -3  178.80    5.16
  -1   4  -3  179.42    5.05
  -2   4  -3  453.60   13.07
  -2   4  -3  454.74   13.12
  -2   4  -3  471.13   13.02
  -2   4  -3  485.26   12.88
   2  -4   3  496.85   12.95
   2  -4   3  472.95   13.07
  -3   4  -3  207.92    5.61
  -3   4  -3  200.23    5.88
  -3   4  -3  207.21    5.84
  -3   4  -3  199.91    5.88
   3  -4   3  205.86    5.90
   3  -4   3  203.68    5.69
  -4   4  -3  194.95    5.63
  -4   4  -3  186.86    5.57
  -4   4  -3  198.05    5.57
  -4   4  -3  188.84    5.24
   4  -4   3  193.13    5.37
   4  -4   3  189.70    5.66
  -5   4  -3  166.78    4.94
  -5   4  -3  161.43    4.95
  -5   4  -3  168.68    5.02
   5  -4   3  169.29    5.11
  -6   4  -3  155.63    4.70
  -6   4  -3  150.95    4.73
  -6   4  -3  154.85    4.67
   6  -4   3  152.99    4.88
  -7   4  -3  106.50    3.43
  -7   4  -3  106.63    3.51
  -7   4  -3  107.40    3.48
   7  -4   3  104.21    3.67
   7  -4   3  101.26    3.34
  -8   4  -3   59.76    2.27
  -8   4  -3   63.64    2.36
  -8   4  -3   59.07    2.34
   8  -4   3   60.29    2.55
  -9   4  -3   39.20    1.77
  -9   4  -3   37.87    1.78
  -9   4  -3   39.03    1.78
 -10   4  -3   36.81    1.80
 -10   4  -3   38.14    1.82
  10  -4   3   37.73    2.06
   9   3  -3   26.21    1.81
   9   3  -3   27.33    1.90
  -9  -3   3   26.12    1.36
   8   3  -3   40.83    1.79
   8   3  -3   44.82    2.37
  -8  -3   3   41.34    1.76
   7   3  -3   39.54    1.67
   7   3  -3   38.43    2.09
   7   3  -3   40.57    1.45
  -7  -3   3   41.93    1.58
  -7  -3   3   38.00    1.60
  -7  -3   3   39.34    1.46
   6   3  -3   13.75    1.09
   6   3  -3   13.57    0.81
   6   3  -3   14.73    0.68
   6   3  -3   13.51    0.75
  -6  -3   3   13.49    0.77
  -6  -3   3   12.90    0.66
  -6  -3   3   14.79    0.75
   5   3  -3   37.24    1.46
   5   3  -3   33.66    1.71
   5   3  -3   35.85    1.27
   5   3  -3   36.48    1.34
  -5  -3   3   36.11    1.32
  -5  -3   3   34.67    1.34
   4   3  -3   18.95    0.77
   4   3  -3   19.04    0.76
   4   3  -3   18.36    1.08
   4   3  -3   18.52    0.89
  -4  -3   3   19.17    0.78
  -4  -3   3   18.04    0.79
  -4  -3   3   19.11    0.77
   3   3  -3   12.48    0.65
   3   3  -3   12.57    0.52
   3   3  -3   11.24    0.76
   3   3  -3   13.29    0.56
  -3  -3   3   12.17    0.56
  -3  -3   3   13.45    0.56
   2   3  -3    3.60    0.29
   2   3  -3    2.89    0.38
   2   3  -3    3.06    0.23
   2   3  -3    3.43    0.19
  -2  -3   3    3.74    0.24
  -2  -3   3    3.60    0.25
  -2  -3   3    3.44    0.15
   1   3  -3    7.35    0.41
   1   3  -3    9.08    0.55
   1   3  -3    7.47    0.36
  -1  -3   3    8.20    0.41
  -1  -3   3    7.94    0.37
  -1  -3   3    7.58    0.36
   0   3  -3   10.53    0.53
   0   3  -3   11.57    0.44
   0   3  -3   10.47    0.44
   0   3  -3    9.74    0.62
   0   3  -3   10.71    0.49
   0  -3   3   10.93    0.44
  -1   3  -3   17.00    0.61
  -1   3  -3   17.25    0.74
  -1   3  -3   18.28    0.68
  -1   3  -3   18.33    0.62
  -1   3  -3   17.32    0.67
  -1   3  -3   17.98    0.77
   1  -3   3   18.28    0.68
   1  -3   3   18.12    0.66
  -2   3  -3   63.58    1.97
  -2   3  -3   63.79    1.83
  -2   3  -3   60.69    1.99
  -2   3  -3   62.95    2.02
   2  -3   3   64.46    1.97
   2  -3   3   63.80    1.82
  -3   3  -3   46.23    1.33
  -3   3  -3   45.26    1.55
  -3   3  -3   44.04    1.51
  -3   3  -3   44.27    1.53
   3  -3   3   45.20    1.56
   3  -3   3   46.09    1.34
  -4   3  -3   29.83    1.19
  -4   3  -3   29.96    1.17
  -4   3  -3   30.31    1.16
  -4   3  -3   31.59    0.93
   4  -3   3   30.72    1.25
   4  -3   3   30.77    0.97
  -5   3  -3   54.71    1.90
  -5   3  -3   55.96    1.95
   5  -3   3   53.50    1.85
   5  -3   3   56.09    2.06
  -6   3  -3  114.29    3.63
  -6   3  -3  114.44    3.60
  -6   3  -3  117.88    3.59
   6  -3   3  108.06    3.49
   6  -3   3  111.69    3.79
  -7   3  -3   62.55    2.29
  -7   3  -3   61.81    2.22
  -7   3  -3   62.70    2.26
   7  -3   3   61.01    2.47
   7  -3   3   58.95    2.14
  -8   3  -3   52.81    2.03
  -8   3  -3   49.97    2.06
  -8   3  -3   51.71    2.09
   8  -3   3   51.08    2.31
   8  -3   3   54.46    1.98
  -9   3  -3   34.69    1.67
  -9   3  -3   36.79    1.71
 -10   3  -3   46.05    2.13
 -10   3  -3   46.83    2.10
  10  -3   3   49.40    2.43
  10   2  -3   41.37    2.47
 -10  -2   3   43.31    1.93
   9   2  -3   21.34    1.18
   9   2  -3   22.92    1.67
  -9  -2   3   21.73    1.20
  -9  -2   3   19.16    1.23
   8   2  -3   49.49    2.43
   8   2  -3   43.72    1.86
  -8  -2   3   48.36    1.89
  -8  -2   3   45.14    1.81
   7   2  -3   88.73    3.54
   7   2  -3   93.43    3.10
  -7  -2   3   90.47    2.99
  -7  -2   3   92.36    3.03
   6   2  -3  172.23    4.94
   6   2  -3  167.99    5.15
   6   2  -3  172.38    5.63
   6   2  -3  168.92    5.18
  -6  -2   3  174.09    5.09
  -6  -2   3  174.31    5.10
  -6  -2   3  167.06    4.93
   5   2  -3  112.94    3.54
   5   2  -3  109.58    3.84
   5   2  -3  115.37    3.33
   5   2  -3  110.06    3.46
  -5  -2   3  110.19    3.32
  -5  -2   3  115.47    3.43
  -5  -2   3  115.74    3.44
   4   2  -3  132.13    3.90
   4   2  -3  132.70    3.83
   4   2  -3  131.76    4.01
   4   2  -3  127.39    4.24
  -4  -2   3  137.18    3.69
  -4  -2   3  132.22    3.90
  -4  -2   3  135.69    3.90
   3   2  -3  136.38    4.07
   3   2  -3  136.96    3.93
   3   2  -3  125.91    4.20
   3   2  -3  139.43    3.91
  -3  -2   3  139.43    3.96
  -3  -2   3  140.19    3.96
  -3  -2   3  142.68    3.79
   2   2  -3  318.21    9.14
   2   2  -3  331.34    9.05
   2   2  -3  336.35    8.94
  -2  -2   3  333.02    9.06
  -2  -2   3  331.58    8.93
  -2  -2   3  318.37    9.05
   1   2  -3  112.64    3.31
   1   2  -3  112.67    3.40
   1   2  -3  119.25    3.28
   1   2  -3  112.72    3.27
  -1  -2   3  107.66    3.28
  -1  -2   3  115.99    3.27
  -1  -2   3  122.21    3.35
   0   2  -3   84.99    2.45
   0   2  -3   83.07    2.43
   0   2  -3   87.79    2.44
   0   2  -3   85.68    2.53
   0   2  -3   77.50    2.71
   0  -2   3   88.10    2.49
  -1   2  -3  187.12    5.53
  -1   2  -3  200.16    5.38
  -1   2  -3  183.07    5.45
  -1   2  -3  203.70    5.56
   1  -2   3  192.13    5.44
   1  -2   3  198.60    5.39
  -2   2  -3  191.65    5.11
  -2   2  -3  180.01    5.24
  -2   2  -3  177.04    5.23
  -2   2  -3  185.11    5.23
   2  -2   3  179.97    5.19
   2  -2   3  188.94    5.22
  -3   2  -3   65.53    2.06
  -3   2  -3   65.06    2.07
  -3   2  -3   63.36    2.05
  -3   2  -3   64.35    1.91
   3  -2   3   62.51    2.02
   3  -2   3   68.86    2.14
  -4   2  -3  181.89    5.21
  -4   2  -3  181.62    4.99
  -4   2  -3  174.38    5.19
  -4   2  -3  180.26    5.23
   4  -2   3  174.81    4.95
   4  -2   3  177.52    5.16
   4  -2   3  179.84    5.33
  -5   2  -3   35.36    1.40
  -5   2  -3   35.94    1.39
  -5   2  -3   35.11    1.37
   5  -2   3   39.46    1.58
  -6   2  -3   59.05    2.09
  -6   2  -3   57.61    2.04
  -6   2  -3   58.08    2.09
   6  -2   3   59.49    2.30
   6  -2   3   55.33    1.98
  -7   2  -3    7.72    0.60
  -7   2  -3    8.60    0.67
  -7   2  -3    7.61    0.62
   7  -2   3    8.11    0.57
   7  -2   3    9.30    0.80
  -8   2  -3   13.55    0.91
  -8   2  -3   12.78    0.88
   8  -2   3   13.36    1.05
  -9   2  -3   22.37    1.24
  -9   2  -3   21.46    1.25
 -10   2  -3    0.32    0.23
 -10   2  -3   -0.22    0.23
  10  -2   3    0.63    0.27
  10  -2   3    0.28    0.22
  10   1  -3   16.53    1.43
 -10  -1   3   16.08    1.01
 -10  -1   3   15.82    1.07
   9   1  -3   24.62    1.25
   9   1  -3   24.94    1.69
  -9  -1   3   23.17    1.23
  -9  -1   3   24.73    1.28
   8   1  -3   28.14    1.69
   8   1  -3   27.52    1.30
  -8  -1   3   28.40    1.31
  -8  -1   3   27.53    1.28
   7   1  -3    8.89    0.84
   7   1  -3    8.43    0.62
   7   1  -3    9.94    0.69
  -7  -1   3    8.48    0.63
  -7  -1   3    8.93    0.62
   6   1  -3    5.21    0.33
   6   1  -3    4.71    0.49
   6   1  -3    5.33    0.68
  -6  -1   3    5.74    0.45
  -6  -1   3    4.41    0.33
  -6  -1   3    5.18    0.43
   5   1  -3    1.32    0.24
   5   1  -3    0.78    0.25
   5   1  -3    1.12    0.16
  -5  -1   3    0.91    0.19
  -5  -1   3    1.18    0.13
  -5  -1   3    1.28    0.22
   4   1  -3    0.41    0.14
   4   1  -3    0.19    0.07
   4   1  -3    0.64    0.20
  -4  -1   3    0.28    0.11
  -4  -1   3    0.30    0.07
  -4  -1   3    0.20    0.10
   3   1  -3   13.71    0.70
   3   1  -3   13.91    0.64
   3   1  -3   13.37    0.53
  -3  -1   3   13.53    0.56
  -3  -1   3   13.91    0.47
  -3  -1   3   13.69    0.57
   2   1  -3  362.46    9.89
   2   1  -3  348.39   10.01
   2   1  -3  353.89    9.98
  -2  -1   3  366.04    9.82
  -2  -1   3  367.64    9.92
  -2  -1   3  364.31    9.89
   1   1  -3  120.36    3.92
   1   1  -3  136.40    3.92
   1   1  -3  144.54    3.93
   1   1  -3  145.15    3.93
  -1  -1   3  146.55    3.99
  -1  -1   3  144.35    3.93
   0   1  -3   65.21    1.92
   0   1  -3   62.96    1.84
   0   1  -3   65.16    1.79
   0   1  -3   54.13    2.04
  -1   1  -3   40.49    1.26
  -1   1  -3   41.18    1.32
  -1   1  -3   40.99    1.35
  -1   1  -3   36.99    1.31
   1  -1   3   41.17    1.32
   1  -1   3   42.19    1.24
  -2   1  -3  128.56    3.79
  -2   1  -3  131.92    3.79
  -2   1  -3  124.67    3.80
  -2   1  -3  135.00    3.71
   2  -1   3  129.21    3.79
   2  -1   3  137.10    3.83
  -3   1  -3  169.80    4.82
  -3   1  -3  162.95    4.80
  -3   1  -3  165.56    4.82
  -3   1  -3  170.65    4.67
   3  -1   3  164.99    4.58
   3  -1   3  165.00    4.91
  -4   1  -3   88.46    2.74
  -4   1  -3   86.26    2.55
  -4   1  -3   86.48    2.73
  -4   1  -3   90.84    2.75
   4  -1   3   85.96    2.89
   4  -1   3   87.15    2.70
   4  -1   3   87.20    2.52
  -5   1  -3  140.40    4.25
  -5   1  -3  140.02    4.24
  -5   1  -3  137.16    4.24
   5  -1   3  148.11    4.53
   5  -1   3  136.53    4.18
  -6   1  -3   62.44    2.20
  -6   1  -3   62.89    2.22
  -6   1  -3   63.79    2.19
   6  -1   3   61.81    2.13
   6  -1   3   61.84    2.46
  -7   1  -3   37.90    1.58
  -7   1  -3   36.53    1.58
   7  -1   3   38.46    1.85
  -8   1  -3   97.04    3.37
  -8   1  -3   98.90    3.41
   8  -1   3  100.03    3.80
  -9   1  -3   34.41    1.69
  -9   1  -3   35.08    1.65
   9  -1   3   35.80    2.02
   9  -1   3   37.07    1.97
 -10   1  -3   36.62    1.99
  10  -1   3   35.84    2.11
  10  -1   3   36.94    2.02
 -11   0   3   24.92    1.35
  10   0  -3   27.82    1.86
 -10   0   3   29.89    1.46
 -10   0   3   27.14    1.43
   9   0  -3   38.30    2.10
   9   0  -3   40.22    1.69
  -9   0   3   38.02    1.68
  -9   0   3   39.39    1.70
   8   0  -3  129.72    4.19
   8   0  -3  130.09    4.68
  -8   0   3  133.14    4.19
  -8   0   3  133.06    4.17
   7   0  -3  199.79    6.37
   7   0  -3  193.60    5.92
  -7   0   3  201.70    5.88
  -7   0   3  197.66    5.90
   6   0  -3  100.97    3.24
   6   0  -3   99.86    3.53
   6   0  -3  103.32    2.99
  -6   0   3   99.07    3.16
  -6   0   3  103.26    3.01
  -6   0   3  103.48    3.00
  -6   0   3  103.37    3.21
   5   0  -3   71.88    2.53
   5   0  -3   72.46    2.33
   5   0  -3   69.17    2.09
  -5   0   3   68.72    2.21
  -5   0   3   70.18    2.09
  -5   0   3   67.56    2.24
   4   0  -3  428.63   11.98
   4   0  -3  435.11   11.79
   4   0  -3  429.45   12.14
  -4   0   3  433.42   11.76
  -4   0   3  430.08   11.91
  -4   0   3  425.04   11.87
   3   0  -3  460.68   12.85
   3   0  -3  459.76   13.06
   3   0  -3  461.35   13.00
  -3   0   3  474.82   12.88
  -3   0   3  484.00   12.93
  -3   0   3  481.85   12.82
   2   0  -3  932.31   24.75
   2   0  -3  939.77   24.68
   2   0  -3  898.65   24.75
  -2   0   3  879.72   24.69
  -2   0   3  912.74   24.87
  -2   0   3  891.65   24.70
   1   0  -3  192.33    5.41
   1   0  -3  192.63    5.44
   1   0  -3  193.28    5.48
  -1   0   3  198.35    5.45
  -1   0   3  200.64    5.48
  -1   0   3  202.41    5.38
   0   0  -3  245.23    6.28
   0   0  -3  231.40    6.36
   0   0  -3  205.38    6.51
   0   0  -3  243.08    6.40
   0   0   3  212.16    6.39
   0   0   3  234.08    6.37
  -1   0  -3  213.65    5.72
  -1   0  -3  206.84    5.89
  -1   0  -3  205.58    5.84
   1   0   3  212.21    5.88
   1   0   3  208.28    5.92
  -2   0  -3  137.37    3.90
  -2   0  -3  137.23    3.83
  -2   0  -3  133.60    3.89
  -2   0  -3  127.14    3.94
   2   0   3  139.36    4.01
   2   0   3  137.54    3.74
  -3   0  -3   34.39    1.21
  -3   0  -3   33.53    1.19
  -3   0  -3   34.71    1.24
  -3   0  -3   33.17    1.10
   3   0   3   33.32    1.33
   3   0   3   34.49    1.22
   3   0   3   34.83    1.05
  -4   0  -3   45.72    1.61
  -4   0  -3   47.14    1.62
  -4   0  -3   47.19    1.60
  -4   0  -3   45.50    1.46
   4   0   3   45.22    1.59
   4   0   3   45.49    1.79
   4   0   3   46.56    1.43
  -5   0  -3    5.08    0.42
  -5   0  -3    4.85    0.31
  -5   0  -3    4.89    0.41
  -5   0  -3    4.87    0.50
   5   0   3    5.34    0.41
   5   0   3    4.81    0.62
  -6   0  -3    5.34    0.56
  -6   0  -3    5.15    0.47
   6   0   3    4.96    0.55
   6   0   3    5.72    0.75
  -7   0  -3   10.43    0.77
  -7   0  -3    9.83    0.70
   7   0   3    9.45    0.85
   7   0   3   11.35    0.96
  -8   0  -3    0.83    0.32
  -8   0  -3    1.03    0.30
   8   0   3    1.65    0.44
   8   0   3    1.68    0.47
  -9   0  -3    0.16    0.23
   9   0   3    0.14    0.22
   9   0   3    0.44    0.26
  10   0   3    0.80    0.27
  10   0   3    0.64    0.35
  11  -1  -3    0.93    0.41
 -11   1   3    0.45    0.21
 -11   1   3    0.37    0.25
  10  -1  -3    1.45    0.50
 -10   1   3    0.38    0.25
 -10   1   3    0.68    0.32
   9  -1  -3   26.91    1.67
   9  -1  -3   28.32    1.31
  -9   1   3   26.72    1.35
  -9   1   3   27.61    1.32
   8  -1  -3    4.31    0.73
   8  -1  -3    4.98    0.56
  -8   1   3    5.17    0.55
  -8   1   3    4.81    0.56
   7  -1  -3    9.59    0.84
   7  -1  -3    9.81    0.65
  -7   1   3   10.98    0.55
  -7   1   3    9.62    0.65
  -7   1   3   10.84    0.65
   6  -1  -3    8.48    0.70
   6  -1  -3   10.09    0.42
   6  -1  -3    8.51    0.57
  -6   1   3    8.34    0.52
  -6   1   3    9.74    0.59
  -6   1   3    8.84    0.46
   5  -1  -3   14.68    0.73
   5  -1  -3   15.51    0.86
   5  -1  -3   14.04    0.55
  -5   1   3   13.86    0.68
  -5   1   3   14.51    0.58
  -5   1   3   14.30    0.65
   4  -1  -3   23.34    1.02
   4  -1  -3   22.12    0.78
   4  -1  -3   23.31    0.94
  -4   1   3   23.39    0.80
  -4   1   3   23.72    0.89
  -4   1   3   22.44    0.83
   3  -1  -3   28.75    1.05
   3  -1  -3   28.66    1.08
   3  -1  -3   27.96    0.93
  -3   1   3   29.02    1.00
  -3   1   3   29.25    0.93
   2  -1  -3   49.58    1.51
   2  -1  -3   48.67    1.53
   2  -1  -3   48.10    1.54
  -2   1   3   48.39    1.45
  -2   1   3   47.12    1.48
  -2   1   3   50.67    1.43
   1  -1  -3   48.65    1.46
   1  -1  -3   47.48    1.52
   1  -1  -3   48.30    1.48
  -1   1   3   51.31    1.48
  -1   1   3   50.56    1.46
  -1   1   3   50.10    1.49
   0  -1  -3  235.71    6.14
   0  -1  -3  236.30    6.10
   0  -1  -3  232.98    6.16
   0   1   3  194.03    6.21
   0   1   3  225.77    6.17
   0   1   3  229.78    6.20
   0   1   3  192.91    6.24
  -1  -1  -3  991.12   26.12
  -1  -1  -3  992.85   26.05
  -1  -1  -3  980.32   26.17
   1   1   3  847.21   26.18
   1   1   3  924.62   26.27
   1   1   3  995.42   26.13
   1   1   3 1000.00   26.34
  -2  -1  -3  281.42    7.55
  -2  -1  -3  273.63    7.53
  -2  -1  -3  276.29    7.51
   2   1   3  268.29    7.77
   2   1   3  271.57    7.43
   2   1   3  250.32    7.73
   2   1   3  269.99    7.63
  -3  -1  -3   93.32    2.81
  -3  -1  -3   97.76    2.86
  -3  -1  -3   91.61    2.76
   3   1   3   94.69    3.11
   3   1   3   94.93    2.71
   3   1   3   93.20    2.88
   3   1   3   90.18    3.07
  -4  -1  -3  151.57    4.48
  -4  -1  -3  151.91    4.34
  -4  -1  -3  152.48    4.44
   4   1   3  147.49    4.79
   4   1   3  153.44    4.49
   4   1   3  145.45    4.75
   4   1   3  152.85    4.32
  -5  -1  -3  141.97    4.21
  -5  -1  -3  145.27    4.35
  -5  -1  -3  141.36    4.38
   5   1   3  138.36    4.67
   5   1   3  150.88    4.38
   5   1   3  149.43    4.81
  -6  -1  -3  169.20    5.06
  -6  -1  -3  163.30    5.10
   6   1   3  165.62    5.44
   6   1   3  172.67    5.62
  -7  -1  -3  154.19    4.97
   7   1   3  160.79    5.34
   7   1   3  161.59    5.54
  -8  -1  -3   59.53    2.34
   8   1   3   59.64    2.62
  -9  -1  -3   52.50    2.24
   9   1   3   53.66    2.49
   9   1   3   54.88    2.77
  11  -2  -3   38.60    2.23
 -11   2   3   37.52    1.80
 -11   2   3   38.76    1.78
  10  -2  -3   49.56    2.49
 -10   2   3   48.02    2.00
 -10   2   3   47.01    2.03
   9  -2  -3  133.82    4.89
   9  -2  -3  136.83    4.40
  -9   2   3  140.39    4.48
  -9   2   3  139.67    4.39
   8  -2  -3  196.56    6.15
   8  -2  -3  204.25    6.60
  -8   2   3  211.52    5.98
  -8   2   3  207.94    6.20
  -8   2   3  205.94    6.11
   7  -2  -3   52.85    1.95
   7  -2  -3   52.28    2.21
  -7   2   3   53.81    1.95
  -7   2   3   54.80    1.88
  -7   2   3   53.36    1.78
   6  -2  -3   97.19    3.15
   6  -2  -3  101.55    2.84
   6  -2  -3  100.65    3.39
  -6   2   3   98.98    3.12
  -6   2   3   93.82    3.02
  -6   2   3  100.70    2.97
   5  -2  -3  106.54    2.98
   5  -2  -3  103.41    3.38
   5  -2  -3  106.44    3.25
  -5   2   3  109.84    3.21
  -5   2   3  105.54    3.06
  -5   2   3   93.25    3.07
   4  -2  -3  170.07    5.14
   4  -2  -3  174.02    5.07
  -4   2   3  178.63    4.91
  -4   2   3  169.67    4.99
  -4   2   3  175.87    4.90
   3  -2  -3  105.43    3.18
   3  -2  -3  108.62    3.08
   3  -2  -3  102.51    3.21
  -3   2   3  105.83    3.01
  -3   2   3  108.03    3.06
  -3   2   3  107.57    3.11
   2  -2  -3   15.35    0.66
   2  -2  -3   16.36    0.63
  -2   2   3   16.51    0.52
  -2   2   3   16.54    0.58
   1  -2  -3    2.58    0.20
   1  -2  -3    2.54    0.19
   1  -2  -3    2.69    0.16
  -1   2   3    2.51    0.17
  -1   2   3    2.61    0.16
  -1   2   3    3.26    0.26
  -1   2   3    2.57    0.19
   0  -2  -3    4.81    0.26
   0  -2  -3    5.30    0.29
   0  -2  -3    5.30    0.25
   0   2   3    5.12    0.32
   0   2   3    5.00    0.26
   0   2   3    4.75    0.40
  -1  -2  -3   21.21    0.78
  -1  -2  -3   22.42    0.80
  -1  -2  -3   21.15    0.76
   1   2   3   21.06    0.79
   1   2   3   21.53    0.90
   1   2   3   22.81    1.05
   1   2   3   21.95    0.75
  -2  -2  -3   30.34    1.02
  -2  -2  -3   31.39    1.07
   2   2   3   30.33    1.01
   2   2   3   31.08    1.35
   2   2   3   29.53    1.09
   2   2   3   28.96    1.22
  -3  -2  -3   17.52    0.76
  -3  -2  -3   17.11    0.71
  -3  -2  -3   18.12    0.72
   3   2   3   18.84    0.95
   3   2   3   17.33    0.78
   3   2   3   16.58    0.98
   3   2   3   17.38    0.68
  -4  -2  -3    3.57    0.31
  -4  -2  -3    4.45    0.39
  -4  -2  -3    4.32    0.34
   4   2   3    4.27    0.30
   4   2   3    4.20    0.54
   4   2   3    3.94    0.35
   4   2   3    4.10    0.59
  -5  -2  -3    3.96    0.34
  -5  -2  -3    3.84    0.36
  -5  -2  -3    3.15    0.40
   5   2   3    4.16    0.65
   5   2   3    4.36    0.61
  -6  -2  -3    0.62    0.26
   6   2   3    0.73    0.27
   6   2   3    0.66    0.33
  -7  -2  -3    8.68    0.73
   7   2   3    9.56    0.85
   7   2   3    9.30    1.18
  -8  -2  -3    2.11    0.44
   8   2   3    1.31    0.48
   8   2   3    2.02    0.47
  -9  -2  -3    5.27    0.66
   9   2   3    4.46    0.84
   9   2   3    5.17    0.82
  11  -3  -3    4.46    0.82
 -11   3   3    2.81    0.50
 -11   3   3    2.92    0.50
  10  -3  -3    2.69    0.65
 -10   3   3    2.58    0.47
 -10   3   3    2.40    0.44
   9  -3  -3    6.64    0.90
   9  -3  -3    7.05    0.59
  -9   3   3    5.74    0.67
  -9   3   3    6.17    0.63
   8  -3  -3   23.91    1.17
   8  -3  -3   25.71    1.46
  -8   3   3   24.98    1.22
  -8   3   3   25.94    1.08
  -8   3   3   26.14    1.15
   7  -3  -3   50.15    2.13
   7  -3  -3   50.00    1.89
  -7   3   3   51.09    1.79
  -7   3   3   51.61    1.89
  -7   3   3   51.72    1.73
   6  -3  -3   24.41    1.25
   6  -3  -3   27.53    1.16
  -6   3   3   25.09    1.10
  -6   3   3   28.34    1.02
   5  -3  -3   24.63    1.14
   5  -3  -3   24.61    1.05
   5  -3  -3   24.43    0.81
  -5   3   3   23.75    0.89
  -5   3   3   24.17    0.99
  -5   3   3   24.24    0.91
   4  -3  -3  126.34    3.91
   4  -3  -3  135.21    3.75
   4  -3  -3  129.42    4.00
  -4   3   3  128.53    3.76
  -4   3   3  132.60    3.72
  -4   3   3  131.79    3.84
   3  -3  -3  221.00    6.42
   3  -3  -3  226.23    6.38
   3  -3  -3  221.77    6.27
  -3   3   3  222.53    6.24
  -3   3   3  219.42    6.26
  -3   3   3  229.95    6.14
   2  -3  -3   60.95    1.93
   2  -3  -3   63.24    1.87
  -2   3   3   60.70    2.01
  -2   3   3   60.17    1.82
  -2   3   3   60.08    1.83
  -2   3   3   63.04    1.73
   1  -3  -3   13.54    0.55
   1  -3  -3   14.89    0.58
   1  -3  -3   14.55    0.48
  -1   3   3   13.61    0.57
  -1   3   3   13.45    0.52
  -1   3   3   13.23    0.47
  -1   3   3   12.00    0.67
   0  -3  -3  286.81    7.87
   0  -3  -3  292.38    7.98
   0   3   3  304.16    8.08
   0   3   3  247.69    8.34
   0   3   3  284.55    7.92
   0   3   3  304.88    7.85
  -1  -3  -3  507.10   13.72
  -1  -3  -3  519.80   13.66
  -1  -3  -3  450.19   13.68
   1   3   3  495.05   13.87
   1   3   3  480.96   14.20
   1   3   3  500.65   13.69
   1   3   3  537.60   13.68
  -2  -3  -3   50.35    1.55
  -2  -3  -3   50.78    1.63
  -2  -3  -3   50.72    1.62
   2   3   3   50.76    1.61
   2   3   3   47.51    1.59
   2   3   3   51.95    2.10
   2   3   3   48.60    1.81
  -3  -3  -3   83.10    2.47
  -3  -3  -3   81.68    2.55
   3   3   3   76.22    2.76
   3   3   3   82.45    3.06
   3   3   3   81.03    2.50
   3   3   3   83.10    2.50
  -4  -3  -3  134.17    4.13
  -4  -3  -3  134.89    4.06
  -4  -3  -3  140.93    4.16
   4   3   3  137.21    4.72
   4   3   3  136.76    4.43
   4   3   3  138.49    4.06
  -5  -3  -3  176.05    5.26
  -5  -3  -3  180.72    5.40
   5   3   3  180.19    6.05
   5   3   3  182.25    5.72
  -6  -3  -3  109.49    3.58
   6   3   3  109.93    4.25
  -7  -3  -3   29.54    1.44
   7   3   3   31.58    1.67
   7   3   3   31.31    1.95
  -8  -3  -3   33.02    1.62
   8   3   3   36.00    1.88
   8   3   3   36.94    2.23
  11  -4  -3   51.47    2.65
 -11   4   3   54.94    2.32
 -11   4   3   54.09    2.21
  10  -4  -3   96.34    3.90
 -10   4   3  100.86    3.39
 -10   4   3   98.99    3.51
   9  -4  -3  139.04    4.45
   9  -4  -3  135.75    4.88
  -9   4   3  136.96    4.29
  -9   4   3  143.18    4.39
  -9   4   3  141.20    4.53
   8  -4  -3   47.80    2.15
   8  -4  -3   48.58    1.88
  -8   4   3   47.13    1.72
  -8   4   3   47.07    1.88
  -8   4   3   48.30    1.77
   7  -4  -3   25.79    1.19
   7  -4  -3   26.18    1.37
  -7   4   3   27.00    1.07
  -7   4   3   25.03    1.06
  -7   4   3   27.09    1.20
   6  -4  -3  166.37    5.19
   6  -4  -3  164.45    4.99
  -6   4   3  169.35    4.82
  -6   4   3  162.36    4.92
  -6   4   3  163.02    4.78
   5  -4  -3  142.34    4.51
   5  -4  -3  142.08    4.39
   5  -4  -3  150.21    4.12
  -5   4   3  146.57    4.22
  -5   4   3  141.96    4.15
  -5   4   3  145.59    4.30
   4  -4  -3   46.92    1.71
   4  -4  -3   49.87    1.57
   4  -4  -3   47.99    1.79
  -4   4   3   48.65    1.48
  -4   4   3   49.59    1.62
  -4   4   3   50.34    1.58
   3  -4  -3    0.73    0.13
   3  -4  -3    0.96    0.20
   3  -4  -3    0.96    0.22
  -3   4   3    0.85    0.07
  -3   4   3    0.68    0.12
  -3   4   3    0.86    0.14
   2  -4  -3    0.74    0.18
   2  -4  -3    0.58    0.14
   2  -4  -3    0.69    0.13
  -2   4   3    0.41    0.10
  -2   4   3    0.78    0.13
  -2   4   3    0.43    0.15
  -2   4   3    0.64    0.10
   1  -4  -3   26.46    0.98
   1  -4  -3   26.59    0.96
   1  -4  -3   27.76    0.81
  -1   4   3   24.60    1.21
  -1   4   3   27.80    1.01
  -1   4   3   28.34    0.83
   0  -4  -3    6.53    0.38
   0  -4  -3    7.24    0.31
   0  -4  -3    6.46    0.38
   0   4   3    6.58    0.42
   0   4   3    6.11    0.32
   0   4   3    6.00    0.59
  -1  -4  -3   34.31    1.19
  -1  -4  -3   34.42    1.11
   1   4   3   32.97    1.09
   1   4   3   34.04    1.31
   1   4   3   33.18    1.05
   1   4   3   31.12    1.15
   1   4   3   33.92    1.62
  -2  -4  -3   17.08    0.66
  -2  -4  -3   18.46    0.75
  -2  -4  -3   17.27    0.76
   2   4   3   19.15    1.18
   2   4   3   19.11    0.70
   2   4   3   17.38    0.90
   2   4   3   17.49    0.75
  -3  -4  -3    0.34    0.15
  -3  -4  -3    0.70    0.19
   3   4   3    0.21    0.15
   3   4   3    0.43    0.24
   3   4   3    0.56    0.15
  -4  -4  -3    0.62    0.18
  -4  -4  -3    1.17    0.26
   4   4   3    1.65    0.35
   4   4   3    1.38    0.24
   4   4   3    1.25    0.38
  -5  -4  -3   63.63    2.24
  -5  -4  -3   63.65    2.15
   5   4   3   63.97    2.89
   5   4   3   61.13    2.48
  -6  -4  -3   59.75    2.23
   6   4   3   60.80    2.52
   6   4   3   58.93    2.89
  -7  -4  -3   14.82    0.96
   7   4   3   14.76    1.10
   7   4   3   14.37    1.33
  -8  -4  -3   12.26    0.89
   8   4   3   13.02    1.04
   8   4   3   12.25    1.61
  11  -5  -3    6.99    1.00
 -11   5   3    9.06    0.81
 -11   5   3    6.68    0.75
  10  -5  -3   20.24    1.44
 -10   5   3   20.40    1.09
 -10   5   3   19.00    1.16
 -10   5   3   20.18    1.05
   9  -5  -3   60.06    2.65
   9  -5  -3   58.38    2.27
  -9   5   3   61.12    2.17
  -9   5   3   61.39    2.35
   8  -5  -3   48.16    2.17
   8  -5  -3   47.09    1.90
  -8   5   3   48.62    1.92
  -8   5   3   49.27    1.77
  -8   5   3   49.20    1.77
   7  -5  -3   75.68    2.61
   7  -5  -3   73.54    2.81
  -7   5   3   72.24    2.41
  -7   5   3   74.87    2.40
  -7   5   3   75.13    2.56
   6  -5  -3  145.44    4.47
   6  -5  -3  141.88    4.63
  -6   5   3  147.34    4.38
  -6   5   3  142.75    4.27
  -6   5   3  143.24    4.20
   5  -5  -3  248.56    7.31
   5  -5  -3  245.55    6.91
   5  -5  -3  236.12    7.15
  -5   5   3  247.05    6.98
  -5   5   3  248.49    7.05
  -5   5   3  249.96    6.87
   4  -5  -3  379.77   11.12
   4  -5  -3  381.23   10.80
   4  -5  -3  395.98   11.01
  -4   5   3  395.66   10.66
  -4   5   3  397.20   10.82
   3  -5  -3  160.18    4.72
   3  -5  -3  156.30    4.89
   3  -5  -3  157.99    4.57
  -3   5   3  157.99    4.55
  -3   5   3  162.63    4.58
  -3   5   3  163.27    4.94
   2  -5  -3   82.58    2.58
   2  -5  -3   82.92    2.50
  -2   5   3   84.43    2.47
  -2   5   3   82.61    2.40
  -2   5   3   85.62    2.56
  -2   5   3   77.12    2.81
   1  -5  -3  269.88    7.24
   1  -5  -3  263.69    7.50
   1  -5  -3  269.81    7.46
  -1   5   3  273.58    7.25
  -1   5   3  278.25    7.39
  -1   5   3  233.06    7.90
  -1   5   3  267.72    7.53
   0  -5  -3  392.98   10.78
   0  -5  -3  400.14   10.75
   0  -5  -3  402.97   10.59
   0   5   3  388.81   10.63
   0   5   3  378.64   10.76
   0   5   3  389.39   10.85
   0   5   3  348.94   11.35
  -1  -5  -3  165.78    4.84
  -1  -5  -3  165.01    4.72
   1   5   3  172.44    5.02
   1   5   3  165.65    4.69
   1   5   3  164.49    4.84
   1   5   3  164.32    5.56
  -2  -5  -3   58.29    1.86
  -2  -5  -3   55.24    1.91
   2   5   3   59.04    2.56
   2   5   3   57.47    2.10
   2   5   3   58.52    1.76
   2   5   3   56.84    1.92
  -3  -5  -3  126.82    3.79
  -3  -5  -3  124.95    3.81
   3   5   3  123.30    3.81
   3   5   3  125.57    4.08
   3   5   3  126.78    4.61
  -4  -5  -3  127.77    3.99
  -4  -5  -3  135.94    4.03
   4   5   3  134.00    4.02
   4   5   3  125.20    4.30
   4   5   3  129.88    4.86
  -5  -5  -3   37.17    1.54
   5   5   3   37.92    2.20
  -6  -5  -3   17.46    1.00
   6   5   3   16.88    1.16
   6   5   3   17.80    1.50
  -7  -5  -3   10.13    0.79
   7   5   3   11.43    1.49
   7   5   3    9.63    0.88
  -8  -5  -3   27.28    1.42
   8   5   3   27.17    1.63
   8   5   3   31.44    2.45
  11  -6  -3   41.60    2.24
 -11   6   3   38.25    1.87
  10  -6  -3   60.60    2.79
 -10   6   3   59.57    2.25
 -10   6   3   59.90    2.43
 -10   6   3   62.12    2.52
   9  -6  -3   53.30    2.13
   9  -6  -3   52.62    2.44
  -9   6   3   55.03    2.01
  -9   6   3   54.07    2.01
  -9   6   3   54.12    2.16
   8  -6  -3    3.84    0.52
   8  -6  -3    3.25    0.60
  -8   6   3    4.45    0.46
  -8   6   3    3.58    0.42
  -8   6   3    2.99    0.48
   7  -6  -3    8.56    0.66
   7  -6  -3    9.14    0.80
  -7   6   3    9.13    0.53
  -7   6   3    9.68    0.66
  -7   6   3    8.40    0.57
   6  -6  -3   90.43    3.16
   6  -6  -3   86.12    2.96
  -6   6   3   85.41    2.85
  -6   6   3   88.49    2.68
  -6   6   3   90.01    2.79
   5  -6  -3   17.31    0.91
   5  -6  -3   16.08    0.95
   5  -6  -3   16.67    0.72
  -5   6   3   15.97    0.63
  -5   6   3   16.35    0.77
  -5   6   3   16.93    0.75
   4  -6  -3    2.36    0.34
   4  -6  -3    2.49    0.42
   4  -6  -3    2.56    0.27
  -4   6   3    2.62    0.29
  -4   6   3    2.27    0.16
  -4   6   3    2.60    0.25
   3  -6  -3    0.57    0.21
   3  -6  -3    0.10    0.11
   3  -6  -3    0.21    0.11
  -3   6   3    0.15    0.13
  -3   6   3    0.36    0.10
  -3   6   3    0.25    0.11
   2  -6  -3    1.34    0.20
   2  -6  -3    0.85    0.19
  -2   6   3    0.96    0.30
  -2   6   3    0.82    0.17
  -2   6   3    0.98    0.17
  -2   6   3    1.18    0.14
   1  -6  -3    0.36    0.12
   1  -6  -3    0.47    0.15
   1  -6  -3    0.41    0.06
  -1   6   3    0.60    0.12
  -1   6   3    0.66    0.06
  -1   6   3    0.26    0.12
  -1   6   3    0.69    0.26
   0  -6  -3   95.53    2.90
   0  -6  -3   91.02    2.93
   0  -6  -3   96.75    2.72
   0   6   3   96.77    2.76
   0   6   3   89.06    3.52
   0   6   3   92.28    2.99
   0   6   3   93.85    2.93
  -1  -6  -3   55.40    1.73
  -1  -6  -3   52.71    1.84
   1   6   3   55.45    1.68
   1   6   3   55.59    1.88
   1   6   3   53.74    2.52
   1   6   3   53.90    1.99
  -2  -6  -3    6.43    0.49
  -2  -6  -3    6.42    0.42
   2   6   3    6.51    0.47
   2   6   3    5.77    0.86
   2   6   3    6.90    0.57
  -3  -6  -3   68.04    2.26
  -3  -6  -3   67.93    2.32
   3   6   3   66.17    2.53
   3   6   3   69.60    2.34
   3   6   3   71.37    3.13
  -4  -6  -3  104.70    3.42
  -4  -6  -3  109.61    3.42
   4   6   3  107.59    4.35
   4   6   3  107.40    3.73
   4   6   3  107.22    3.44
  -5  -6  -3  100.06    3.32
  -5  -6  -3  101.69    3.36
   5   6   3  112.96    4.83
   5   6   3   97.77    3.64
  -6  -6  -3   49.63    1.99
   6   6   3   51.91    2.85
   6   6   3   48.18    2.23
  -7  -6  -3   24.86    1.32
   7   6   3   27.40    1.56
   7   6   3   24.52    1.91
  11  -7  -3   13.13    1.18
 -11   7   3   14.17    0.91
 -11   7   3   13.64    1.03
  10  -7  -3   47.23    2.38
 -10   7   3   45.44    2.03
 -10   7   3   48.40    1.91
   9  -7  -3   51.53    2.11
   9  -7  -3   53.72    2.45
  -9   7   3   49.54    2.08
  -9   7   3   51.26    1.96
   8  -7  -3   27.53    1.35
  -8   7   3   24.98    1.26
  -8   7   3   28.44    1.21
   7  -7  -3  104.37    3.73
   7  -7  -3  102.13    3.48
  -7   7   3  104.28    3.37
  -7   7   3  101.87    3.27
   6  -7  -3  183.56    5.69
   6  -7  -3  186.96    5.90
  -6   7   3  189.70    5.46
  -6   7   3  181.77    5.51
   5  -7  -3  141.60    4.10
   5  -7  -3  140.33    4.58
   5  -7  -3  138.65    4.36
  -5   7   3  132.50    4.16
  -5   7   3  142.05    4.15
   4  -7  -3  135.96    4.01
   4  -7  -3  132.95    4.48
   4  -7  -3  136.91    4.24
  -4   7   3  137.38    4.03
  -4   7   3  136.14    4.04
  -4   7   3  140.88    4.55
   3  -7  -3   34.76    1.37
   3  -7  -3   34.19    1.23
   3  -7  -3   32.71    1.59
  -3   7   3   36.18    1.18
  -3   7   3   33.92    1.63
  -3   7   3   33.11    1.22
   2  -7  -3  218.44    5.97
   2  -7  -3  206.74    6.07
  -2   7   3  213.90    6.06
  -2   7   3  204.16    5.81
  -2   7   3  192.40    6.55
   1  -7  -3  314.01    9.03
   1  -7  -3  325.06    8.96
  -1   7   3  337.38    8.85
  -1   7   3  330.04    9.07
  -1   7   3  277.30    9.62
   0  -7  -3  175.46    5.12
   0  -7  -3  169.78    5.17
   0   7   3  176.16    5.25
   0   7   3  172.18    5.16
   0   7   3  169.18    5.89
   0   7   3  178.66    4.94
  -1  -7  -3   41.11    1.53
  -1  -7  -3   41.55    1.52
  -1  -7  -3   40.31    1.57
   1   7   3   40.63    1.55
   1   7   3   42.44    1.66
   1   7   3   39.60    2.19
  -2  -7  -3   60.39    1.98
  -2  -7  -3   57.81    2.09
   2   7   3   63.49    2.95
   2   7   3   61.09    2.28
   2   7   3   59.63    2.12
  -3  -7  -3   57.75    2.05
  -3  -7  -3   53.65    1.93
   3   7   3   54.14    2.78
   3   7   3   56.12    2.05
   3   7   3   59.79    2.29
  -4  -7  -3   21.11    1.06
  -4  -7  -3   20.70    1.01
   4   7   3   19.65    1.20
   4   7   3   21.58    1.07
   4   7   3   21.81    1.68
  -5  -7  -3    3.74    0.49
  -5  -7  -3    3.73    0.50
   5   7   3    4.35    0.66
   5   7   3    4.61    0.95
  -6  -7  -3    6.17    0.64
  -6  -7  -3    4.78    0.57
   6   7   3    5.21    0.73
   6   7   3    6.29    1.17
  11  -8  -3   26.90    1.77
 -11   8   3   27.25    1.53
 -11   8   3   28.58    1.40
  10  -8  -3   12.12    1.13
 -10   8   3   11.16    0.80
 -10   8   3   12.50    0.94
   9  -8  -3    0.36    0.28
   9  -8  -3    0.62    0.26
  -9   8   3    0.24    0.20
  -9   8   3    0.39    0.22
   8  -8  -3    2.96    0.60
   8  -8  -3    3.77    0.56
  -8   8   3    2.82    0.40
  -8   8   3    3.31    0.49
   7  -8  -3   13.99    0.93
   7  -8  -3   15.03    1.10
  -7   8   3   13.93    0.80
  -7   8   3   16.20    0.88
   6  -8  -3    0.18    0.21
   6  -8  -3    0.12    0.18
  -6   8   3    0.01    0.14
  -6   8   3    0.09    0.08
   5  -8  -3    6.89    0.44
   5  -8  -3    7.11    0.70
   5  -8  -3    7.68    0.62
  -5   8   3    7.28    0.50
  -5   8   3    6.41    0.46
   4  -8  -3    1.18    0.27
   4  -8  -3    1.22    0.21
  -4   8   3    1.52    0.23
  -4   8   3    0.93    0.30
  -4   8   3    1.00    0.20
   3  -8  -3    8.32    0.59
   3  -8  -3    7.69    0.75
   3  -8  -3    8.20    0.49
  -3   8   3    7.30    0.89
  -3   8   3    8.19    0.48
   2  -8  -3   23.55    1.01
   2  -8  -3   25.04    1.11
  -2   8   3   26.55    0.97
  -2   8   3   22.13    1.44
   1  -8  -3   82.89    2.65
  -1   8   3   76.28    3.33
  -1   8   3   85.63    2.77
  -1   8   3   82.87    2.52
   0  -8  -3   38.34    1.54
   0  -8  -3   37.13    1.47
   0   8   3   39.61    1.59
   0   8   3   39.87    1.53
   0   8   3   38.24    2.09
  -1  -8  -3   28.25    1.26
  -1  -8  -3   29.34    1.24
   1   8   3   29.16    1.87
   1   8   3   27.08    1.22
   1   8   3   27.77    1.31
  -2  -8  -3   67.14    2.40
   2   8   3   68.45    2.56
   2   8   3   73.27    3.37
   2   8   3   68.45    2.43
  -3  -8  -3   71.19    2.56
   3   8   3   77.52    3.58
   3   8   3   72.13    2.78
   3   8   3   73.73    2.61
  -4  -8  -3   73.01    2.71
   4   8   3   82.09    3.80
   4   8   3   78.60    3.00
   4   8   3   79.52    2.79
  -5  -8  -3   45.62    1.89
   5   8   3   43.96    2.11
   5   8   3   49.64    2.83
  -6  -8  -3   19.72    1.12
   6   8   3   18.08    1.26
   6   8   3   20.95    1.76
  11  -9  -3   66.05    3.10
 -11   9   3   67.78    2.74
 -11   9   3   63.90    2.53
  10  -9  -3   60.18    2.86
 -10   9   3   60.81    2.35
 -10   9   3   60.73    2.49
   9  -9  -3   74.42    2.89
   9  -9  -3   77.66    3.24
  -9   9   3   74.86    2.81
  -9   9   3   74.25    2.69
   8  -9  -3  157.03    5.36
   8  -9  -3  144.26    4.97
  -8   9   3  154.09    4.84
  -8   9   3  153.02    4.73
   7  -9  -3  100.45    3.83
   7  -9  -3  100.16    3.59
  -7   9   3  106.92    3.35
  -7   9   3  102.02    3.38
   6  -9  -3  130.09    4.66
   6  -9  -3  133.85    4.41
  -6   9   3  135.76    4.14
  -6   9   3  135.57    4.16
   5  -9  -3  111.63    3.70
   5  -9  -3  111.37    4.05
  -5   9   3  108.65    3.43
  -5   9   3  111.57    3.46
   4  -9  -3  107.08    3.33
   4  -9  -3  107.38    3.97
   4  -9  -3  110.70    3.59
  -4   9   3  104.43    3.99
  -4   9   3  112.53    3.37
   3  -9  -3   72.49    2.53
   3  -9  -3   71.78    2.35
  -3   9   3   70.13    2.30
   2  -9  -3   73.35    2.41
   2  -9  -3   73.34    2.54
  -2   9   3   75.16    2.31
  -2   9   3   65.52    3.05
   1  -9  -3   27.49    1.26
   1  -9  -3   27.98    1.19
  -1   9   3   28.86    1.06
  -1   9   3   26.08    1.73
  -1   9   3   28.03    1.26
   0  -9  -3   10.41    0.70
   0  -9  -3   10.98    0.74
   0   9   3   11.78    0.77
   0   9   3   10.24    1.26
  -1  -9  -3    9.04    0.68
  -1  -9  -3   10.45    0.73
   1   9   3   10.62    0.71
   1   9   3   10.33    0.77
   1   9   3   11.16    1.46
  -2  -9  -3   52.51    2.09
  -2  -9  -3   54.14    2.05
   2   9   3   54.86    2.93
   2   9   3   53.49    2.18
   2   9   3   51.83    2.06
  -3  -9  -3    6.07    0.64
   3   9   3    6.90    1.21
   3   9   3    6.17    0.77
   3   9   3    6.11    0.69
  -4  -9  -3    0.31    0.26
   4   9   3    0.36    0.22
   4   9   3    0.47    0.32
   4   9   3    0.45    0.29
  -5  -9  -3    0.44    0.31
   5   9   3    1.72    0.45
   5   9   3    0.32    0.33
  11 -10  -3    4.09    0.75
 -11  10   3    3.72    0.62
 -11  10   3    5.03    0.66
  10 -10  -3   -0.15    0.21
 -10  10   3    0.08    0.18
 -10  10   3    0.19    0.26
   9 -10  -3   10.21    0.88
   9 -10  -3    8.73    1.12
  -9  10   3    9.89    0.80
  -9  10   3    8.90    0.72
   8 -10  -3    1.32    0.38
   8 -10  -3    1.71    0.51
  -8  10   3    1.15    0.29
  -8  10   3    1.98    0.41
   7 -10  -3   11.15    0.91
   7 -10  -3   11.49    1.03
  -7  10   3   12.06    0.78
  -7  10   3   11.95    0.77
   6 -10  -3    6.30    0.89
   6 -10  -3    7.29    0.78
  -6  10   3    6.41    0.51
  -6  10   3    7.43    0.57
   5 -10  -3   18.31    1.30
   5 -10  -3   17.92    1.06
   5 -10  -3   17.34    0.85
  -5  10   3   17.65    1.29
  -5  10   3   19.18    0.92
   4 -10  -3   59.41    2.25
   4 -10  -3   54.84    2.61
   4 -10  -3   60.07    2.03
  -4  10   3   60.96    2.04
  -4  10   3   53.95    2.64
   3 -10  -3   87.78    2.97
   3 -10  -3   87.32    2.78
  -3  10   3   77.63    3.48
   2 -10  -3   80.07    2.75
   2 -10  -3   78.43    2.59
  -2  10   3   78.06    2.46
  -2  10   3   68.03    3.29
   1 -10  -3  102.10    3.30
   1 -10  -3  102.17    3.41
  -1  10   3   98.68    4.17
  -1  10   3  102.29    3.42
   0 -10  -3   56.85    2.19
   0 -10  -3   57.38    2.12
   0  10   3   55.56    2.20
   0  10   3   57.27    2.87
  -1 -10  -3   77.50    2.81
  -1 -10  -3   83.33    2.93
   1  10   3   82.44    2.97
   1  10   3   85.55    3.79
   1  10   3   78.06    2.87
  -2 -10  -3  104.37    3.64
  -2 -10  -3  106.42    3.58
   2  10   3  112.49    4.72
   2  10   3  104.07    3.61
   2  10   3  106.68    3.76
  -3 -10  -3  105.98    3.60
  -3 -10  -3   96.83    3.45
   3  10   3  104.63    4.68
   3  10   3   98.31    3.66
  -4 -10  -3   49.69    2.26
  -4 -10  -3   50.04    2.12
   4  10   3   52.15    2.19
   4  10   3   54.34    3.15
   4  10   3   54.88    2.37
 -11  11   3   34.37    1.81
  10 -11  -3   64.65    3.02
 -10  11   3   55.36    2.32
 -10  11   3   59.67    2.48
   9 -11  -3   75.69    3.10
   9 -11  -3   78.02    3.46
  -9  11   3   77.82    2.91
  -9  11   3   78.92    2.85
   8 -11  -3   60.20    2.69
   8 -11  -3   67.90    3.06
  -8  11   3   69.93    2.48
   7 -11  -3   52.17    2.54
   7 -11  -3   49.99    2.24
  -7  11   3   49.08    1.94
   6 -11  -3   49.52    2.46
   6 -11  -3   49.37    2.17
  -6  11   3   51.39    1.92
   5 -11  -3   54.74    2.21
   5 -11  -3   54.02    2.61
  -5  11   3   49.94    2.58
   4 -11  -3   46.15    2.47
   4 -11  -3   53.22    1.88
   4 -11  -3   53.52    2.12
  -4  11   3   51.99    1.85
  -4  11   3   46.11    2.52
   3 -11  -3   14.47    0.95
   3 -11  -3   15.88    0.85
  -3  11   3   15.41    0.78
  -3  11   3   13.43    1.26
   2 -11  -3   24.92    1.18
   2 -11  -3   26.22    1.31
  -2  11   3   24.48    1.78
   1 -11  -3   10.82    0.76
   1 -11  -3   11.70    0.83
  -1  11   3   12.72    1.54
  -1  11   3   10.29    0.78
   0 -11  -3    6.42    0.67
   0 -11  -3    6.01    0.68
   0  11   3    7.10    1.18
   0  11   3    6.75    0.76
  -1 -11  -3    0.51    0.28
  -1 -11  -3    1.15    0.35
   1  11   3    0.63    0.28
   1  11   3    0.71    0.37
  -2 -11  -3   -0.08    0.24
  -2 -11  -3   -0.04    0.23
   2  11   3    0.88    0.31
   2  11   3    0.10    0.18
   2  11   3    0.83    0.44
  -3 -11  -3    0.31    0.28
  -3 -11  -3    1.23    0.33
   3  11   3    0.74    0.28
   3  11   3    1.31    0.56
   3  11   3    1.50    0.40
  10 -12  -3    8.61    1.22
 -10  12   3    6.67    0.75
 -10  12   3    6.33    0.78
   9 -12  -3   25.73    1.61
   9 -12  -3   31.09    2.00
  -9  12   3   31.03    1.52
  -9  12   3   31.09    1.51
   8 -12  -3   23.54    1.72
   8 -12  -3   24.99    1.54
  -8  12   3   26.97    1.32
   7 -12  -3   22.98    1.43
   7 -12  -3   24.17    1.68
  -7  12   3   24.03    1.21
   6 -12  -3   48.48    2.22
   6 -12  -3   51.20    2.63
  -6  12   3   51.49    1.97
   5 -12  -3  110.15    4.44
   5 -12  -3  112.96    3.90
  -5  12   3  102.48    4.45
  -5  12   3  113.31    3.58
   4 -12  -3   43.32    1.86
   4 -12  -3   41.45    1.61
   4 -12  -3   36.45    2.20
  -4  12   3   33.30    2.19
   3 -12  -3   42.64    1.86
   3 -12  -3   43.75    1.69
  -3  12   3   34.29    2.27
   2 -12  -3   82.88    3.00
   2 -12  -3   82.41    2.83
  -2  12   3   74.85    3.68
   1 -12  -3   85.98    3.22
   1 -12  -3   92.17    3.14
  -1  12   3   92.95    4.11
   0 -12  -3   53.12    2.24
   0 -12  -3   51.12    2.12
   0  12   3   61.78    3.19
   0  12   3   52.15    2.23
  -1 -12  -3   76.20    2.86
  -1 -12  -3   70.05    2.70
   1  12   3   69.45    2.81
   1  12   3   74.18    3.64
  -2 -12  -3   45.11    2.02
  -2 -12  -3   48.53    2.13
   2  12   3   44.72    2.13
   2  12   3   51.90    2.92
  -3 -12  -3   32.81    1.66
   3  12   3   29.57    1.66
   3  12   3   31.24    1.59
   9 -13  -3   17.82    1.51
   9 -13  -3   17.15    1.29
  -9  13   3   19.51    1.15
   8 -13  -3   16.32    1.26
   8 -13  -3   18.94    1.55
  -8  13   3   19.39    1.12
   7 -13  -3   18.54    1.31
   7 -13  -3   18.31    1.55
  -7  13   3   21.43    1.13
   6 -13  -3   32.37    2.09
   6 -13  -3   32.76    1.74
  -6  13   3   32.85    1.48
   5 -13  -3   21.21    1.66
   5 -13  -3   23.19    1.37
  -5  13   3   24.40    1.16
  -5  13   3   19.86    1.67
   4 -13  -3    4.85    0.54
   4 -13  -3    4.32    0.88
   4 -13  -3    4.00    0.61
  -4  13   3    2.93    0.81
  -4  13   3    4.95    0.54
   3 -13  -3    8.36    0.88
   3 -13  -3    8.42    0.68
  -3  13   3    5.64    1.03
   2 -13  -3   14.09    0.93
   2 -13  -3   16.04    1.08
  -2  13   3   14.15    1.72
   1 -13  -3    0.90    0.33
   1 -13  -3    0.51    0.31
  -1  13   3    0.60    0.42
   0 -13  -3    0.63    0.32
   0 -13  -3    0.93    0.34
   0  13   3    1.56    0.52
   0  13   3    1.10    0.34
  -1 -13  -3    3.11    0.52
  -1 -13  -3    2.99    0.52
   1  13   3    2.66    0.50
   1  13   3    2.84    0.69
   9 -14  -3   19.63    1.41
   8 -14  -3   14.65    1.36
   8 -14  -3   14.46    1.18
  -8  14   3   17.46    1.06
   7 -14  -3   42.18    2.52
   7 -14  -3   43.02    2.19
  -7  14   3   44.36    1.88
   6 -14  -3   75.48    3.77
   6 -14  -3   89.55    3.42
  -6  14   3   84.98    2.97
   5 -14  -3   58.94    3.20
   5 -14  -3   70.34    2.81
  -5  14   3   60.09    3.33
  -5  14   3   69.18    2.43
   4 -14  -3   29.17    1.37
   4 -14  -3   29.18    1.57
   4 -14  -3   24.72    1.89
  -4  14   3   25.85    2.00
   3 -14  -3   58.04    2.27
   3 -14  -3   58.33    2.48
  -3  14   3   54.85    3.13
   2 -14  -3   78.40    3.06
   2 -14  -3   76.09    2.87
  -2  14   3   78.68    3.87
   1 -14  -3   85.12    3.18
   1 -14  -3   85.22    3.32
  -1  14   3   92.91    4.29
   0 -14  -3   55.55    2.40
   0 -14  -3   53.13    2.40
   0  14   3   56.30    3.24
   8 -15  -3   11.62    1.04
  -8  15   3   13.22    1.64
   7 -15  -3   13.77    1.71
   7 -15  -3   15.98    1.18
  -7  15   3   15.61    0.99
   6 -15  -3   -0.28    0.19
   6 -15  -3    0.29    0.33
  -6  15   3    0.43    0.23
  -6  15   3    0.49    0.27
   5 -15  -3    2.01    0.59
   5 -15  -3    2.93    0.54
  -5  15   3    1.32    0.49
   4 -15  -3    0.50    0.19
   4 -15  -3    0.07    0.29
  -4  15   3    0.05    0.26
   3 -15  -3    0.22    0.22
   3 -15  -3    0.09    0.20
   3 -15  -3    0.31    0.25
  -3  15   3    0.16    0.26
   2 -15  -3   15.52    1.02
   2 -15  -3   13.74    1.51
  -2  15   3   16.66    2.21
   1 -16   4    5.99    0.69
  -2  16  -4   16.40    1.42
   2 -16   4   16.45    1.03
   2 -16   4   17.62    1.23
  -3  16  -4   12.32    1.18
   3 -16   4    9.09    1.09
   3 -16   4   11.14    1.01
  -4  16  -4    9.42    1.18
   4 -16   4    9.92    1.18
   4 -16   4    9.69    1.09
  -5  16  -4   47.00    2.52
   5 -16   4   48.98    2.47
  -6  16  -4   40.62    1.87
   6 -16   4   40.89    2.19
   0  15  -4   71.78    3.04
   0  15  -4   75.23    3.50
   0 -15   4   65.27    2.88
   0 -15   4   68.70    2.70
  -1  15  -4   60.20    2.70
  -1  15  -4   59.70    3.03
   1 -15   4   57.96    2.61
   1 -15   4   59.80    2.37
  -2  15  -4   13.62    1.26
   2 -15   4   12.13    0.88
   2 -15   4   11.62    1.01
  -3  15  -4   11.76    1.38
   3 -15   4   10.13    1.21
   3 -15   4   11.20    0.96
  -4  15  -4   17.35    1.37
   4 -15   4   16.04    1.26
   4 -15   4   12.99    1.08
  -5  15  -4   24.33    1.47
  -5  15  -4   25.14    1.68
   5 -15   4   24.76    1.60
  -6  15  -4   17.25    1.07
   6 -15   4   17.78    1.32
  -7  15  -4    0.07    0.19
   7 -15   4    0.58    0.22
   2  14  -4   10.93    1.49
   2  14  -4   10.43    0.93
  -2 -14   4    9.42    0.82
   1  14  -4    4.01    0.65
   1  14  -4    6.59    1.14
  -1 -14   4    3.78    0.57
   0  14  -4   28.98    1.93
   0  14  -4   27.31    1.62
   0 -14   4   28.40    1.44
  -1  14  -4   61.30    2.93
  -1  14  -4   57.91    2.53
   1 -14   4   52.33    2.14
   1 -14   4   52.14    2.39
  -2  14  -4   33.07    1.76
  -2  14  -4   33.96    1.97
   2 -14   4   30.67    1.68
   2 -14   4   28.37    1.39
  -3  14  -4   26.28    1.66
   3 -14   4   20.04    1.32
   3 -14   4   22.31    1.52
  -4  14  -4   64.31    2.90
   4 -14   4   59.06    2.62
  -5  14  -4   85.38    3.04
   5 -14   4   84.99    3.48
  -6  14  -4   56.64    2.25
   6 -14   4   52.44    2.54
  -7  14  -4   26.72    1.42
   7 -14   4   26.63    1.64
  -8  14  -4   20.40    1.34
   8 -14   4   18.65    1.34
   3  13  -4   23.43    1.45
   3  13  -4   26.87    2.01
  -3 -13   4   26.50    1.42
   2  13  -4   31.70    2.12
   2  13  -4   30.03    1.69
  -2 -13   4   29.89    1.53
   1  13  -4   62.71    3.11
   1  13  -4   63.47    2.68
  -1 -13   4   63.04    2.44
   0  13  -4   65.83    3.07
   0  13  -4   64.13    2.67
   0  13  -4   62.41    2.36
   0 -13   4   59.58    2.34
  -1  13  -4   11.69    0.96
  -1  13  -4   10.30    0.74
  -1  13  -4   11.85    1.12
   1 -13   4   10.57    0.76
  -2  13  -4    5.35    0.86
  -2  13  -4    4.22    0.65
   2 -13   4    4.24    0.68
   2 -13   4    4.34    0.52
  -3  13  -4   13.09    1.11
   3 -13   4   13.03    1.00
   3 -13   4   12.96    1.08
  -4  13  -4    9.04    1.07
   4 -13   4    9.09    1.04
   4 -13   4    9.54    1.01
  -5  13  -4    0.83    0.29
   5 -13   4    0.89    0.36
  -6  13  -4    4.24    0.64
  -6  13  -4    5.34    0.67
   6 -13   4    5.19    0.75
  -7  13  -4    1.78    0.40
  -7  13  -4    1.31    0.41
   7 -13   4    1.64    0.45
  -8  13  -4    5.02    0.66
  -8  13  -4    5.29    0.81
   8 -13   4    5.13    0.80
  -9  13  -4   12.42    1.02
   9 -13   4   13.22    1.07
   4  12  -4   32.40    1.73
   4  12  -4   33.58    2.39
  -4 -12   4   32.29    1.61
   3  12  -4   22.84    1.26
   3  12  -4   26.64    1.51
   3  12  -4   27.77    2.03
  -3 -12   4   27.38    1.40
   2  12  -4   25.82    1.47
   2  12  -4   24.15    1.26
   2  12  -4   26.00    1.86
  -2 -12   4   25.42    1.28
   1  12  -4   57.14    2.19
   1  12  -4   60.49    2.91
   1  12  -4   60.07    2.48
  -1 -12   4   54.62    2.17
   0  12  -4  154.09    5.39
   0  12  -4  139.16    4.78
   0  12  -4  136.94    4.46
   0 -12   4  142.18    4.49
  -1  12  -4   88.73    3.26
  -1  12  -4   84.48    2.91
  -1  12  -4   90.75    3.58
   1 -12   4   86.65    2.93
  -2  12  -4   54.32    2.28
   2 -12   4   50.03    2.19
   2 -12   4   56.50    1.97
  -3  12  -4  113.80    3.66
  -3  12  -4  116.12    3.60
  -3  12  -4  115.15    4.22
   3 -12   4  112.49    3.57
   3 -12   4  111.86    3.98
   3 -12   4  120.83    4.20
  -4  12  -4  196.27    6.39
  -4  12  -4  193.49    5.85
   4 -12   4  196.06    6.32
   4 -12   4  185.92    6.12
  -5  12  -4  130.35    4.31
  -5  12  -4  140.81    4.64
   5 -12   4  134.97    4.69
  -6  12  -4   33.87    1.72
  -6  12  -4   37.26    1.60
   6 -12   4   33.36    1.78
  -7  12  -4   48.57    2.17
  -7  12  -4   46.27    1.96
   7 -12   4   43.03    2.14
  -8  12  -4   80.01    3.02
  -8  12  -4   83.68    3.27
  -9  12  -4   65.05    2.79
  -9  12  -4   59.15    2.51
   9 -12   4   65.14    2.84
   5  11  -4   45.21    2.16
   5  11  -4   48.94    3.00
  -5 -11   4   50.31    2.08
   4  11  -4   18.64    1.70
   4  11  -4   19.32    1.09
   4  11  -4   19.65    1.24
  -4 -11   4   20.85    1.15
   3  11  -4   12.60    0.84
   3  11  -4   12.62    1.63
   3  11  -4   13.77    1.00
  -3 -11   4   13.60    0.88
   2  11  -4   52.12    2.22
   2  11  -4   52.54    2.75
   2  11  -4   51.98    2.00
  -2 -11   4   49.16    1.98
   1  11  -4   21.96    1.55
   1  11  -4   22.81    1.10
   1  11  -4   21.26    1.25
  -1 -11   4   21.59    1.10
   0  11  -4    2.05    0.43
   0  11  -4    1.69    0.31
   0  11  -4    2.18    0.53
   0 -11   4    1.86    0.34
  -1  11  -4    3.08    0.49
  -1  11  -4    3.68    0.68
  -1  11  -4    2.87    0.38
   1 -11   4    3.65    0.42
  -2  11  -4    0.37    0.18
  -2  11  -4    0.09    0.09
  -2  11  -4    0.19    0.20
  -2  11  -4   -0.09    0.13
   2 -11   4    0.16    0.11
   2 -11   4    0.26    0.15
  -3  11  -4   -0.01    0.20
  -3  11  -4    0.05    0.10
  -3  11  -4    0.35    0.23
  -3  11  -4    0.08    0.12
   3 -11   4    0.38    0.21
   3 -11   4    0.20    0.12
   3 -11   4    0.31    0.21
  -4  11  -4    8.06    0.61
  -4  11  -4    8.26    0.78
  -4  11  -4    8.36    0.72
   4 -11   4    8.13    0.68
   4 -11   4    7.46    0.73
  -5  11  -4   37.41    1.54
  -5  11  -4   34.27    1.66
   5 -11   4   35.14    1.74
  -6  11  -4    9.35    0.72
  -6  11  -4    7.51    0.73
   6 -11   4    9.39    0.84
  -7  11  -4    6.93    0.74
  -7  11  -4    8.17    0.90
   7 -11   4    7.60    0.91
  -8  11  -4   21.01    1.20
  -8  11  -4   19.70    1.29
  -9  11  -4   70.15    2.77
  -9  11  -4   73.59    3.01
   9 -11   4   71.03    3.02
  10 -11   4   33.01    1.86
   6  10  -4   25.82    2.04
   6  10  -4   23.94    1.41
  -6 -10   4   25.62    1.33
  -6 -10   4   23.68    1.25
   5  10  -4   25.45    2.02
   5  10  -4   25.58    1.45
   5  10  -4   24.55    1.26
  -5 -10   4   27.81    1.32
  -5 -10   4   24.36    1.26
   4  10  -4   22.79    1.33
   4  10  -4   22.66    1.16
   4  10  -4   23.78    1.86
  -4 -10   4   25.00    1.21
  -4 -10   4   21.51    1.12
   3  10  -4   33.58    1.65
   3  10  -4   35.81    2.23
  -3 -10   4   33.22    1.49
  -3 -10   4   35.73    1.44
   2  10  -4   85.87    3.70
   2  10  -4   81.76    3.04
  -2 -10   4   86.82    2.87
  -2 -10   4   82.35    2.74
   1  10  -4  155.49    5.54
   1  10  -4  154.31    5.02
   1  10  -4  160.21    4.80
  -1 -10   4  159.00    4.69
  -1 -10   4  155.54    4.79
   0  10  -4  104.55    3.63
   0  10  -4  108.28    3.40
   0  10  -4  110.93    4.03
   0 -10   4  106.90    3.40
   0 -10   4  106.60    3.30
  -1  10  -4    8.25    0.78
  -1  10  -4    8.40    0.55
  -1  10  -4    7.57    0.48
  -1  10  -4    7.37    0.64
   1 -10   4    8.32    0.50
   1 -10   4    8.28    0.54
  -2  10  -4   45.41    1.65
  -2  10  -4   43.40    2.06
  -2  10  -4   47.18    1.69
  -2  10  -4   47.60    1.67
  -2  10  -4   46.80    2.07
  -2  10  -4   47.51    1.93
   2 -10   4   45.76    1.89
   2 -10   4   50.18    1.68
   2 -10   4   49.53    1.68
  -3  10  -4  344.97    9.82
  -3  10  -4  340.32    9.68
  -3  10  -4  352.61    9.83
  -3  10  -4  352.09   10.29
  -3  10  -4  338.97   10.18
   3 -10   4  342.71    9.68
   3 -10   4  345.64   10.22
   3 -10   4  342.62   10.05
  -4  10  -4  138.23    4.33
  -4  10  -4  140.09    4.64
  -4  10  -4  138.96    4.29
   4 -10   4  140.21    4.59
   4 -10   4  134.76    4.43
  -5  10  -4   43.21    1.73
  -5  10  -4   45.06    1.89
  -5  10  -4   46.14    1.82
   5 -10   4   42.64    1.92
  -6  10  -4   73.70    2.88
  -6  10  -4   75.17    2.81
  -6  10  -4   71.65    2.59
   6 -10   4   71.73    2.81
  -7  10  -4   87.37    3.18
  -7  10  -4   83.43    2.98
   7 -10   4   82.41    3.20
  -8  10  -4   65.19    2.65
  -8  10  -4   60.95    2.43
   8 -10   4   64.50    2.70
  -9  10  -4   17.30    1.21
  -9  10  -4   16.05    1.05
   9 -10   4   15.77    1.19
 -10  10  -4    2.70    0.49
 -10  10  -4    2.88    0.58
  10 -10   4    3.22    0.52
  10 -10   4    3.31    0.60
   7   9  -4   33.88    1.73
   7   9  -4   33.99    3.12
  -7  -9   4   32.07    1.54
  -7  -9   4   35.15    1.60
   6   9  -4   19.37    1.74
   6   9  -4   18.16    1.01
   6   9  -4   16.86    1.13
  -6  -9   4   16.90    1.02
  -6  -9   4   17.50    1.02
   5   9  -4    2.49    0.72
   5   9  -4    1.03    0.28
   5   9  -4    1.91    0.43
  -5  -9   4    1.29    0.33
  -5  -9   4    1.62    0.36
   4   9  -4    4.90    0.92
   4   9  -4    6.22    0.56
   4   9  -4    7.05    0.79
  -4  -9   4    6.56    0.58
  -4  -9   4    6.82    0.59
   3   9  -4    8.02    0.61
   3   9  -4    7.74    0.69
   3   9  -4    7.81    1.15
  -3  -9   4    9.41    0.66
  -3  -9   4    8.39    0.59
   2   9  -4   10.26    1.28
   2   9  -4   10.26    0.66
   2   9  -4    9.88    0.75
  -2  -9   4    9.01    0.63
  -2  -9   4    9.93    0.60
   1   9  -4    0.27    0.16
   1   9  -4    0.24    0.26
   1   9  -4    0.54    0.24
  -1  -9   4    0.20    0.18
  -1  -9   4    0.39    0.16
   0   9  -4    2.60    0.49
   0   9  -4    2.81    0.44
   0   9  -4    2.05    0.31
   0  -9   4    2.81    0.35
   0  -9   4    2.28    0.28
  -1   9  -4    0.35    0.17
  -1   9  -4    0.43    0.15
  -1   9  -4    0.24    0.18
  -1   9  -4    0.51    0.15
  -1   9  -4    0.75    0.28
   1  -9   4    0.62    0.19
   1  -9   4    0.26    0.12
  -2   9  -4    7.60    0.50
  -2   9  -4    7.30    0.48
  -2   9  -4    4.58    0.56
  -2   9  -4    7.64    0.68
  -2   9  -4    8.85    0.49
  -2   9  -4    8.30    0.69
   2  -9   4    7.57    0.46
  -3   9  -4   34.10    1.25
  -3   9  -4   37.26    1.60
  -3   9  -4   36.64    1.40
  -3   9  -4   35.50    1.42
  -3   9  -4   35.48    1.62
   3  -9   4   37.96    1.53
   3  -9   4   35.28    1.60
   3  -9   4   36.56    1.27
  -4   9  -4    4.73    0.53
  -4   9  -4    5.57    0.53
  -4   9  -4    4.95    0.52
   4  -9   4    4.96    0.56
   4  -9   4    5.05    0.62
  -5   9  -4   29.16    1.29
  -5   9  -4   30.18    1.42
  -5   9  -4   30.48    1.39
   5  -9   4   29.86    1.44
  -6   9  -4   16.83    1.02
  -6   9  -4   15.04    0.96
  -6   9  -4   15.91    0.92
   6  -9   4   16.49    1.04
  -7   9  -4   93.27    3.33
  -7   9  -4   96.10    3.37
  -7   9  -4   91.06    3.17
   7  -9   4   89.66    3.37
  -8   9  -4  119.98    4.09
  -8   9  -4  128.80    4.33
   8  -9   4  122.12    4.34
  -9   9  -4   56.49    2.36
  -9   9  -4   59.32    2.56
  -9   9  -4   61.96    2.51
 -10   9  -4   16.82    1.15
 -10   9  -4   15.17    1.03
 -10   9  -4   14.50    1.11
  10  -9   4   15.59    1.18
  10  -9   4   15.69    1.00
   7   8  -4   65.13    3.53
   7   8  -4   67.94    2.71
  -7  -8   4   63.91    2.50
  -7  -8   4   65.73    2.46
   6   8  -4   49.15    2.16
   6   8  -4   49.61    2.87
  -6  -8   4   49.61    1.99
  -6  -8   4   51.08    1.97
   5   8  -4  130.80    4.37
   5   8  -4  127.73    4.10
   5   8  -4  123.32    5.13
  -5  -8   4  136.10    4.16
  -5  -8   4  131.16    4.14
   4   8  -4  149.23    4.79
   4   8  -4  145.98    5.53
   4   8  -4  147.82    4.54
  -4  -8   4  146.41    4.55
  -4  -8   4  147.53    4.52
   3   8  -4  140.54    5.21
   3   8  -4  142.34    4.58
   3   8  -4  138.52    4.34
  -3  -8   4  145.44    4.33
  -3  -8   4  144.72    4.38
   2   8  -4  177.37    5.29
   2   8  -4  174.36    5.48
   2   8  -4  179.33    6.13
  -2  -8   4  183.22    5.24
  -2  -8   4  177.58    5.30
   1   8  -4  128.32    4.10
   1   8  -4  126.09    3.91
   1   8  -4  131.79    4.59
  -1  -8   4  127.31    3.91
  -1  -8   4  129.98    3.87
  -1  -8   4  130.97    3.86
   0   8  -4   78.76    2.71
   0   8  -4   79.43    2.54
   0   8  -4   77.17    2.44
   0   8  -4   78.80    2.98
   0  -8   4   80.21    2.50
   0  -8   4   84.31    2.57
   0  -8   4   80.90    2.72
   0  -8   4   80.03    2.42
  -1   8  -4  141.13    4.09
  -1   8  -4  137.36    4.12
  -1   8  -4  138.12    4.61
  -1   8  -4  139.89    4.51
  -1   8  -4  129.89    4.27
  -1   8  -4  137.20    4.07
   1  -8   4  140.75    4.10
   1  -8   4  142.88    4.12
  -2   8  -4  195.28    6.02
  -2   8  -4  188.87    5.57
  -2   8  -4  200.23    5.74
  -2   8  -4  193.10    5.81
   2  -8   4  198.23    5.59
  -3   8  -4   93.57    3.23
  -3   8  -4   96.15    3.16
  -3   8  -4   98.57    2.91
  -3   8  -4   98.65    3.08
   3  -8   4  100.89    3.17
   3  -8   4   98.15    2.90
   3  -8   4   99.48    3.29
  -4   8  -4    9.16    0.60
  -4   8  -4    9.28    0.65
  -4   8  -4    9.09    0.65
   4  -8   4   10.25    0.70
   4  -8   4    8.76    0.58
  -5   8  -4   32.39    1.36
  -5   8  -4   33.54    1.47
  -5   8  -4   31.46    1.44
   5  -8   4   32.06    1.46
  -6   8  -4   14.92    0.94
  -6   8  -4   13.61    0.82
   6  -8   4   13.28    0.90
  -7   8  -4   21.26    1.22
  -7   8  -4   22.14    1.20
  -7   8  -4   21.22    1.12
   7  -8   4   21.20    1.23
  -8   8  -4    8.14    0.84
  -8   8  -4    7.83    0.74
  -8   8  -4    7.44    0.75
   8  -8   4    6.36    0.80
  -9   8  -4   -0.13    0.21
  -9   8  -4    0.06    0.18
  -9   8  -4    0.22    0.23
   9  -8   4   -0.10    0.20
 -10   8  -4    5.36    0.72
 -10   8  -4    5.69    0.77
 -10   8  -4    4.83    0.70
  10  -8   4    4.45    0.73
  10  -8   4    4.81    0.62
   8   7  -4    2.70    0.71
   8   7  -4    4.18    0.61
  -8  -7   4    3.44    0.51
   7   7  -4    8.30    0.90
   7   7  -4    6.89    1.16
   7   7  -4    7.93    0.62
  -7  -7   4    8.30    0.61
  -7  -7   4    7.62    0.67
   6   7  -4    0.64    0.28
   6   7  -4    0.42    0.21
   6   7  -4    1.38    0.53
  -6  -7   4    0.55    0.23
  -6  -7   4    0.17    0.25
   5   7  -4    0.56    0.21
   5   7  -4    0.87    0.42
   5   7  -4    0.76    0.27
  -5  -7   4    0.62    0.23
  -5  -7   4    0.47    0.25
   4   7  -4    0.08    0.26
   4   7  -4    0.34    0.20
   4   7  -4    0.33    0.18
  -4  -7   4    0.64    0.21
  -4  -7   4    0.19    0.19
   3   7  -4    3.75    0.48
   3   7  -4    3.64    0.30
   3   7  -4    3.44    0.39
   3   7  -4    3.47    0.64
  -3  -7   4    3.11    0.36
  -3  -7   4    3.88    0.42
   2   7  -4    3.58    0.65
   2   7  -4    3.27    0.35
   2   7  -4    3.48    0.29
   2   7  -4    4.71    0.53
  -2  -7   4    3.88    0.30
  -2  -7   4    4.50    0.44
  -2  -7   4    4.49    0.37
   1   7  -4   46.21    1.76
   1   7  -4   44.60    1.61
   1   7  -4   45.89    1.50
   1   7  -4   46.37    2.11
  -1  -7   4   48.16    1.49
  -1  -7   4   47.94    1.64
  -1  -7   4   49.24    1.66
  -1  -7   4   47.09    1.60
   0   7  -4   29.13    1.22
   0   7  -4   28.78    1.39
   0   7  -4   28.01    1.03
   0   7  -4   28.33    1.09
   0  -7   4   29.50    1.02
   0  -7   4   29.17    1.09
   0  -7   4   30.81    1.12
   0  -7   4   30.23    1.30
  -1   7  -4   48.50    1.59
  -1   7  -4   47.05    1.64
  -1   7  -4   44.74    1.97
   1  -7   4   49.78    1.59
  -2   7  -4  106.67    3.32
  -2   7  -4  104.61    3.22
  -2   7  -4  104.15    3.12
  -2   7  -4  106.10    3.31
   2  -7   4  109.86    3.13
   2  -7   4  104.78    3.41
  -3   7  -4  165.94    4.91
  -3   7  -4  157.90    5.01
  -3   7  -4  164.29    4.71
  -3   7  -4  159.94    5.04
   3  -7   4  176.30    5.09
   3  -7   4  170.70    4.72
   3  -7   4  169.81    4.92
  -4   7  -4  136.94    4.14
  -4   7  -4  134.34    4.24
   4  -7   4  137.44    4.26
   4  -7   4  134.80    4.06
  -5   7  -4  123.41    4.00
  -5   7  -4  126.54    4.00
  -5   7  -4  126.03    3.88
   5  -7   4  120.47    3.99
  -6   7  -4  142.83    4.49
  -6   7  -4  140.59    4.45
  -6   7  -4  135.89    4.33
   6  -7   4  136.15    4.48
  -7   7  -4  163.68    5.18
  -7   7  -4  158.87    5.02
  -7   7  -4  165.45    5.12
   7  -7   4  157.35    5.21
  -8   7  -4   64.13    2.49
  -8   7  -4   63.74    2.58
   8  -7   4   64.68    2.37
   8  -7   4   63.45    2.63
  -9   7  -4   43.63    1.95
  -9   7  -4   41.83    1.99
   9  -7   4   42.56    1.81
 -10   7  -4   69.80    2.91
 -10   7  -4   72.28    2.88
 -10   7  -4   73.48    2.82
  10  -7   4   71.08    2.71
  10  -7   4   72.01    3.08
   9   6  -4   38.92    1.83
   8   6  -4   64.12    2.56
   8   6  -4   60.39    3.30
  -8  -6   4   63.50    2.46
   7   6  -4   62.76    2.28
   7   6  -4   66.24    3.29
   7   6  -4   64.31    2.54
  -7  -6   4   65.21    2.30
  -7  -6   4   64.64    2.42
   6   6  -4   44.70    1.92
   6   6  -4   45.29    1.71
   6   6  -4   43.96    2.47
  -6  -6   4   44.03    1.79
  -6  -6   4   48.16    1.75
   5   6  -4  103.77    3.28
   5   6  -4  102.33    3.50
   5   6  -4   99.57    4.11
  -5  -6   4  106.59    3.30
  -5  -6   4  105.28    3.34
   4   6  -4  129.60    3.92
   4   6  -4  127.43    4.12
   4   6  -4  118.76    4.63
  -4  -6   4  130.83    3.83
  -4  -6   4  128.61    3.92
  -4  -6   4  133.22    3.94
   3   6  -4   89.49    3.59
   3   6  -4   97.46    3.19
   3   6  -4   98.07    2.89
   3   6  -4   95.53    2.99
  -3  -6   4   97.99    2.92
  -3  -6   4   98.80    3.00
  -3  -6   4   95.72    3.01
   2   6  -4  108.89    3.93
   2   6  -4  113.14    3.27
   2   6  -4  112.44    3.38
   2   6  -4  112.18    3.54
  -2  -6   4  112.32    3.33
  -2  -6   4  109.99    3.38
  -2  -6   4  112.75    3.37
   1   6  -4  171.63    4.88
   1   6  -4  170.92    5.11
   1   6  -4  166.46    4.96
   1   6  -4  176.33    5.53
  -1  -6   4  175.68    4.87
  -1  -6   4  171.59    5.04
  -1  -6   4  170.70    4.95
   0   6  -4  121.39    3.69
   0   6  -4  117.90    3.52
   0   6  -4  123.43    3.57
   0  -6   4  122.34    3.58
   0  -6   4  122.99    3.50
   0  -6   4  117.21    3.86
  -1   6  -4   89.76    2.87
  -1   6  -4   83.85    2.61
  -1   6  -4   84.47    2.70
  -2   6  -4   56.77    1.88
  -2   6  -4   56.24    1.77
  -2   6  -4   58.11    1.90
  -2   6  -4   56.34    2.05
  -2   6  -4   57.64    2.01
   2  -6   4   60.73    2.01
  -3   6  -4   35.55    1.32
  -3   6  -4   34.73    1.39
  -3   6  -4   37.34    1.14
  -3   6  -4   28.37    1.34
   3  -6   4   37.44    1.27
   3  -6   4   37.67    1.40
  -4   6  -4   16.78    0.89
  -4   6  -4   16.06    0.80
  -4   6  -4   16.47    0.87
   4  -6   4   17.57    0.72
   4  -6   4   17.00    0.87
  -5   6  -4   13.56    0.75
  -5   6  -4   12.93    0.78
  -5   6  -4   13.85    0.82
   5  -6   4   13.04    0.80
  -6   6  -4    3.38    0.44
  -6   6  -4    3.31    0.48
  -6   6  -4    3.28    0.46
   6  -6   4    2.74    0.46
  -7   6  -4    0.41    0.23
  -7   6  -4    0.41    0.23
  -7   6  -4    0.65    0.30
   7  -6   4    0.26    0.21
   7  -6   4    0.27    0.20
  -8   6  -4    7.65    0.71
  -8   6  -4    8.25    0.72
  -8   6  -4    7.97    0.80
   8  -6   4    6.86    0.81
   8  -6   4    7.91    0.65
  -9   6  -4    2.54    0.51
  -9   6  -4    2.19    0.45
  -9   6  -4    2.57    0.47
   9  -6   4    2.66    0.54
   9  -6   4    2.90    0.46
 -10   6  -4    1.92    0.42
 -10   6  -4    1.44    0.39
 -10   6  -4    1.80    0.35
  10  -6   4    1.63    0.43
  10  -6   4    1.84    0.37
   9   5  -4    1.46    0.34
   9   5  -4    1.03    0.53
  -9  -5   4    1.13    0.32
   8   5  -4   -0.09    0.27
  -8  -5   4   -0.04    0.20
   7   5  -4    5.50    0.48
   7   5  -4    6.19    0.71
   7   5  -4    5.34    0.98
  -7  -5   4    5.67    0.63
   6   5  -4    0.09    0.27
   6   5  -4    0.47    0.24
   6   5  -4    0.31    0.16
  -6  -5   4    0.17    0.18
  -6  -5   4    0.35    0.23
   5   5  -4   18.97    0.87
   5   5  -4   17.18    1.29
   5   5  -4   19.65    1.04
  -5  -5   4   19.84    0.90
  -5  -5   4   19.16    0.85
  -5  -5   4   17.40    0.90
   4   5  -4   16.22    0.69
   4   5  -4   16.62    0.90
   4   5  -4   15.00    1.11
   4   5  -4   16.11    0.76
  -4  -5   4   17.63    0.81
  -4  -5   4   16.94    0.75
  -4  -5   4   16.63    0.79
   3   5  -4   15.80    0.63
   3   5  -4   15.62    0.83
   3   5  -4   13.94    1.01
   3   5  -4   16.17    0.73
  -3  -5   4   16.07    0.69
  -3  -5   4   16.14    0.73
  -3  -5   4   15.24    0.73
   2   5  -4   13.95    0.92
   2   5  -4   14.27    0.65
   2   5  -4   14.25    0.55
   2   5  -4   13.54    0.73
  -2  -5   4   14.01    0.54
  -2  -5   4   14.09    0.64
  -2  -5   4   14.95    0.64
   1   5  -4   79.20    2.57
   1   5  -4   80.34    2.42
   1   5  -4   77.82    2.45
  -1  -5   4   81.24    2.46
  -1  -5   4   82.44    2.57
  -1  -5   4   81.99    2.41
   0   5  -4  214.61    5.91
   0   5  -4  219.49    6.20
   0   5  -4  209.97    5.97
   0   5  -4  209.07    5.90
   0   5  -4  193.39    5.98
   0  -5   4  215.77    5.88
   0  -5   4  218.96    5.96
   0  -5   4  192.32    6.22
  -1   5  -4  199.63    5.84
  -1   5  -4  202.46    5.84
  -1   5  -4  198.18    5.74
  -1   5  -4  206.04    5.67
  -1   5  -4  200.29    6.08
   1  -5   4  201.74    5.69
  -2   5  -4  214.68    6.50
  -2   5  -4  228.05    6.40
  -2   5  -4  235.51    6.34
  -2   5  -4  222.09    6.53
  -2   5  -4  216.96    6.44
  -2   5  -4  223.93    6.25
   2  -5   4  229.89    6.44
  -3   5  -4   99.79    3.20
  -3   5  -4   99.14    3.23
  -3   5  -4  104.31    3.14
  -3   5  -4  103.39    2.92
   3  -5   4   99.75    2.98
   3  -5   4  105.36    3.17
  -4   5  -4  124.59    4.00
  -4   5  -4  130.43    3.95
  -4   5  -4  128.28    4.02
   4  -5   4  133.41    3.74
   4  -5   4  133.31    4.02
  -5   5  -4  209.32    6.30
  -5   5  -4  215.64    6.28
  -5   5  -4  215.03    6.35
   5  -5   4  212.71    6.36
  -6   5  -4  125.04    3.92
  -6   5  -4  123.04    3.87
  -6   5  -4  122.55    3.96
   6  -5   4  118.22    3.99
   6  -5   4  122.02    3.81
  -7   5  -4  106.82    3.57
  -7   5  -4  105.71    3.50
  -7   5  -4  103.62    3.46
   7  -5   4  100.00    3.62
   7  -5   4  104.99    3.39
  -8   5  -4   90.84    3.15
  -8   5  -4   92.30    3.25
  -8   5  -4   88.88    3.17
   8  -5   4   86.27    3.35
   8  -5   4   89.86    3.06
  -9   5  -4   56.82    2.40
  -9   5  -4   56.24    2.35
  -9   5  -4   58.41    2.32
   9  -5   4   57.52    2.57
   9  -5   4   58.77    2.24
 -10   5  -4   36.66    1.86
 -10   5  -4   39.70    1.89
  10  -5   4   40.07    2.09
   9   4  -4   48.15    2.11
   9   4  -4   50.99    2.80
  -9  -4   4   48.15    2.05
   8   4  -4   39.48    2.34
   8   4  -4   41.34    1.84
  -8  -4   4   42.19    1.78
   7   4  -4   72.84    2.42
   7   4  -4   73.67    2.71
   7   4  -4   71.01    3.22
  -7  -4   4   74.67    2.44
  -7  -4   4   72.10    2.58
  -7  -4   4   72.40    2.70
   6   4  -4  131.85    4.25
   6   4  -4  127.16    4.74
   6   4  -4  130.24    3.97
  -6  -4   4  128.50    4.08
  -6  -4   4  138.46    4.05
   5   4  -4  105.60    3.23
   5   4  -4  101.09    3.85
   5   4  -4  106.48    3.47
  -5  -4   4  107.57    3.32
  -5  -4   4  107.79    3.27
  -5  -4   4  105.89    3.25
   4   4  -4   31.49    1.07
   4   4  -4   31.34    1.15
   4   4  -4   28.12    1.51
   4   4  -4   29.54    1.28
  -4  -4   4   31.12    1.15
  -4  -4   4   31.55    1.19
   3   4  -4   98.44    3.13
   3   4  -4   91.33    3.37
   3   4  -4  100.13    2.97
   3   4  -4   99.22    2.84
  -3  -4   4  100.54    2.96
  -3  -4   4   98.06    2.98
  -3  -4   4   99.70    2.71
   2   4  -4  383.66   10.19
   2   4  -4  359.95   10.46
   2   4  -4  374.08   10.34
  -2  -4   4  371.79   10.33
  -2  -4   4  372.84   10.35
  -2  -4   4  371.90   10.21
   1   4  -4   19.82    0.95
   1   4  -4   18.18    0.79
   1   4  -4   18.97    0.74
  -1  -4   4   19.08    0.84
  -1  -4   4   19.09    0.74
  -1  -4   4   18.49    0.73
   0   4  -4    4.03    0.30
   0   4  -4    5.18    0.48
   0   4  -4    5.40    0.32
   0   4  -4    5.17    0.35
   0   4  -4    5.49    0.38
   0   4  -4    5.76    0.32
   0  -4   4    5.18    0.30
   0  -4   4    4.82    0.44
  -1   4  -4   59.68    2.10
  -1   4  -4   58.03    1.85
  -1   4  -4   57.46    1.86
  -1   4  -4   59.28    1.78
  -1   4  -4   58.67    1.96
  -1   4  -4   55.97    1.80
   1  -4   4   60.31    1.86
   1  -4   4   59.06    1.83
  -2   4  -4   42.63    1.58
  -2   4  -4   44.05    1.36
  -2   4  -4   45.61    1.51
  -2   4  -4   43.64    1.36
  -2   4  -4   41.57    1.56
   2  -4   4   46.87    1.38
   2  -4   4   43.61    1.46
   2  -4   4   43.76    1.47
  -3   4  -4    4.10    0.36
  -3   4  -4    3.89    0.22
  -3   4  -4    3.97    0.34
  -3   4  -4    3.97    0.35
   3  -4   4    4.44    0.23
   3  -4   4    3.56    0.32
   3  -4   4    4.00    0.31
  -4   4  -4    7.67    0.41
  -4   4  -4    9.08    0.55
  -4   4  -4    8.47    0.54
  -4   4  -4    8.38    0.55
   4  -4   4    8.22    0.54
   4  -4   4    8.24    0.50
  -5   4  -4    0.68    0.23
  -5   4  -4    1.10    0.26
  -5   4  -4    0.52    0.19
   5  -4   4    0.81    0.19
   5  -4   4    1.33    0.28
  -6   4  -4    1.59    0.31
  -6   4  -4    2.35    0.40
  -6   4  -4    1.89    0.35
   6  -4   4    1.95    0.31
   6  -4   4    2.32    0.42
  -7   4  -4    2.88    0.46
  -7   4  -4    3.37    0.49
  -7   4  -4    3.05    0.45
   7  -4   4    3.18    0.54
   7  -4   4    2.91    0.41
  -8   4  -4   13.73    0.95
  -8   4  -4   15.19    0.98
  -8   4  -4   14.94    0.94
   8  -4   4   13.91    1.06
  -9   4  -4   20.45    1.24
  -9   4  -4   21.32    1.26
 -10   4  -4   22.12    1.34
 -10   4  -4   23.05    1.35
  10  -4   4   22.51    1.50
  10   3  -4   31.34    2.13
 -10  -3   4   25.17    1.43
   9   3  -4    4.34    0.62
   9   3  -4    3.96    0.82
  -9  -3   4    4.16    0.57
   8   3  -4    2.69    0.65
   8   3  -4    2.75    0.47
  -8  -3   4    2.14    0.36
  -8  -3   4    1.94    0.39
   7   3  -4   49.17    2.00
   7   3  -4   48.06    2.41
   7   3  -4   51.71    1.77
  -7  -3   4   53.14    1.96
  -7  -3   4   50.95    1.89
  -7  -3   4   50.43    1.77
   6   3  -4  121.34    3.86
   6   3  -4  119.93    3.58
   6   3  -4  120.53    4.29
  -6  -3   4  116.61    3.58
  -6  -3   4  116.53    3.67
  -6  -3   4  117.62    3.70
   5   3  -4  122.63    3.61
   5   3  -4  114.28    4.13
   5   3  -4  120.41    3.82
   5   3  -4  121.19    3.60
  -5  -3   4  120.76    3.68
  -5  -3   4  124.56    3.67
   4   3  -4   70.65    2.12
   4   3  -4   67.42    2.34
   4   3  -4   67.33    2.58
   4   3  -4   68.76    2.18
  -4  -3   4   71.35    2.24
  -4  -3   4   73.34    2.23
   3   3  -4   74.30    2.09
   3   3  -4   69.25    2.52
   3   3  -4   71.01    2.35
   3   3  -4   71.75    2.22
  -3  -3   4   73.13    2.23
  -3  -3   4   73.17    2.03
  -3  -3   4   71.40    2.23
   2   3  -4  256.19    7.56
   2   3  -4  276.88    7.31
   2   3  -4  273.46    7.48
   2   3  -4  258.43    7.73
  -2  -3   4  273.14    7.51
  -2  -3   4  276.86    7.37
  -2  -3   4  257.30    7.46
   1   3  -4  277.79    7.95
   1   3  -4  289.92    7.90
   1   3  -4  281.93    8.08
   1   3  -4  288.57    7.93
  -1  -3   4  295.52    8.06
  -1  -3   4  271.42    7.90
  -1  -3   4  283.32    7.95
   0   3  -4   92.26    2.76
   0   3  -4   88.46    2.66
   0   3  -4   93.38    2.69
   0   3  -4   85.73    3.02
   0   3  -4   90.75    2.65
   0  -3   4   91.07    2.69
  -1   3  -4  162.82    4.47
  -1   3  -4  158.90    4.43
  -1   3  -4  158.41    4.76
  -1   3  -4  153.39    4.55
  -1   3  -4  146.94    4.63
   1  -3   4  161.99    4.54
   1  -3   4  165.78    4.48
  -2   3  -4   63.15    1.89
  -2   3  -4   62.18    2.09
  -2   3  -4   61.64    2.08
  -2   3  -4   67.35    2.05
   2  -3   4   64.38    1.97
   2  -3   4   62.92    2.00
  -3   3  -4  258.64    6.99
  -3   3  -4  246.94    7.20
  -3   3  -4  257.73    7.20
  -3   3  -4  243.21    7.21
   3  -3   4  262.49    7.19
   3  -3   4  244.23    7.14
  -4   3  -4  210.37    6.01
  -4   3  -4  200.99    5.96
  -4   3  -4  207.23    5.97
  -4   3  -4  210.86    5.71
   4  -3   4  199.59    6.01
   4  -3   4  198.70    5.90
  -5   3  -4   61.66    2.18
  -5   3  -4   63.47    2.19
  -5   3  -4   64.93    2.24
   5  -3   4   63.22    2.14
   5  -3   4   63.52    2.29
  -6   3  -4  130.38    4.11
  -6   3  -4  133.44    4.17
  -6   3  -4  128.82    4.12
   6  -3   4  129.93    4.04
   6  -3   4  131.75    4.29
  -7   3  -4  157.46    4.95
  -7   3  -4  154.80    4.90
  -7   3  -4  158.17    4.93
   7  -3   4  155.83    5.14
  -8   3  -4   61.43    2.37
  -8   3  -4   61.91    2.33
  -8   3  -4   58.01    2.34
   8  -3   4   61.03    2.24
   8  -3   4   57.57    2.55
  -9   3  -4   45.24    2.00
  -9   3  -4   42.45    1.94
 -10   3  -4   23.35    1.35
 -10   3  -4   23.03    1.36
  10  -3   4   22.67    1.53
  10   2  -4   23.14    1.76
 -10  -2   4   25.06    1.36
   9   2  -4   20.55    1.58
   9   2  -4   21.82    1.21
  -9  -2   4   21.73    1.20
  -9  -2   4   22.54    1.17
   8   2  -4   53.70    2.61
   8   2  -4   55.72    2.18
  -8  -2   4   56.09    2.10
  -8  -2   4   55.31    2.11
   7   2  -4  106.25    3.56
   7   2  -4  109.76    4.04
   7   2  -4  113.02    3.30
  -7  -2   4  108.99    3.47
  -7  -2   4  105.36    3.28
  -7  -2   4  104.02    3.46
   6   2  -4   73.57    2.86
   6   2  -4   71.98    2.52
   6   2  -4   73.28    2.28
  -6  -2   4   74.00    2.42
  -6  -2   4   71.19    2.28
  -6  -2   4   70.21    2.40
   5   2  -4    4.59    0.48
   5   2  -4    3.81    0.57
   5   2  -4    4.28    0.32
   5   2  -4    4.40    0.33
  -5  -2   4    4.43    0.38
  -5  -2   4    5.17    0.39
   4   2  -4   54.34    1.91
   4   2  -4   55.24    1.76
   4   2  -4   55.22    1.72
   4   2  -4   55.33    2.09
  -4  -2   4   56.79    1.62
  -4  -2   4   54.78    1.80
  -4  -2   4   56.36    1.82
   3   2  -4   29.95    1.16
   3   2  -4   30.77    0.95
   3   2  -4   31.58    1.07
  -3  -2   4   31.67    1.09
  -3  -2   4   31.29    0.94
  -3  -2   4   29.29    1.06
   2   2  -4    1.04    0.17
   2   2  -4    0.27    0.09
   2   2  -4    1.00    0.19
  -2  -2   4    0.96    0.12
  -2  -2   4    0.37    0.09
  -2  -2   4    0.35    0.10
   1   2  -4    3.70    0.24
   1   2  -4    3.49    0.25
   1   2  -4    3.43    0.26
  -1  -2   4    3.76    0.30
  -1  -2   4    3.27    0.26
  -1  -2   4    3.65    0.25
   0   2  -4   53.73    1.52
   0   2  -4   50.83    1.59
   0   2  -4   49.31    1.91
   0   2  -4   52.61    1.72
   0   2  -4   51.59    1.56
   0  -2   4   52.16    1.68
  -1   2  -4    8.20    0.39
  -1   2  -4    9.28    0.54
  -1   2  -4    7.97    0.47
  -1   2  -4    7.17    0.43
  -1   2  -4    8.35    0.30
   1  -2   4    9.09    0.36
   1  -2   4    8.03    0.43
  -2   2  -4    1.76    0.24
  -2   2  -4    2.16    0.27
  -2   2  -4    2.10    0.25
  -2   2  -4    2.04    0.21
   2  -2   4    1.92    0.24
   2  -2   4    2.34    0.21
  -3   2  -4  142.28    4.22
  -3   2  -4  143.87    4.24
  -3   2  -4  145.26    4.08
  -3   2  -4  140.64    4.24
   3  -2   4  146.69    4.25
   3  -2   4  138.53    4.19
  -4   2  -4   80.48    2.36
  -4   2  -4   80.45    2.57
  -4   2  -4   78.29    2.56
  -4   2  -4   78.21    2.55
   4  -2   4   76.49    2.51
   4  -2   4   79.61    2.64
  -5   2  -4   21.32    0.98
  -5   2  -4   19.97    0.97
   5  -2   4   19.22    1.04
  -6   2  -4    9.01    0.63
  -6   2  -4    8.41    0.65
  -6   2  -4    7.75    0.60
   6  -2   4    7.72    0.69
   6  -2   4    9.00    0.59
  -7   2  -4  102.12    3.50
  -7   2  -4  108.26    3.51
   7  -2   4  101.47    3.74
   7  -2   4  107.34    3.44
  -8   2  -4  114.78    3.95
  -8   2  -4  121.34    4.01
   8  -2   4  117.33    4.27
  -9   2  -4   36.58    1.77
  -9   2  -4   42.01    1.91
  10  -2   4   22.13    1.49
  10  -2   4   20.39    1.47
  10   1  -4   24.22    1.73
 -10  -1   4   21.88    1.25
 -10  -1   4   24.57    1.34
   9   1  -4    6.32    0.71
   9   1  -4    6.92    1.05
  -9  -1   4    4.78    0.60
  -9  -1   4    6.49    0.70
   8   1  -4   30.97    1.78
   8   1  -4   32.25    1.47
  -8  -1   4   32.80    1.43
  -8  -1   4   32.72    1.43
   7   1  -4  133.37    4.65
   7   1  -4  140.40    4.08
   7   1  -4  132.31    4.27
  -7  -1   4  135.01    4.20
  -7  -1   4  133.77    4.18
   6   1  -4  131.57    4.43
   6   1  -4  134.01    3.87
   6   1  -4  129.69    4.12
  -6  -1   4  130.72    4.01
  -6  -1   4  135.60    4.05
   5   1  -4   96.56    3.37
   5   1  -4  101.06    3.19
   5   1  -4   99.40    2.96
  -5  -1   4   98.94    3.05
  -5  -1   4  101.32    3.09
  -5  -1   4  101.60    2.88
   4   1  -4   89.11    2.67
   4   1  -4   88.68    2.84
   4   1  -4   87.44    2.96
  -4  -1   4   93.67    2.76
  -4  -1   4   86.33    2.70
  -4  -1   4   92.70    2.57
   3   1  -4  642.41   17.91
   3   1  -4  658.53   17.78
  -3  -1   4  624.69   17.78
  -3  -1   4  657.25   17.68
  -3  -1   4  671.37   17.83
   2   1  -4  547.58   14.74
   2   1  -4  536.88   14.80
   2   1  -4  513.01   14.78
  -2  -1   4  543.62   14.72
  -2  -1   4  539.42   14.77
  -2  -1   4  549.82   14.67
   1   1  -4   51.71    1.50
   1   1  -4   50.50    1.58
   1   1  -4   50.69    1.57
  -1  -1   4   52.15    1.66
  -1  -1   4   47.28    1.58
   0   1  -4   37.20    1.20
   0   1  -4   38.43    1.12
   0   1  -4   33.30    1.42
   0   1  -4   36.37    1.27
   0  -1   4   35.79    1.28
  -1   1  -4  475.37   14.23
  -1   1  -4  511.15   14.32
  -1   1  -4  519.91   14.23
  -1   1  -4  506.28   14.13
   1  -1   4  542.46   14.08
   1  -1   4  539.05   14.26
  -2   1  -4  349.01    9.61
  -2   1  -4  352.04    9.54
  -2   1  -4  336.42    9.65
  -2   1  -4  334.95    9.63
   2  -1   4  347.43    9.64
   2  -1   4  348.11    9.60
  -3   1  -4  148.99    4.51
  -3   1  -4  156.01    4.35
  -3   1  -4  146.01    4.47
  -3   1  -4  156.50    4.49
   3  -1   4  149.94    4.48
   3  -1   4  157.12    4.57
  -4   1  -4   39.00    1.28
  -4   1  -4   39.30    1.45
  -4   1  -4   38.71    1.46
  -4   1  -4   36.67    1.42
   4  -1   4   40.29    1.57
  -5   1  -4   72.66    2.47
  -5   1  -4   70.96    2.45
  -5   1  -4   74.89    2.47
   5  -1   4   72.07    2.43
   5  -1   4   73.90    2.65
  -6   1  -4   30.66    1.35
  -6   1  -4   30.94    1.35
  -6   1  -4   32.32    1.37
   6  -1   4   30.32    1.30
   6  -1   4   30.98    1.53
  -7   1  -4   12.67    0.85
  -7   1  -4   13.20    0.84
   7  -1   4   13.76    1.02
  -8   1  -4    3.43    0.55
  -8   1  -4    4.16    0.57
   8  -1   4    3.98    0.72
   8  -1   4    3.37    0.63
  -9   1  -4   19.95    1.23
   9  -1   4   24.03    1.55
   9  -1   4   24.14    1.59
  11   0  -4    6.85    1.20
 -11   0   4    5.78    0.72
 -11   0   4    7.08    0.80
  10   0  -4   20.84    1.53
 -10   0   4   18.51    1.13
 -10   0   4   17.34    1.10
   9   0  -4   52.48    2.13
   9   0  -4   53.05    2.56
  -9   0   4   54.07    2.13
  -9   0   4   55.60    2.12
   8   0  -4   44.28    2.16
   8   0  -4   44.24    1.81
  -8   0   4   45.26    1.76
  -8   0   4   44.26    1.78
   7   0  -4    1.05    0.26
   7   0  -4    1.61    0.42
  -7   0   4    1.46    0.30
  -7   0   4    1.64    0.30
   6   0  -4    1.06    0.25
   6   0  -4    1.11    0.17
   6   0  -4    0.76    0.28
  -6   0   4    1.03    0.23
  -6   0   4    0.97    0.22
  -6   0   4    0.95    0.16
   5   0  -4   14.72    0.60
   5   0  -4   14.75    0.86
   5   0  -4   14.30    0.75
  -5   0   4   14.14    0.70
  -5   0   4   14.75    0.57
  -5   0   4   13.94    0.66
   4   0  -4   14.58    0.72
   4   0  -4   15.06    0.60
   4   0  -4   14.33    0.77
  -4   0   4   14.38    0.62
  -4   0   4   14.75    0.56
  -4   0   4   15.12    0.67
   3   0  -4   30.73    1.03
   3   0  -4   29.14    1.13
   3   0  -4   31.15    1.14
  -3   0   4   30.85    0.97
  -3   0   4   30.25    1.07
  -3   0   4   30.75    1.02
   2   0  -4   14.01    0.62
   2   0  -4   15.19    0.59
   2   0  -4   15.15    0.59
  -2   0   4   14.40    0.59
  -2   0   4   14.19    0.54
   1   0  -4   38.06    1.16
   1   0  -4   39.23    1.28
   1   0  -4   38.13    1.26
  -1   0   4   41.49    1.18
  -1   0   4   39.29    1.30
  -1   0   4   36.86    1.25
   0   0  -4   74.57    2.10
   0   0  -4   73.74    2.20
   0   0  -4   72.75    2.24
   0   0  -4   69.85    2.40
   0   0   4   74.48    2.22
   0   0   4   69.25    2.25
  -1   0  -4   17.84    0.56
  -1   0  -4   16.48    0.68
  -1   0  -4   17.13    0.78
   1   0   4   17.02    0.69
   1   0   4   17.73    0.78
  -2   0  -4  125.95    3.68
  -2   0  -4  130.73    3.48
  -2   0  -4  121.85    3.70
  -2   0  -4  122.56    3.62
   2   0   4  125.88    3.77
  -3   0  -4  114.78    3.55
  -3   0  -4  117.49    3.49
  -3   0  -4  116.15    3.48
  -3   0  -4  111.70    3.37
   3   0   4  116.07    3.64
   3   0   4  115.57    3.53
   3   0   4  119.18    3.25
  -4   0  -4   30.47    1.25
  -4   0  -4   31.29    1.09
  -4   0  -4   30.74    1.22
  -4   0  -4   31.30    1.21
   4   0   4   30.56    1.23
   4   0   4   31.12    1.39
  -5   0  -4   41.35    1.59
  -5   0  -4   39.58    1.55
  -5   0  -4   37.95    1.51
   5   0   4   40.11    1.54
   5   0   4   40.60    1.78
  -6   0  -4  159.22    4.98
  -6   0  -4  159.61    5.15
  -6   0  -4  162.75    4.96
   6   0   4  168.11    5.38
   6   0   4  159.53    5.33
  -7   0  -4  161.73    5.07
  -7   0  -4  159.82    5.10
   7   0   4  168.52    5.58
   7   0   4  160.62    5.46
  -8   0  -4   56.15    2.27
   8   0   4   55.82    2.65
   8   0   4   57.55    2.57
  -9   0  -4   40.83    1.86
   9   0   4   37.88    2.06
   9   0   4   39.62    2.23
  11  -1  -4   49.11    2.62
 -11   1   4   47.78    2.13
 -11   1   4   50.53    2.13
  10  -1  -4   29.23    1.83
 -10   1   4   28.75    1.41
 -10   1   4   27.13    1.43
   9  -1  -4   78.83    3.24
   9  -1  -4   73.48    2.73
  -9   1   4   75.35    2.69
  -9   1   4   77.51    2.77
   8  -1  -4  153.53    5.19
   8  -1  -4  151.17    4.77
  -8   1   4  152.93    4.76
  -8   1   4  151.27    4.68
   7  -1  -4  118.54    3.86
   7  -1  -4  120.31    4.16
  -7   1   4  122.73    3.83
  -7   1   4  121.94    3.75
  -7   1   4  122.47    3.60
   6  -1  -4   49.76    2.04
   6  -1  -4   52.61    1.89
  -6   1   4   50.94    1.75
  -6   1   4   51.74    1.65
  -6   1   4   51.88    1.83
   5  -1  -4   42.91    1.72
   5  -1  -4   43.77    1.41
   5  -1  -4   43.44    1.61
  -5   1   4   45.36    1.42
  -5   1   4   42.86    1.47
  -5   1   4   45.77    1.56
   4  -1  -4  369.88   10.15
   4  -1  -4  362.48   10.33
   4  -1  -4  357.56   10.40
  -4   1   4  376.45   10.26
  -4   1   4  373.36   10.13
   3  -1  -4  894.04   23.59
   3  -1  -4  865.87   23.69
   3  -1  -4  849.68   23.69
  -3   1   4  854.16   23.60
  -3   1   4  864.52   23.52
  -3   1   4  867.50   23.52
   2  -1  -4   15.81    0.66
   2  -1  -4   15.69    0.62
   2  -1  -4   16.74    0.66
  -2   1   4   15.83    0.55
  -2   1   4   15.86    0.59
  -2   1   4   15.73    0.62
   1  -1  -4  174.86    5.01
   1  -1  -4  168.92    4.91
   1  -1  -4  170.43    4.97
  -1   1   4  175.45    4.92
  -1   1   4  179.64    4.97
  -1   1   4  188.11    4.95
   0  -1  -4  350.16    9.38
   0  -1  -4  349.31    9.39
   0  -1  -4  358.71    9.30
   0   1   4  336.39    9.42
   0   1   4  312.97    9.48
   0   1   4  342.28    9.41
   0   1   4  318.75    9.46
  -1  -1  -4  394.00   10.99
  -1  -1  -4  397.39   11.15
  -1  -1  -4  405.80   10.89
  -1  -1  -4  392.29   10.98
   1   1   4  406.40   11.21
   1   1   4  395.97   11.17
  -2  -1  -4  116.65    3.82
  -2  -1  -4  133.13    3.90
  -2  -1  -4  134.69    3.89
   2   1   4  133.38    4.00
   2   1   4  140.57    3.75
   2   1   4  135.58    4.12
   2   1   4  138.07    4.12
  -3  -1  -4   54.22    1.78
  -3  -1  -4   50.99    1.69
  -3  -1  -4   52.27    1.75
   3   1   4   51.41    1.82
   3   1   4   53.88    1.60
   3   1   4   51.61    1.98
   3   1   4   53.79    2.00
  -4  -1  -4   43.99    1.52
  -4  -1  -4   44.47    1.64
  -4  -1  -4   45.19    1.61
   4   1   4   46.61    1.67
   4   1   4   46.82    1.92
   4   1   4   44.98    1.87
   4   1   4   45.42    1.53
  -5  -1  -4   95.69    2.96
  -5  -1  -4   87.64    2.79
  -5  -1  -4   90.37    2.98
   5   1   4   92.41    2.98
   5   1   4   91.20    3.28
   5   1   4   87.85    3.31
  -6  -1  -4   21.81    1.05
  -6  -1  -4   20.93    1.09
   6   1   4   22.54    1.37
   6   1   4   21.04    1.27
  -7  -1  -4   -0.17    0.21
   7   1   4    0.31    0.28
   7   1   4    0.42    0.29
  -8  -1  -4   -0.16    0.19
   8   1   4    0.33    0.27
   8   1   4    0.09    0.21
  -9  -1  -4   12.52    0.93
   9   1   4   13.61    1.22
   9   1   4   12.31    1.06
  11  -2  -4    2.85    0.65
 -11   2   4    1.86    0.41
 -11   2   4    3.01    0.50
  10  -2  -4   18.23    1.39
  10  -2  -4   16.23    1.07
 -10   2   4   17.28    1.04
 -10   2   4   17.21    1.09
   9  -2  -4    9.64    0.74
   9  -2  -4   11.07    1.01
  -9   2   4   10.04    0.73
  -9   2   4    9.97    0.78
   8  -2  -4    1.43    0.42
   8  -2  -4    1.93    0.36
  -8   2   4    1.55    0.25
  -8   2   4    1.86    0.33
  -8   2   4    1.70    0.35
   7  -2  -4    3.54    0.55
   7  -2  -4    3.42    0.45
  -7   2   4    3.15    0.37
  -7   2   4    3.03    0.32
  -7   2   4    3.41    0.44
   6  -2  -4    0.20    0.08
   6  -2  -4    1.16    0.29
   6  -2  -4    0.19    0.15
  -6   2   4    0.09    0.10
  -6   2   4    1.57    0.22
  -6   2   4    0.15    0.14
   5  -2  -4    0.56    0.19
   5  -2  -4    0.41    0.18
   5  -2  -4    0.33    0.09
  -5   2   4    0.33    0.11
  -5   2   4    0.06    0.06
  -5   2   4    0.46    0.15
   4  -2  -4   21.61    0.80
   4  -2  -4   21.32    0.92
   4  -2  -4   20.86    0.95
  -4   2   4   22.00    0.77
  -4   2   4   20.70    0.85
  -4   2   4   22.09    0.79
   3  -2  -4  168.62    4.89
   3  -2  -4  169.04    4.96
  -3   2   4  178.06    4.83
  -3   2   4  169.23    4.87
  -3   2   4  170.70    4.76
   2  -2  -4  135.56    3.95
   2  -2  -4  133.75    3.96
   2  -2  -4  134.49    3.95
  -2   2   4  141.29    3.87
  -2   2   4  137.04    3.87
  -2   2   4  135.38    3.78
   1  -2  -4    3.33    0.25
   1  -2  -4    2.97    0.21
  -1   2   4    2.50    0.24
  -1   2   4    2.79    0.21
  -1   2   4    2.91    0.22
  -1   2   4    2.73    0.19
   0  -2  -4  241.59    6.51
   0  -2  -4  245.08    6.52
   0   2   4  225.74    6.58
   0   2   4  228.27    6.56
   0   2   4  215.85    6.80
   0   2   4  246.23    6.67
  -1  -2  -4  688.85   20.53
  -1  -2  -4  769.38   20.43
  -1  -2  -4  791.46   20.41
  -1  -2  -4  787.75   20.36
   1   2   4  700.79   20.58
   1   2   4  770.76   20.81
   1   2   4  723.36   20.46
  -2  -2  -4   78.77    2.41
  -2  -2  -4   79.76    2.41
   2   2   4   81.20    2.31
   2   2   4   77.98    2.75
   2   2   4   75.72    2.45
   2   2   4   72.79    2.60
  -3  -2  -4   44.48    1.52
  -3  -2  -4   43.14    1.50
  -3  -2  -4   45.29    1.56
   3   2   4   43.14    1.59
   3   2   4   46.80    1.44
   3   2   4   44.21    1.78
   3   2   4   43.83    1.87
  -4  -2  -4   96.69    3.00
  -4  -2  -4   93.62    2.89
  -4  -2  -4   94.13    2.93
   4   2   4   92.83    3.38
   4   2   4   89.58    3.23
   4   2   4   94.01    2.86
   4   2   4   93.65    3.01
  -5  -2  -4  139.39    4.38
  -5  -2  -4  144.31    4.25
   5   2   4  142.64    4.71
   5   2   4  142.85    4.89
  -6  -2  -4  140.59    4.53
   6   2   4  148.79    4.90
   6   2   4  143.32    5.10
  -7  -2  -4   47.72    1.98
   7   2   4   50.08    2.48
   7   2   4   47.24    2.22
  -8  -2  -4   39.76    1.83
   8   2   4   40.98    2.33
   8   2   4   42.80    2.13
   9   2   4   53.49    2.86
   9   2   4   54.87    2.57
  11  -3  -4   35.81    2.16
 -11   3   4   38.21    1.82
 -11   3   4   39.39    1.75
  10  -3  -4   56.33    2.69
  10  -3  -4   53.92    2.21
 -10   3   4   56.03    2.30
 -10   3   4   58.99    2.22
   9  -3  -4  105.10    3.91
   9  -3  -4  101.06    3.47
  -9   3   4  101.42    3.36
  -9   3   4  101.57    3.48
   8  -3  -4   61.21    2.23
   8  -3  -4   59.15    2.50
  -8   3   4   58.73    2.01
  -8   3   4   58.10    2.19
  -8   3   4   59.10    2.08
   7  -3  -4   63.53    2.34
   7  -3  -4   69.19    2.60
  -7   3   4   64.61    2.14
  -7   3   4   67.01    2.32
   6  -3  -4  103.51    2.95
   6  -3  -4   99.98    3.27
   6  -3  -4  101.90    3.43
  -6   3   4  100.61    3.07
  -6   3   4  100.36    3.20
  -6   3   4  102.01    3.06
   5  -3  -4  216.73    6.44
   5  -3  -4  215.35    6.08
   5  -3  -4  216.40    6.34
  -5   3   4  213.91    6.23
  -5   3   4  219.94    6.13
  -5   3   4  216.06    6.09
   4  -3  -4  220.41    6.43
   4  -3  -4  225.81    6.29
   4  -3  -4  214.13    6.47
  -4   3   4  219.96    6.25
  -4   3   4  226.34    6.33
  -4   3   4  227.21    6.18
   3  -3  -4   93.09    2.95
   3  -3  -4   97.32    2.89
  -3   3   4   97.68    2.71
  -3   3   4   96.22    2.82
   2  -3  -4   25.84    0.94
   2  -3  -4   26.33    0.98
   2  -3  -4   25.98    1.02
  -2   3   4   25.35    0.91
  -2   3   4   25.09    0.88
  -2   3   4   25.12    1.02
  -2   3   4   25.68    0.76
  -2   3   4   24.90    0.86
   1  -3  -4  136.31    3.92
   1  -3  -4  134.20    3.83
   1  -3  -4  133.31    3.91
  -1   3   4  137.86    3.81
  -1   3   4  124.88    4.07
  -1   3   4  134.52    3.94
  -1   3   4  144.20    3.88
   0  -3  -4   11.90    0.54
   0  -3  -4   11.02    0.46
   0  -3  -4   11.90    0.52
   0   3   4   11.15    0.46
   0   3   4   10.64    0.73
   0   3   4   11.89    0.60
  -1  -3  -4   65.76    2.01
  -1  -3  -4   67.59    2.00
  -1  -3  -4   60.27    2.09
  -1  -3  -4   66.34    2.06
   1   3   4   64.58    2.03
   1   3   4   67.79    2.01
   1   3   4   64.80    2.45
   1   3   4   63.75    2.21
  -2  -3  -4   42.30    1.43
  -2  -3  -4   41.44    1.40
  -2  -3  -4   41.83    1.40
   2   3   4   42.23    1.84
   2   3   4   39.09    1.40
   2   3   4   41.81    1.36
   2   3   4   37.29    1.58
  -3  -3  -4    5.14    0.40
  -3  -3  -4    5.46    0.36
   3   3   4    5.55    0.38
   3   3   4    5.08    0.34
   3   3   4    3.69    0.49
   3   3   4    5.30    0.73
  -4  -3  -4   17.72    0.84
  -4  -3  -4   17.79    0.89
   4   3   4   19.43    0.83
   4   3   4   17.85    1.06
   4   3   4   19.44    1.25
  -5  -3  -4    0.12    0.16
  -5  -3  -4    0.15    0.20
   5   3   4   -0.11    0.18
   5   3   4    0.32    0.20
  -6  -3  -4   30.27    1.42
   6   3   4   31.95    1.66
   6   3   4   31.73    1.88
  -7  -3  -4    0.37    0.25
   7   3   4    0.44    0.29
   7   3   4    0.21    0.26
  -8  -3  -4    0.92    0.28
   8   3   4    0.98    0.34
   8   3   4    0.49    0.33
  11  -4  -4   -0.04    0.31
 -11   4   4   -0.04    0.21
 -11   4   4   -0.27    0.18
  10  -4  -4    1.18    0.30
  10  -4  -4    1.33    0.45
 -10   4   4    1.60    0.34
 -10   4   4    0.99    0.33
   9  -4  -4    3.69    0.69
   9  -4  -4    3.68    0.53
  -9   4   4    4.23    0.56
  -9   4   4    3.91    0.45
  -9   4   4    4.35    0.51
   8  -4  -4   20.24    1.27
   8  -4  -4   21.00    1.09
  -8   4   4   19.88    1.05
  -8   4   4   20.02    0.94
   7  -4  -4   25.85    1.37
   7  -4  -4   25.83    1.23
  -7   4   4   27.10    1.20
  -7   4   4   25.87    1.06
  -7   4   4   26.78    1.07
   6  -4  -4   40.68    1.29
   6  -4  -4   37.05    1.64
   6  -4  -4   37.19    1.53
  -6   4   4   38.08    1.36
  -6   4   4   37.39    1.32
  -6   4   4   38.07    1.46
   5  -4  -4   84.50    2.45
   5  -4  -4   82.01    2.76
   5  -4  -4   73.02    2.61
  -5   4   4   80.45    2.39
  -5   4   4   80.49    2.55
  -5   4   4   78.08    2.46
   4  -4  -4  199.62    5.84
   4  -4  -4  210.87    6.00
   4  -4  -4  205.91    6.06
  -4   4   4  200.76    5.67
  -4   4   4  212.47    5.82
  -4   4   4  199.06    5.84
   3  -4  -4   80.56    2.77
   3  -4  -4   84.12    2.71
   3  -4  -4   86.80    2.63
  -3   4   4   88.41    2.58
  -3   4   4   84.18    2.80
  -3   4   4   89.15    2.59
  -3   4   4   88.99    2.41
   2  -4  -4   35.66    1.22
   2  -4  -4   35.84    1.27
  -2   4   4   33.04    1.38
  -2   4   4   33.45    1.12
  -2   4   4   36.70    1.19
  -2   4   4   37.52    1.25
   1  -4  -4  133.54    4.10
   1  -4  -4  140.97    4.10
   1  -4  -4  148.64    3.98
  -1   4   4  148.12    3.95
  -1   4   4  134.30    4.43
  -1   4   4  136.97    4.03
  -1   4   4  143.84    4.16
   0  -4  -4  143.85    4.00
   0  -4  -4  141.06    4.14
   0   4   4  146.95    3.94
   0   4   4  145.20    4.27
   0   4   4  131.20    4.59
   0   4   4  139.50    4.06
  -1  -4  -4  117.18    3.52
  -1  -4  -4  119.68    3.47
  -1  -4  -4  118.45    3.56
   1   4   4  118.07    3.73
   1   4   4  118.06    3.51
   1   4   4  126.46    3.50
   1   4   4  117.50    3.44
   1   4   4  116.70    4.10
  -2  -4  -4   43.98    1.49
  -2  -4  -4   41.21    1.51
   2   4   4   44.60    1.49
   2   4   4   43.30    2.01
   2   4   4   45.09    1.47
   2   4   4   42.08    1.72
  -3  -4  -4   80.99    2.63
  -3  -4  -4   83.05    2.63
   3   4   4   83.67    2.59
   3   4   4   84.42    3.28
   3   4   4   80.65    2.90
  -4  -4  -4  129.24    4.00
   4   4   4  133.92    3.99
   4   4   4  125.64    4.31
   4   4   4  129.65    4.74
  -5  -4  -4   92.15    3.09
  -5  -4  -4   94.16    3.02
   5   4   4   90.47    3.39
   5   4   4   94.95    3.83
  -6  -4  -4   78.94    2.78
   6   4   4   77.78    3.49
   6   4   4   76.70    3.07
  -7  -4  -4   31.54    1.52
   7   4   4   29.93    2.02
   7   4   4   31.62    1.75
  -8  -4  -4   48.51    2.12
   8   4   4   52.87    2.89
   8   4   4   48.81    2.37
  11  -5  -4   73.52    3.28
 -11   5   4   72.36    2.68
 -11   5   4   69.21    2.80
  10  -5  -4   71.49    3.12
  10  -5  -4   71.44    2.71
 -10   5   4   71.94    2.55
 -10   5   4   74.35    2.79
   9  -5  -4   78.25    3.18
   9  -5  -4   79.86    2.86
  -9   5   4   81.41    2.69
  -9   5   4   76.83    2.83
  -9   5   4   75.90    2.64
   8  -5  -4   89.74    3.12
   8  -5  -4   88.23    3.35
  -8   5   4   88.19    3.06
  -8   5   4   87.52    2.89
  -8   5   4   94.24    2.91
   7  -5  -4   63.38    2.51
   7  -5  -4   60.14    2.31
  -7   5   4   66.02    2.27
  -7   5   4   62.25    2.12
  -7   5   4   64.24    2.08
   6  -5  -4  102.79    3.54
   6  -5  -4  101.02    3.39
  -6   5   4  103.91    3.28
  -6   5   4  105.52    3.19
  -6   5   4  105.62    3.10
   5  -5  -4  112.33    3.37
   5  -5  -4  111.72    3.57
   5  -5  -4  107.62    3.66
  -5   5   4  118.88    3.39
  -5   5   4  111.08    3.23
  -5   5   4  111.99    3.43
   4  -5  -4  102.21    3.34
   4  -5  -4  107.69    3.11
   4  -5  -4  106.41    3.25
  -4   5   4  105.58    2.87
  -4   5   4  103.72    3.05
  -4   5   4   84.93    3.02
   3  -5  -4   47.00    1.55
   3  -5  -4   45.37    1.78
   3  -5  -4   46.10    1.64
  -3   5   4   46.62    1.52
  -3   5   4   45.25    1.48
  -3   5   4   46.08    1.80
   2  -5  -4   26.68    1.08
   2  -5  -4   27.65    1.04
  -2   5   4   26.07    1.26
  -2   5   4   29.06    0.93
  -2   5   4   30.03    1.10
  -2   5   4   28.57    1.00
   1  -5  -4   66.88    1.92
   1  -5  -4   64.88    2.12
   1  -5  -4   68.38    2.12
  -1   5   4   65.11    2.53
  -1   5   4   66.63    2.19
  -1   5   4   65.13    1.90
   0  -5  -4    6.77    0.44
   0  -5  -4    6.46    0.42
   0  -5  -4    6.68    0.33
   0   5   4    6.87    0.37
   0   5   4    7.00    0.50
   0   5   4    6.53    0.80
  -1  -5  -4    0.28    0.11
  -1  -5  -4    0.43    0.16
  -1  -5  -4    0.17    0.09
   1   5   4    0.82    0.17
   1   5   4    0.58    0.20
   1   5   4    0.63    0.13
   1   5   4    0.72    0.30
  -2  -5  -4    1.41    0.26
   2   5   4    1.72    0.45
   2   5   4    2.02    0.23
   2   5   4    1.71    0.26
   2   5   4    2.07    0.37
  -3  -5  -4    0.17    0.17
  -3  -5  -4    0.32    0.18
   3   5   4    0.25    0.18
   3   5   4    0.19    0.12
   3   5   4    0.28    0.23
  -4  -5  -4    7.29    0.57
  -4  -5  -4    7.34    0.57
   4   5   4    7.85    0.72
   4   5   4    7.75    0.60
   4   5   4    7.32    1.05
  -5  -5  -4   45.78    1.84
   5   5   4   47.52    2.52
   5   5   4   48.36    2.14
  -6  -5  -4   18.07    1.05
   6   5   4   18.16    1.24
  -7  -5  -4    3.71    0.52
   7   5   4    3.61    0.86
   7   5   4    4.68    0.76
  11  -6  -4    5.78    0.92
 -11   6   4    4.21    0.63
  10  -6  -4   16.34    1.27
  10  -6  -4   14.54    0.97
 -10   6   4   15.39    1.04
 -10   6   4   14.58    0.88
   9  -6  -4   36.55    1.68
   9  -6  -4   36.51    1.93
  -9   6   4   36.96    1.67
  -9   6   4   37.13    1.52
   8  -6  -4   21.80    1.16
   8  -6  -4   21.34    1.32
  -8   6   4   22.16    1.03
  -8   6   4   21.61    1.12
   7  -6  -4  109.38    3.75
   7  -6  -4   98.59    3.49
  -7   6   4  105.97    3.41
  -7   6   4  106.58    3.31
   6  -6  -4  178.55    5.53
   6  -6  -4  168.69    5.33
  -6   6   4  174.46    5.19
  -6   6   4  172.89    5.10
   5  -6  -4   83.53    2.85
   5  -6  -4   84.16    2.98
  -5   6   4   84.98    2.65
   4  -6  -4   80.19    2.82
   4  -6  -4   79.91    2.64
   4  -6  -4   80.40    2.48
  -4   6   4   75.30    2.45
  -4   6   4   77.82    2.44
   3  -6  -4  162.51    4.61
   3  -6  -4  152.14    4.97
   3  -6  -4  157.59    4.72
  -3   6   4  151.51    4.99
  -3   6   4  164.87    4.58
  -3   6   4  156.30    4.51
   2  -6  -4  150.97    4.31
   2  -6  -4  146.14    4.38
  -2   6   4  139.64    4.74
  -2   6   4  146.29    4.37
  -2   6   4  147.71    4.12
  -2   6   4  145.39    4.23
   1  -6  -4  294.66    8.52
   1  -6  -4  307.37    8.50
  -1   6   4  307.02    8.39
  -1   6   4  304.88    8.60
  -1   6   4  286.59    9.09
   0  -6  -4  214.07    6.13
   0  -6  -4  215.82    5.92
   0  -6  -4  204.31    6.13
   0   6   4  216.13    6.28
   0   6   4  219.86    5.99
   0   6   4  197.77    6.77
  -1  -6  -4  106.75    3.13
  -1  -6  -4  106.62    3.29
  -1  -6  -4   88.55    3.22
   1   6   4  108.22    3.11
   1   6   4  111.95    3.49
   1   6   4  112.16    4.11
   1   6   4  104.96    3.26
  -2  -6  -4   95.20    2.93
  -2  -6  -4   95.61    3.04
   2   6   4   92.71    3.25
   2   6   4   94.66    3.02
   2   6   4   95.98    3.81
  -3  -6  -4  112.40    3.60
  -3  -6  -4  114.73    3.55
   3   6   4  117.33    4.47
   3   6   4  117.33    3.60
   3   6   4  110.45    3.87
  -4  -6  -4   89.52    2.94
  -4  -6  -4   87.82    2.96
   4   6   4   87.17    3.27
   4   6   4   92.02    3.86
  -5  -6  -4   75.50    2.64
  -5  -6  -4   74.69    2.60
   5   6   4   71.62    2.93
   5   6   4   74.29    3.50
  -6  -6  -4   28.54    1.41
   6   6   4   30.00    1.67
   6   6   4   31.45    2.13
  -7  -6  -4   36.35    1.69
   7   6   4   39.61    2.48
   7   6   4   36.29    1.94
  11  -7  -4   32.52    1.98
 -11   7   4   32.11    1.49
 -11   7   4   31.63    1.65
  10  -7  -4   46.58    2.05
  10  -7  -4   48.85    2.42
 -10   7   4   46.21    1.90
 -10   7   4   48.78    2.08
   9  -7  -4   49.24    2.10
   9  -7  -4   50.35    2.37
  -9   7   4   50.35    2.06
  -9   7   4   50.39    1.92
   8  -7  -4   37.73    1.88
   8  -7  -4   33.46    1.62
  -8   7   4   36.34    1.48
  -8   7   4   38.18    1.60
   7  -7  -4    1.32    0.38
   7  -7  -4    0.89    0.28
  -7   7   4    1.04    0.26
  -7   7   4    0.74    0.22
   6  -7  -4    3.94    0.60
   6  -7  -4    3.29    0.48
  -6   7   4    3.65    0.43
  -6   7   4    4.03    0.43
   5  -7  -4   27.04    1.08
   5  -7  -4   25.75    1.24
   5  -7  -4   28.45    1.42
  -5   7   4   27.62    1.09
  -5   7   4   26.07    1.08
   4  -7  -4    1.54    0.30
   4  -7  -4    1.22    0.33
   4  -7  -4    1.49    0.24
  -4   7   4    1.57    0.25
  -4   7   4    1.62    0.38
  -4   7   4    1.05    0.19
   3  -7  -4    0.27    0.16
   3  -7  -4    0.43    0.15
   3  -7  -4    0.36    0.23
  -3   7   4    0.46    0.11
  -3   7   4    0.48    0.16
  -3   7   4    0.40    0.21
   2  -7  -4    0.58    0.17
   2  -7  -4    0.69    0.19
  -2   7   4    0.83    0.21
  -2   7   4    0.59    0.28
   1  -7  -4   13.82    0.71
   1  -7  -4   13.23    0.72
  -1   7   4   13.99    0.62
  -1   7   4   12.52    1.02
  -1   7   4   13.57    0.76
   0  -7  -4    0.97    0.24
   0  -7  -4    1.65    0.29
   0   7   4    0.77    0.24
   0   7   4    0.59    0.30
   0   7   4    0.76    0.15
  -1  -7  -4    5.35    0.52
  -1  -7  -4    5.72    0.50
   1   7   4    5.64    0.46
   1   7   4    5.67    0.64
   1   7   4    5.13    0.85
  -2  -7  -4   16.88    0.90
   2   7   4   17.51    1.04
   2   7   4   16.97    0.88
   2   7   4   18.82    1.45
  -3  -7  -4   18.60    0.99
   3   7   4   20.51    1.19
   3   7   4   18.56    0.96
   3   7   4   18.43    1.49
  -4  -7  -4   24.02    1.19
   4   7   4   25.04    1.42
   4   7   4   25.32    1.81
  -5  -7  -4   31.09    1.43
   5   7   4   31.41    1.71
   5   7   4   33.39    2.19
   6   7   4   28.10    1.65
   6   7   4   31.07    2.16
  11  -8  -4   18.14    1.43
 -11   8   4   18.46    1.07
 -11   8   4   18.94    1.23
  10  -8  -4    6.83    0.83
  10  -8  -4    6.98    1.01
 -10   8   4    5.61    0.72
 -10   8   4    4.97    0.61
   9  -8  -4   39.82    1.85
   9  -8  -4   40.34    2.10
  -9   8   4   40.31    1.77
  -9   8   4   39.36    1.64
   8  -8  -4   85.92    3.20
   8  -8  -4   86.65    3.43
  -8   8   4   89.24    2.96
  -8   8   4   88.74    3.05
   7  -8  -4   65.46    2.54
   7  -8  -4   67.49    2.75
  -7   8   4   66.02    2.36
  -7   8   4   66.72    2.31
   6  -8  -4   46.56    1.95
   6  -8  -4   48.91    2.14
  -6   8   4   43.21    1.71
  -6   8   4   50.41    1.75
   5  -8  -4  127.58    4.39
   5  -8  -4  127.48    3.87
   5  -8  -4  129.92    4.13
  -5   8   4  122.73    3.86
  -5   8   4  130.03    3.89
   4  -8  -4  144.46    4.33
   4  -8  -4  147.57    4.54
   4  -8  -4  144.01    4.89
  -4   8   4  143.46    4.26
  -4   8   4  139.47    4.90
  -4   8   4  150.97    4.34
   3  -8  -4   82.97    2.74
   3  -8  -4   75.31    3.06
   3  -8  -4   83.56    2.61
  -3   8   4   82.15    2.56
  -3   8   4   79.04    3.14
   2  -8  -4  104.21    3.39
   2  -8  -4  106.17    3.31
  -2   8   4  105.53    3.21
  -2   8   4  102.81    3.97
  -2   8   4  110.39    3.43
   1  -8  -4  267.21    7.65
   1  -8  -4  268.67    7.58
  -1   8   4  250.02    8.39
  -1   8   4  257.99    7.69
  -1   8   4  266.54    7.42
   0  -8  -4   83.00    2.73
   0  -8  -4   82.22    2.77
   0   8   4   84.02    2.88
   0   8   4   79.32    3.41
  -1  -8  -4   99.71    3.30
  -1  -8  -4  101.50    3.34
   1   8   4  103.16    3.49
   1   8   4   98.97    3.30
   1   8   4  108.59    4.24
  -2  -8  -4   63.80    2.24
  -2  -8  -4   57.97    2.18
   2   8   4   57.47    2.36
   2   8   4   65.90    3.13
   2   8   4   57.87    2.17
  -3  -8  -4   40.60    1.70
   3   8   4   41.73    1.92
   3   8   4   41.39    2.46
   3   8   4   41.10    1.69
  -4  -8  -4   30.42    1.43
   4   8   4   28.94    1.60
   4   8   4   31.81    2.14
  -5  -8  -4   14.59    0.96
   5   8   4   15.40    1.14
   5   8   4   16.37    1.52
  11  -9  -4   15.29    1.30
 -11   9   4   15.83    1.10
 -11   9   4   14.83    0.96
  10  -9  -4   14.59    1.02
  10  -9  -4   14.33    1.25
 -10   9   4   13.51    0.90
 -10   9   4   13.65    0.99
   9  -9  -4    4.50    0.80
   9  -9  -4    4.52    0.67
  -9   9   4    4.27    0.54
  -9   9   4    3.69    0.56
   8  -9  -4    8.15    0.99
   8  -9  -4    6.98    0.79
  -8   9   4    7.03    0.63
  -8   9   4    6.81    0.59
   7  -9  -4    5.10    0.68
   7  -9  -4    4.65    0.75
  -7   9   4    3.89    0.47
   6  -9  -4   11.24    0.85
   6  -9  -4   11.64    0.98
  -6   9   4   12.36    0.71
  -6   9   4   12.44    0.72
   5  -9  -4    0.51    0.28
   5  -9  -4   -0.29    0.15
   5  -9  -4    0.19    0.13
  -5   9   4    0.19    0.16
  -5   9   4    0.08    0.11
  -5   9   4    0.53    0.28
   4  -9  -4   11.51    0.66
   4  -9  -4   11.11    0.95
   4  -9  -4   10.88    0.76
  -4   9   4   11.69    0.65
  -4   9   4   12.26    1.01
   3  -9  -4   15.31    0.89
   3  -9  -4   15.02    0.79
  -3   9   4   14.82    0.73
  -3   9   4   14.02    1.14
   2  -9  -4   19.38    1.04
   2  -9  -4   22.04    1.01
  -2   9   4   21.17    0.91
  -2   9   4   22.79    1.53
  -2   9   4   22.88    1.10
   1  -9  -4    1.89    0.33
   1  -9  -4    1.87    0.34
  -1   9   4    1.95    0.39
  -1   9   4    1.14    0.42
  -1   9   4    1.68    0.24
   0  -9  -4   22.44    1.09
   0  -9  -4   22.07    1.11
   0   9   4   21.24    1.15
   0   9   4   22.29    1.57
  -1  -9  -4   78.24    2.76
  -1  -9  -4   75.35    2.69
   1   9   4   80.26    3.57
   1   9   4   78.29    2.89
  -2  -9  -4   48.88    2.00
  -2  -9  -4   48.15    1.95
   2   9   4   53.34    2.85
   2   9   4   51.15    2.16
   2   9   4   49.06    1.97
  -3  -9  -4   34.95    1.57
   3   9   4   38.67    2.43
   3   9   4   34.33    1.55
   3   9   4   33.74    1.74
  -4  -9  -4   39.72    1.76
   4   9   4   40.23    2.57
   4   9   4   39.07    1.96
  -5  -9  -4   49.90    2.13
   5   9   4   52.98    2.44
   5   9   4   55.29    3.15
  11 -10  -4   27.78    1.91
 -11  10   4   28.87    1.57
 -11  10   4   29.87    1.47
  10 -10  -4   62.46    2.69
  10 -10  -4   64.35    3.04
 -10  10   4   64.59    2.59
 -10  10   4   63.30    2.45
   9 -10  -4  123.76    4.50
   9 -10  -4  131.61    4.89
  -9  10   4  131.29    4.32
  -9  10   4  126.81    4.18
   8 -10  -4   61.41    2.78
   8 -10  -4   54.60    2.43
  -8  10   4   57.66    2.20
  -8  10   4   60.15    2.27
   7 -10  -4   56.98    2.61
   7 -10  -4   55.84    2.37
  -7  10   4   55.68    2.09
  -7  10   4   53.24    2.05
   6 -10  -4   87.18    3.49
   6 -10  -4   84.47    3.15
  -6  10   4   86.12    2.87
   5 -10  -4  163.02    5.08
   5 -10  -4  160.79    4.76
   5 -10  -4  154.42    5.48
  -5  10   4  159.51    4.77
  -5  10   4  147.42    5.48
   4 -10  -4   78.34    2.81
   4 -10  -4   81.55    2.62
   4 -10  -4   73.25    3.22
  -4  10   4   72.92    3.26
  -4  10   4   82.78    2.61
   3 -10  -4   56.07    1.99
   3 -10  -4   55.05    2.13
  -3  10   4   51.14    2.61
   2 -10  -4   54.95    2.10
   2 -10  -4   57.07    2.02
  -2  10   4   45.45    2.57
  -2  10   4   56.47    1.87
   1 -10  -4   66.45    2.34
   1 -10  -4   65.10    2.41
  -1  10   4   64.59    2.44
  -1  10   4   62.55    3.05
   0 -10  -4   32.88    1.44
   0 -10  -4   31.86    1.46
   0  10   4   31.14    1.51
   0  10   4   30.65    1.99
  -1 -10  -4   26.77    1.35
  -1 -10  -4   26.72    1.31
   1  10   4   26.02    1.40
   1  10   4   27.18    1.90
  -2 -10  -4   15.33    1.00
  -2 -10  -4   17.14    1.05
   2  10   4   16.58    1.13
   2  10   4   18.36    1.58
  -3 -10  -4   38.25    1.75
  -3 -10  -4   36.32    1.71
   3  10   4   36.69    1.70
   3  10   4   39.13    1.92
   3  10   4   38.76    2.50
  -4 -10  -4    3.51    0.54
   4  10   4    3.37    0.86
   4  10   4    3.43    0.63
 -11  11   4   13.48    1.01
  10 -11  -4    0.90    0.28
  10 -11  -4    1.62    0.50
 -10  11   4    0.56    0.26
 -10  11   4    0.87    0.32
   9 -11  -4    6.04    1.00
   9 -11  -4    4.11    0.63
  -9  11   4    4.61    0.62
  -9  11   4    5.17    0.65
   8 -11  -4    9.71    1.21
   8 -11  -4    9.56    1.05
  -8  11   4   10.76    0.78
  -8  11   4   10.39    0.76
   7 -11  -4    2.76    0.60
   7 -11  -4    2.70    0.53
  -7  11   4    2.90    0.46
   6 -11  -4    8.24    0.88
   6 -11  -4    9.14    1.14
  -6  11   4    9.05    0.65
   5 -11  -4   45.11    2.36
   5 -11  -4   44.53    1.97
   5 -11  -4   46.03    1.72
  -5  11   4   42.32    2.35
   4 -11  -4   62.34    2.39
   4 -11  -4   56.52    2.79
   4 -11  -4   60.26    2.15
  -4  11   4   61.88    2.12
  -4  11   4   56.14    2.85
   3 -11  -4   21.04    1.04
   3 -11  -4   19.49    1.13
  -3  11   4   19.69    0.93
  -3  11   4   19.11    1.52
   2 -11  -4   27.43    1.38
   2 -11  -4   28.81    1.32
  -2  11   4   28.20    1.93
   1 -11  -4   69.40    2.63
   1 -11  -4   71.55    2.55
  -1  11   4   71.62    3.39
  -1  11   4   69.42    2.66
   0 -11  -4   89.05    3.19
   0 -11  -4   87.60    3.11
   0  11   4   86.28    3.24
   0  11   4   96.57    4.15
  -1 -11  -4   56.15    2.23
  -1 -11  -4   55.36    2.27
   1  11   4   56.72    3.00
   1  11   4   54.11    2.34
  -2 -11  -4   42.62    1.91
  -2 -11  -4   39.50    1.84
   2  11   4   45.25    2.67
   2  11   4   42.01    2.02
  -3 -11  -4   25.49    1.39
  -3 -11  -4   24.35    1.36
   3  11   4   24.88    1.51
   3  11   4   27.97    2.06
  10 -12  -4   57.28    2.67
  10 -12  -4   57.20    2.98
 -10  12   4   61.12    2.49
 -10  12   4   60.22    2.41
   9 -12  -4   53.04    2.47
   9 -12  -4   52.10    2.77
  -9  12   4   53.09    2.17
   8 -12  -4   37.10    1.98
   8 -12  -4   41.81    2.33
  -8  12   4   38.29    1.70
   7 -12  -4   50.19    2.34
   7 -12  -4   49.95    2.65
  -7  12   4   53.26    2.05
   6 -12  -4   93.81    4.01
   6 -12  -4   96.95    3.58
  -6  12   4   96.47    3.24
   5 -12  -4   70.96    2.69
   5 -12  -4   60.67    3.06
  -5  12   4   71.23    2.39
  -5  12   4   57.49    3.08
   4 -12  -4    6.97    0.77
   4 -12  -4    7.12    1.07
   4 -12  -4    6.87    0.58
  -4  12   4    6.38    1.08
   3 -12  -4   17.04    1.09
   3 -12  -4   17.67    0.98
  -3  12   4   14.27    1.39
   2 -12  -4   41.76    1.74
   2 -12  -4   38.50    1.81
  -2  12   4   41.15    2.47
   1 -12  -4   21.97    1.20
   1 -12  -4   22.49    1.27
  -1  12   4   21.86    1.75
  -1  12   4   21.89    1.27
   0 -12  -4    0.69    0.27
   0 -12  -4    0.14    0.26
   0  12   4    0.24    0.37
   0  12   4    0.92    0.32
  -1 -12  -4    0.19    0.26
  -1 -12  -4   -0.10    0.26
   1  12   4    0.57    0.30
   1  12   4    0.26    0.30
  -2 -12  -4    0.50    0.33
  -2 -12  -4    0.31    0.26
   2  12   4    1.00    0.32
   2  12   4    0.07    0.23
  10 -13  -4    9.54    1.11
   9 -13  -4   11.21    1.41
   9 -13  -4   14.39    1.12
  -9  13   4   12.41    0.91
   8 -13  -4    5.71    0.82
   8 -13  -4    5.58    1.02
  -8  13   4    5.30    0.68
   7 -13  -4    4.38    0.93
   7 -13  -4    4.56    0.72
  -7  13   4    5.08    0.63
   6 -13  -4   54.69    2.92
   6 -13  -4   58.92    2.54
  -6  13   4   58.44    2.22
   5 -13  -4   72.34    2.82
   5 -13  -4   66.46    3.31
  -5  13   4   62.97    3.34
  -5  13   4   71.07    2.50
   4 -13  -4   17.11    0.98
   4 -13  -4   16.39    1.11
   4 -13  -4   16.01    1.45
  -4  13   4   14.83    1.44
  -4  13   4   17.17    0.94
   3 -13  -4   32.81    1.66
   3 -13  -4   31.61    1.48
  -3  13   4   29.97    2.14
   2 -13  -4   83.51    3.03
   2 -13  -4   84.88    3.19
  -2  13   4   83.90    3.97
   1 -13  -4   74.62    2.89
   1 -13  -4   70.58    2.75
  -1  13   4   75.85    3.70
   0 -13  -4   70.80    2.75
   0 -13  -4   69.38    2.81
   0  13   4   70.75    2.89
   0  13   4   76.13    3.71
  -1 -13  -4   27.10    1.46
  -1 -13  -4   27.67    2.08
   1  13   4   30.01    2.16
   1  13   4   22.78    1.44
   9 -14  -4   14.25    1.15
   8 -14  -4   21.24    1.42
   8 -14  -4   17.42    1.51
  -8  14   4   17.25    1.07
   7 -14  -4   37.11    2.39
   7 -14  -4   44.55    2.19
  -7  14   4   41.64    1.81
   6 -14  -4   10.98    1.42
   6 -14  -4   13.38    1.05
  -6  14   4   13.43    0.88
   5 -14  -4    3.11    0.53
   5 -14  -4    2.23    0.62
  -5  14   4    3.30    0.87
  -5  14   4    4.15    0.53
   4 -14  -4    4.73    0.67
   4 -14  -4    5.38    1.00
   4 -14  -4    6.08    0.66
  -4  14   4    4.85    0.99
   3 -14  -4   11.93    0.99
   3 -14  -4   10.17    0.81
  -3  14   4    8.34    1.33
   2 -14  -4    2.02    0.47
   2 -14  -4    2.50    0.47
  -2  14   4    1.85    0.60
   1 -14  -4    2.46    0.48
   1 -14  -4    2.70    0.46
  -1  14   4    2.52    0.67
   7 -15  -4   42.70    2.33
  -7  15   4   39.69    1.80
   6 -15  -4   52.72    3.11
   6 -15  -4   70.54    2.89
  -6  15   4   68.82    2.47
  -6  15   4   56.01    3.27
   5 -15  -4   31.56    2.19
   5 -15  -4   35.05    1.81
  -5  15   4   30.45    2.25
   4 -15  -4   23.93    1.85
   4 -15  -4   25.03    1.48
   4 -15  -4   27.12    1.36
  -4  15   4   24.75    1.99
   3 -15  -4   52.70    3.24
   3 -15  -4   58.31    2.31
   3 -15  -4   51.31    2.92
  -3  15   4   54.43    3.46
  -1  16  -5   42.05    2.64
   1 -16   5   39.25    1.82
  -2  16  -5   20.47    1.54
   2 -16   5   19.51    1.33
  -3  16  -5   10.83    1.07
   3 -16   5   11.64    1.04
   3 -16   5    9.92    1.13
  -4  16  -5   25.77    1.72
   4 -16   5   26.09    1.65
   5 -16   5   70.69    3.13
   1  15  -5    0.65    0.31
   0  15  -5    0.31    0.30
   0  15  -5    0.59    0.27
   0 -15   5    0.77    0.33
  -1  15  -5   21.51    1.40
  -1  15  -5   18.72    1.46
   1 -15   5   17.62    1.12
   1 -15   5   17.73    1.23
  -2  15  -5   14.87    1.28
   2 -15   5   14.52    0.93
   2 -15   5   13.86    1.09
  -3  15  -5    3.31    0.68
   3 -15   5    2.96    0.58
   3 -15   5    3.26    0.62
  -4  15  -5   11.58    1.06
   4 -15   5    8.55    1.07
   4 -15   5    8.60    1.05
  -5  15  -5   37.01    1.72
   5 -15   5   37.01    2.01
  -6  15  -5   49.04    2.13
   6 -15   5   49.39    2.41
  -7  15  -5   24.84    1.37
   7 -15   5   22.75    1.49
   2  14  -5   21.38    1.68
   2  14  -5   21.67    1.43
  -2 -14   5   22.55    1.29
   1  14  -5   46.49    2.23
   1  14  -5   47.03    2.63
  -1 -14   5   40.86    1.91
   0  14  -5   84.72    3.13
   0  14  -5   93.81    3.88
   0  14  -5   89.37    3.52
   0 -14   5   87.72    3.15
  -1  14  -5   45.27    2.18
  -1  14  -5   43.61    1.82
  -1  14  -5   46.30    2.40
   1 -14   5   41.52    1.79
   1 -14   5   40.82    2.04
  -2  14  -5   12.41    1.13
  -2  14  -5   11.54    1.20
   2 -14   5   11.42    0.96
   2 -14   5   10.83    0.79
  -3  14  -5   37.90    2.01
   3 -14   5   36.28    1.94
   3 -14   5   31.96    1.78
  -4  14  -5   42.05    2.12
   4 -14   5   33.81    1.83
  -5  14  -5   17.05    1.02
   5 -14   5   15.63    1.18
  -6  14  -5    2.86    0.50
   6 -14   5    2.71    0.55
  -7  14  -5    3.33    0.57
  -7  14  -5    3.98    0.74
   7 -14   5    2.19    0.51
  -8  14  -5   10.92    0.96
   8 -14   5   10.41    0.95
   3  13  -5    5.02    0.66
   3  13  -5    5.93    1.08
   3  13  -5    6.71    0.87
  -3 -13   5    4.51    0.61
   2  13  -5    1.39    0.36
   2  13  -5    1.55    0.44
   2  13  -5    1.49    0.60
  -2 -13   5    1.40    0.36
   1  13  -5   13.67    1.28
   1  13  -5   14.49    1.13
   1  13  -5   15.38    0.96
  -1 -13   5   13.86    0.91
   0  13  -5   52.00    2.55
   0  13  -5   47.91    1.96
   0  13  -5   52.17    2.29
   0 -13   5   45.93    1.93
  -1  13  -5   41.69    2.17
  -1  13  -5   36.70    1.60
  -1  13  -5   37.69    1.90
   1 -13   5   37.83    1.60
  -2  13  -5   28.74    1.66
  -2  13  -5   25.58    1.46
   2 -13   5   25.25    1.18
   2 -13   5   23.68    1.39
  -3  13  -5   52.33    2.36
   3 -13   5   50.56    2.29
   3 -13   5   39.64    2.04
  -4  13  -5   46.99    2.22
  -4  13  -5   47.51    1.88
   4 -13   5   46.69    2.18
   4 -13   5   40.77    2.02
  -5  13  -5   87.08    3.06
   5 -13   5   84.90    3.33
  -6  13  -5   49.06    2.31
  -6  13  -5   50.72    2.05
   6 -13   5   44.25    2.19
  -7  13  -5   21.54    1.38
  -7  13  -5   17.90    1.15
   7 -13   5   18.10    1.26
  -8  13  -5   34.33    1.87
  -8  13  -5   32.67    1.64
   8 -13   5   30.00    1.75
   4  12  -5   50.23    2.31
   4  12  -5   47.48    2.04
   4  12  -5   54.90    3.08
  -4 -12   5   47.99    2.07
   3  12  -5   24.34    1.30
   3  12  -5   26.07    1.52
   3  12  -5   27.21    1.96
  -3 -12   5   26.39    1.34
   2  12  -5   47.67    1.95
   2  12  -5   48.33    2.19
   2  12  -5   47.48    2.59
  -2 -12   5   46.46    1.94
   1  12  -5  122.84    4.61
   1  12  -5  118.55    4.18
   1  12  -5  112.17    3.84
  -1 -12   5  119.17    3.88
   0  12  -5   44.12    1.82
   0  12  -5   49.70    2.40
   0  12  -5   47.34    2.11
   0 -12   5   46.73    1.84
  -1  12  -5   29.08    1.32
  -1  12  -5   30.19    1.58
  -1  12  -5   34.53    1.83
   1 -12   5   30.11    1.33
  -2  12  -5   27.71    1.51
  -2  12  -5   31.33    1.68
   2 -12   5   28.18    1.23
   2 -12   5   28.59    1.49
  -3  12  -5   31.44    1.35
  -3  12  -5   31.89    1.68
   3 -12   5   30.31    1.62
   3 -12   5   27.40    1.50
  -4  12  -5   10.27    0.88
  -4  12  -5   10.63    0.90
  -4  12  -5    8.22    0.66
   4 -12   5    8.56    0.74
   4 -12   5    8.92    0.81
  -5  12  -5    2.60    0.44
   5 -12   5    2.74    0.53
  -6  12  -5    1.29    0.38
  -6  12  -5    1.10    0.32
   6 -12   5    0.95    0.33
  -7  12  -5    3.20    0.60
  -7  12  -5    2.57    0.48
   7 -12   5    4.06    0.67
  -8  12  -5    1.44    0.41
  -8  12  -5    1.07    0.36
   8 -12   5    0.79    0.30
  -9  12  -5   15.44    1.19
  -9  12  -5   16.89    1.24
   9 -12   5   16.84    1.20
   9 -12   5   15.58    1.09
   5  11  -5    7.97    0.65
   5  11  -5    8.96    1.00
   5  11  -5    8.67    1.40
  -5 -11   5    7.30    0.64
   4  11  -5   10.77    1.46
   4  11  -5   10.79    0.80
   4  11  -5   12.93    0.98
  -4 -11   5   12.01    0.85
  -4 -11   5   11.35    0.78
   3  11  -5   27.47    1.35
   3  11  -5   28.24    1.54
   3  11  -5   28.66    2.00
  -3 -11   5   30.58    1.41
  -3 -11   5   27.83    1.28
   2  11  -5   69.49    3.20
   2  11  -5   68.57    2.48
   2  11  -5   67.86    2.70
  -2 -11   5   65.56    2.46
  -2 -11   5   69.59    2.37
   1  11  -5   55.66    2.08
   1  11  -5   57.61    2.34
   1  11  -5   55.69    2.63
  -1 -11   5   54.79    2.08
  -1 -11   5   56.17    1.99
   0  11  -5   63.20    2.72
   0  11  -5   61.88    2.41
   0  11  -5   54.95    2.10
   0 -11   5   57.79    2.03
   0 -11   5   57.06    2.11
  -1  11  -5   77.22    2.89
  -1  11  -5   77.69    2.60
  -1  11  -5   82.10    3.12
   1 -11   5   74.75    2.58
   1 -11   5   74.33    2.59
  -2  11  -5   61.41    2.52
  -2  11  -5   56.65    2.35
  -2  11  -5   60.27    2.07
  -2  11  -5   57.71    2.08
   2 -11   5   61.15    2.52
   2 -11   5   59.08    2.05
  -3  11  -5  176.99    5.80
  -3  11  -5  175.47    5.19
  -3  11  -5  175.97    5.64
   3 -11   5  164.51    5.45
   3 -11   5  170.98    5.57
   3 -11   5  171.15    5.08
  -4  11  -5  125.33    3.97
  -4  11  -5  130.26    4.32
   4 -11   5  115.74    4.10
   4 -11   5  123.97    4.23
  -5  11  -5   77.80    2.93
  -5  11  -5   73.42    2.65
   5 -11   5   72.46    2.85
  -6  11  -5   47.85    1.99
  -6  11  -5   51.07    2.22
   6 -11   5   49.95    2.18
  -7  11  -5   65.02    2.68
  -7  11  -5   64.10    2.46
   7 -11   5   59.28    2.58
  -8  11  -5   95.68    3.46
  -8  11  -5  100.58    3.73
   8 -11   5   93.43    3.63
  -9  11  -5   45.38    2.05
  -9  11  -5   49.50    2.31
   9 -11   5   44.46    1.99
   9 -11   5   44.43    2.20
   6  10  -5   28.15    1.58
   6  10  -5   28.10    1.39
   6  10  -5   30.38    2.21
  -6 -10   5   29.23    1.42
  -6 -10   5   29.47    1.43
   5  10  -5   33.88    1.54
   5  10  -5   36.26    2.38
   5  10  -5   32.64    1.71
  -5 -10   5   33.94    1.56
  -5 -10   5   33.13    1.52
   4  10  -5   49.65    2.21
   4  10  -5   54.91    2.93
   4  10  -5   48.60    1.99
  -4 -10   5   52.37    2.04
  -4 -10   5   50.96    1.97
   3  10  -5   29.40    1.97
   3  10  -5   29.37    1.53
  -3 -10   5   29.13    1.36
  -3 -10   5   30.00    1.30
   2  10  -5   24.08    1.30
   2  10  -5   22.77    1.12
  -2 -10   5   23.63    1.14
  -2 -10   5   23.94    1.09
   1  10  -5   23.86    1.49
   1  10  -5   24.48    1.27
   1  10  -5   22.58    1.07
  -1 -10   5   22.66    1.02
  -1 -10   5   22.01    1.07
   0  10  -5    1.98    0.33
   0  10  -5    2.17    0.48
   0  10  -5    1.58    0.36
   0 -10   5    1.97    0.32
   0 -10   5    1.99    0.30
  -1  10  -5   13.04    0.86
  -1  10  -5   11.12    0.88
  -1  10  -5   10.96    0.63
  -1  10  -5   12.25    0.69
   1 -10   5   11.90    0.66
   1 -10   5   12.42    0.63
   1 -10   5   11.24    0.66
   1 -10   5   11.09    0.82
  -2  10  -5    5.61    0.77
  -2  10  -5    6.78    0.50
  -2  10  -5    6.26    0.46
  -2  10  -5    6.22    0.48
  -2  10  -5    6.52    0.78
   2 -10   5    6.55    0.47
   2 -10   5    6.95    0.49
  -3  10  -5    1.04    0.25
  -3  10  -5    0.27    0.13
  -3  10  -5    1.14    0.26
  -3  10  -5    0.79    0.32
  -3  10  -5    0.77    0.19
   3 -10   5    1.07    0.31
   3 -10   5    0.98    0.28
   3 -10   5    0.93    0.19
  -4  10  -5    2.41    0.40
  -4  10  -5    3.16    0.53
  -4  10  -5    3.20    0.45
   4 -10   5    3.66    0.54
   4 -10   5    2.38    0.39
  -5  10  -5    5.53    0.64
  -5  10  -5    4.23    0.60
  -5  10  -5    5.10    0.59
   5 -10   5    4.36    0.59
  -6  10  -5   14.91    0.97
  -6  10  -5   14.17    0.91
  -6  10  -5   15.04    1.03
   6 -10   5   14.08    0.98
  -7  10  -5    6.44    0.81
  -7  10  -5    6.04    0.70
  -7  10  -5    6.56    0.77
   7 -10   5    6.04    0.76
  -8  10  -5   25.83    1.51
  -8  10  -5   23.38    1.31
   8 -10   5   24.21    1.43
   8 -10   5   25.73    1.33
  -9  10  -5   21.24    1.28
  -9  10  -5   22.97    1.46
   9 -10   5   22.74    1.28
   9 -10   5   21.99    1.41
  10 -10   5    9.23    1.32
   7   9  -5   19.56    1.06
   7   9  -5   19.74    1.24
   7   9  -5   17.95    1.65
  -7  -9   5   15.94    1.01
  -7  -9   5   19.84    1.12
   6   9  -5   17.61    1.02
   6   9  -5   18.39    1.67
   6   9  -5   18.71    1.22
  -6  -9   5   19.80    1.07
  -6  -9   5   19.31    1.10
   5   9  -5   60.83    3.12
   5   9  -5   57.13    2.43
   5   9  -5   56.22    2.18
  -5  -9   5   59.08    2.21
  -5  -9   5   58.58    2.21
   4   9  -5   90.60    3.13
   4   9  -5   94.77    3.41
   4   9  -5   91.63    4.04
  -4  -9   5   95.08    3.13
  -4  -9   5   97.67    3.19
   3   9  -5   88.06    3.68
   3   9  -5   82.40    2.80
   3   9  -5   81.77    3.02
  -3  -9   5   81.81    2.75
  -3  -9   5   81.66    2.80
   2   9  -5   70.47    3.09
   2   9  -5   67.84    2.58
   2   9  -5   67.66    2.38
  -2  -9   5   69.15    2.33
  -2  -9   5   71.79    2.41
   1   9  -5  130.89    4.03
   1   9  -5  129.65    4.24
   1   9  -5  131.18    4.62
  -1  -9   5  127.52    4.02
  -1  -9   5  132.56    3.97
   0   9  -5  149.54    4.49
   0   9  -5  145.99    4.94
   0   9  -5  147.04    4.71
   0  -9   5  152.85    4.71
   0  -9   5  148.58    4.45
   0  -9   5  150.87    4.50
  -1   9  -5   59.94    2.04
  -1   9  -5   66.27    2.59
  -1   9  -5   61.61    2.28
  -1   9  -5   62.06    2.09
  -1   9  -5   58.73    2.04
   1  -9   5   59.99    2.05
   1  -9   5   62.62    2.08
   1  -9   5   61.61    2.01
   1  -9   5   60.23    2.39
  -2   9  -5  101.68    3.73
  -2   9  -5  107.67    3.32
  -2   9  -5   99.66    3.42
  -2   9  -5  103.80    3.17
   2  -9   5  105.68    3.51
   2  -9   5  103.57    3.17
  -3   9  -5  126.36    3.73
  -3   9  -5  126.91    3.99
  -3   9  -5  132.66    3.92
  -3   9  -5  108.21    4.04
  -3   9  -5  125.02    4.21
   3  -9   5  132.65    4.14
   3  -9   5  127.18    4.02
   3  -9   5  126.06    3.72
  -4   9  -5   50.54    1.84
  -4   9  -5   47.64    1.99
  -4   9  -5   46.51    1.89
   4  -9   5   47.88    1.93
  -5   9  -5   54.83    2.21
  -5   9  -5   55.58    2.17
  -5   9  -5   54.01    2.04
   5  -9   5   55.02    2.17
  -6   9  -5   47.16    2.03
  -6   9  -5   46.34    1.88
   6  -9   5   46.76    1.99
  -7   9  -5   59.67    2.39
  -7   9  -5   56.02    2.37
  -7   9  -5   52.06    2.17
   7  -9   5   56.57    2.33
  -8   9  -5   50.06    2.21
  -8   9  -5   48.97    2.16
  -8   9  -5   43.32    1.97
   8  -9   5   47.75    1.97
   8  -9   5   46.65    2.15
  -9   9  -5   17.44    1.12
  -9   9  -5   17.90    1.27
  -9   9  -5   18.35    1.23
   9  -9   5   17.62    1.09
   9  -9   5   16.77    1.20
 -10   9  -5   20.76    1.32
 -10   9  -5   20.04    1.22
  10  -9   5   19.80    1.17
  10  -9   5   18.82    1.32
   7   8  -5   16.31    0.95
   7   8  -5   17.27    1.15
   7   8  -5   16.82    1.63
  -7  -8   5   18.26    1.01
  -7  -8   5   15.88    1.02
   6   8  -5   29.00    1.54
   6   8  -5   28.06    2.04
  -6  -8   5   29.95    1.36
  -6  -8   5   28.07    1.37
   5   8  -5   51.38    2.75
   5   8  -5   51.31    2.17
   5   8  -5   50.04    1.93
  -5  -8   5   51.11    1.96
  -5  -8   5   51.14    1.97
   4   8  -5    4.08    0.81
   4   8  -5    3.76    0.56
   4   8  -5    3.73    0.48
  -4  -8   5    3.73    0.47
  -4  -8   5    3.80    0.47
   3   8  -5    1.01    0.26
   3   8  -5    1.03    0.30
   3   8  -5    2.38    0.58
  -3  -8   5    0.89    0.25
  -3  -8   5    0.86    0.23
   2   8  -5    5.56    0.47
   2   8  -5    6.32    0.91
   2   8  -5    6.13    0.63
  -2  -8   5    5.30    0.52
  -2  -8   5    6.37    0.47
  -2  -8   5    6.59    0.61
   1   8  -5    5.71    0.45
   1   8  -5    4.88    0.55
   1   8  -5    5.62    0.74
  -1  -8   5    6.00    0.44
  -1  -8   5    5.95    0.46
  -1  -8   5    5.22    0.45
   0   8  -5    0.05    0.12
   0   8  -5   -0.04    0.08
   0   8  -5    0.16    0.10
   0   8  -5    0.22    0.12
   0  -8   5    0.22    0.14
   0  -8   5    0.36    0.11
   0  -8   5    0.19    0.15
   0  -8   5    0.30    0.14
  -1   8  -5    0.60    0.15
  -1   8  -5    0.32    0.19
  -1   8  -5    0.16    0.09
  -1   8  -5    0.85    0.19
  -1   8  -5    0.03    0.07
  -1   8  -5    0.18    0.14
   1  -8   5    0.01    0.11
   1  -8   5    1.04    0.22
   1  -8   5    0.35    0.13
  -2   8  -5   25.67    1.22
  -2   8  -5   24.63    1.15
  -2   8  -5   26.83    1.01
  -2   8  -5   25.44    1.07
  -2   8  -5   26.20    1.14
   2  -8   5   26.68    1.06
   2  -8   5   27.11    1.22
   2  -8   5   26.00    1.00
  -3   8  -5    9.49    0.60
  -3   8  -5    9.08    0.65
  -3   8  -5   10.24    0.73
  -3   8  -5    8.44    0.45
  -3   8  -5    7.41    0.59
   3  -8   5    9.06    0.47
   3  -8   5    9.13    0.59
   3  -8   5    9.32    0.64
  -4   8  -5   46.26    1.88
  -4   8  -5   45.34    1.73
   4  -8   5   45.65    1.80
  -5   8  -5   38.64    1.69
  -5   8  -5   39.11    1.59
  -5   8  -5   39.87    1.72
   5  -8   5   38.22    1.65
  -6   8  -5   21.56    1.22
  -6   8  -5   22.70    1.24
  -6   8  -5   21.64    1.13
   6  -8   5   22.83    1.21
  -7   8  -5   30.81    1.58
  -7   8  -5   32.06    1.57
  -7   8  -5   31.62    1.47
   7  -8   5   30.65    1.41
   7  -8   5   30.41    1.54
  -8   8  -5   78.20    2.94
  -8   8  -5   73.33    2.80
  -8   8  -5   78.86    3.00
   8  -8   5   72.93    2.72
   8  -8   5   73.58    2.94
  -9   8  -5   38.31    1.81
  -9   8  -5   39.45    1.94
  -9   8  -5   39.67    1.92
   9  -8   5   37.97    1.76
   9  -8   5   39.44    1.97
 -10   8  -5   47.32    2.33
 -10   8  -5   48.01    2.23
 -10   8  -5   47.37    2.13
  10  -8   5   47.49    2.06
  10  -8   5   47.61    2.31
   8   7  -5   34.78    1.73
   8   7  -5   32.57    2.32
  -8  -7   5   33.43    1.59
   7   7  -5   33.84    1.48
   7   7  -5   33.59    2.28
   7   7  -5   36.27    1.74
  -7  -7   5   36.11    1.52
  -7  -7   5   33.21    1.56
   6   7  -5   61.82    2.47
   6   7  -5   57.30    3.03
   6   7  -5   63.39    2.24
  -6  -7   5   62.30    2.25
  -6  -7   5   60.56    2.42
   5   7  -5  114.06    3.70
   5   7  -5  115.14    4.61
   5   7  -5  118.84    3.97
  -5  -7   5  117.95    3.73
  -5  -7   5  118.31    3.74
   4   7  -5  150.49    4.51
   4   7  -5  147.41    5.33
   4   7  -5  140.87    4.70
  -4  -7   5  149.67    4.51
  -4  -7   5  149.29    4.52
   3   7  -5   76.28    2.74
   3   7  -5   76.27    2.55
   3   7  -5   81.23    3.23
  -3  -7   5   77.28    2.57
  -3  -7   5   79.04    2.48
  -3  -7   5   78.15    2.55
   2   7  -5  148.10    4.63
   2   7  -5  147.26    4.44
   2   7  -5  143.84    5.02
  -2  -7   5  150.13    4.45
  -2  -7   5  150.77    4.43
  -2  -7   5  149.33    4.42
   1   7  -5  181.89    5.60
   1   7  -5  185.53    5.45
   1   7  -5  185.85    5.38
  -1  -7   5  187.18    5.43
  -1  -7   5  195.04    5.36
  -1  -7   5  185.64    5.57
   0   7  -5  147.47    4.73
   0   7  -5  167.29    4.73
   0   7  -5  160.59    4.69
   0   7  -5  161.30    4.88
   0   7  -5  165.28    5.06
   0  -7   5  163.64    4.66
   0  -7   5  159.04    5.06
   0  -7   5  165.72    4.76
  -1   7  -5  202.31    5.83
  -1   7  -5  210.51    6.10
  -1   7  -5  197.74    5.95
   1  -7   5  199.26    5.79
  -2   7  -5  122.06    3.78
  -2   7  -5  124.02    4.07
  -2   7  -5  123.29    3.74
  -2   7  -5  117.29    3.85
  -2   7  -5  124.32    3.62
   2  -7   5  125.87    3.86
   2  -7   5  126.10    3.71
  -3   7  -5  134.31    4.35
  -3   7  -5  143.71    4.21
  -3   7  -5  131.00    4.29
  -3   7  -5  138.69    3.97
   3  -7   5  139.08    4.24
   3  -7   5  139.18    4.14
  -4   7  -5  135.54    4.34
  -4   7  -5  138.47    4.36
  -4   7  -5  137.99    4.22
   4  -7   5  135.17    4.26
  -5   7  -5   48.19    1.96
  -5   7  -5   47.95    1.95
  -5   7  -5   50.33    1.86
   5  -7   5   47.85    1.89
  -6   7  -5   28.15    1.36
  -6   7  -5   24.95    1.24
  -6   7  -5   28.01    1.38
   6  -7   5   25.74    1.30
   6  -7   5   26.68    1.21
  -7   7  -5   19.78    1.19
  -7   7  -5   19.99    1.12
   7  -7   5   19.56    1.16
   7  -7   5   21.80    1.09
  -8   7  -5   21.85    1.31
  -8   7  -5   23.94    1.32
   8  -7   5   22.47    1.20
   8  -7   5   23.20    1.36
  -9   7  -5    8.38    0.92
  -9   7  -5    6.00    0.72
  -9   7  -5    6.33    0.81
   9  -7   5    5.21    0.64
   9  -7   5    5.59    0.78
 -10   7  -5    0.54    0.27
 -10   7  -5    0.61    0.25
 -10   7  -5    0.40    0.27
  10  -7   5   -0.02    0.20
  10  -7   5    0.23    0.20
   9   6  -5    8.03    0.72
   8   6  -5    0.55    0.36
   8   6  -5    0.93    0.31
  -8  -6   5    0.37    0.23
   7   6  -5   24.09    1.32
   7   6  -5   21.95    1.71
   7   6  -5   21.87    1.07
  -7  -6   5   21.90    1.18
  -7  -6   5   22.87    1.11
   6   6  -5   33.74    1.58
   6   6  -5   30.43    1.95
   6   6  -5   31.52    1.32
  -6  -6   5   30.34    1.38
  -6  -6   5   30.52    1.33
   5   6  -5    9.30    0.74
   5   6  -5   10.73    1.25
   5   6  -5   10.17    0.63
  -5  -6   5   10.44    0.68
  -5  -6   5    9.39    0.66
   4   6  -5   12.84    0.70
   4   6  -5   13.51    1.09
   4   6  -5   13.59    0.85
  -4  -6   5   12.33    0.71
  -4  -6   5   13.22    0.74
  -4  -6   5   12.78    0.66
   3   6  -5    0.29    0.17
   3   6  -5    0.47    0.15
   3   6  -5    1.42    0.40
  -3  -6   5    0.63    0.16
  -3  -6   5    0.48    0.18
   2   6  -5   21.87    0.94
   2   6  -5   22.68    1.06
  -2  -6   5   23.34    0.95
  -2  -6   5   23.10    0.96
   1   6  -5   37.51    1.68
   1   6  -5   37.47    1.35
   1   6  -5   38.20    1.34
   1   6  -5   38.28    1.47
  -1  -6   5   39.56    1.33
  -1  -6   5   38.11    1.49
  -1  -6   5   36.86    1.35
   0   6  -5  149.37    4.51
   0   6  -5  143.03    4.33
   0   6  -5  146.47    4.26
   0   6  -5  142.62    4.25
   0  -6   5  140.47    4.62
   0  -6   5  146.05    4.23
   0  -6   5  152.08    4.33
  -1   6  -5   66.76    2.18
  -1   6  -5   70.25    2.26
  -1   6  -5   66.13    2.56
  -1   6  -5   70.75    2.26
  -1   6  -5   55.72    2.04
   1  -6   5   70.81    2.12
  -2   6  -5   38.96    1.50
  -2   6  -5   41.32    1.68
  -2   6  -5   39.77    1.46
  -2   6  -5   41.41    1.59
  -2   6  -5   39.20    1.34
  -2   6  -5   41.97    1.44
   2  -6   5   41.97    1.50
   2  -6   5   42.06    1.44
  -3   6  -5   46.88    1.83
  -3   6  -5   49.16    1.73
  -3   6  -5   47.12    1.82
  -3   6  -5   48.46    1.52
   3  -6   5   47.76    1.67
   3  -6   5   48.81    1.59
   3  -6   5   47.75    1.71
  -4   6  -5  128.22    4.03
  -4   6  -5  131.21    4.16
  -4   6  -5  131.61    4.15
   4  -6   5  134.20    4.06
   4  -6   5  127.78    3.97
  -5   6  -5  118.62    3.85
  -5   6  -5  119.24    3.86
  -5   6  -5  117.81    3.76
   5  -6   5  115.12    3.68
   5  -6   5  119.42    3.80
  -6   6  -5   55.83    2.19
  -6   6  -5   55.87    2.11
  -6   6  -5   56.46    2.17
   6  -6   5   56.54    2.17
   6  -6   5   54.46    2.03
  -7   6  -5   55.38    2.21
  -7   6  -5   60.53    2.36
  -7   6  -5   59.53    2.29
   7  -6   5   56.53    2.15
   7  -6   5   57.29    2.33
  -8   6  -5   87.62    3.31
  -8   6  -5   93.15    3.30
  -8   6  -5   91.92    3.24
   8  -6   5   90.86    3.14
   8  -6   5   88.70    3.36
  -9   6  -5   58.95    2.53
  -9   6  -5   64.52    2.55
   9  -6   5   58.44    2.34
   9  -6   5   58.05    2.59
 -10   6  -5   45.14    2.09
 -10   6  -5   44.55    2.01
 -10   6  -5   42.35    2.08
  10  -6   5   43.61    2.05
  10  -6   5   41.38    2.16
   9   5  -5   38.45    1.86
   9   5  -5   38.52    2.46
  -9  -5   5   38.98    1.77
   8   5  -5   33.67    1.64
   8   5  -5   31.64    2.11
  -8  -5   5   31.15    1.50
   7   5  -5   67.50    3.26
   7   5  -5   73.45    2.47
   7   5  -5   74.64    2.77
  -7  -5   5   72.15    2.60
   6   5  -5   71.45    2.42
   6   5  -5   71.71    3.16
   6   5  -5   73.18    2.69
  -6  -5   5   71.93    2.43
  -6  -5   5   72.58    2.43
  -6  -5   5   70.54    2.49
   5   5  -5   98.77    3.33
   5   5  -5   98.33    3.08
   5   5  -5   95.35    3.75
  -5  -5   5   99.50    3.08
  -5  -5   5   96.97    3.12
  -5  -5   5   96.23    3.09
   4   5  -5   85.10    2.69
   4   5  -5   83.94    3.25
   4   5  -5   80.67    2.87
  -4  -5   5   86.65    2.71
  -4  -5   5   85.55    2.67
   3   5  -5   97.64    2.76
   3   5  -5   90.86    3.41
   3   5  -5   95.34    2.94
   3   5  -5   90.65    3.10
  -3  -5   5   97.58    2.94
  -3  -5   5   97.40    2.96
   2   5  -5  342.77    9.96
   2   5  -5  336.06    9.66
   2   5  -5  345.30    9.51
  -2  -5   5  301.76    9.40
  -2  -5   5  350.61    9.52
  -2  -5   5  360.20    9.59
   1   5  -5  197.67    5.90
   1   5  -5  201.66    5.79
   1   5  -5  209.12    6.15
  -1  -5   5  203.06    5.81
  -1  -5   5  206.25    5.81
  -1  -5   5  198.49    6.00
   0   5  -5   37.53    1.29
   0   5  -5   36.82    1.41
   0   5  -5   37.59    1.32
   0   5  -5   37.80    1.36
   0   5  -5   38.22    1.39
   0  -5   5   38.28    1.62
   0  -5   5   39.01    1.31
  -1   5  -5  101.78    3.18
  -1   5  -5  103.04    3.30
  -1   5  -5  101.66    3.15
  -1   5  -5  102.68    3.56
  -1   5  -5  107.85    3.10
  -1   5  -5  110.21    3.21
   1  -5   5  107.82    3.16
  -2   5  -5  152.59    4.32
  -2   5  -5  145.28    4.58
  -2   5  -5  150.00    4.47
  -2   5  -5  156.69    4.36
  -2   5  -5  146.81    4.65
   2  -5   5  150.30    4.43
   2  -5   5  155.13    4.43
  -3   5  -5  157.94    4.85
  -3   5  -5  162.38    4.76
  -3   5  -5  165.35    4.89
  -3   5  -5  137.89    4.49
   3  -5   5  166.83    4.72
   3  -5   5  164.43    4.72
   3  -5   5  162.95    4.51
  -4   5  -5   31.41    1.32
  -4   5  -5   32.70    1.39
  -4   5  -5   34.03    1.41
   4  -5   5   33.15    1.29
   4  -5   5   33.57    1.33
  -5   5  -5    3.00    0.44
  -5   5  -5    2.89    0.42
  -5   5  -5    2.40    0.37
   5  -5   5    2.92    0.42
   5  -5   5    3.15    0.41
  -6   5  -5    7.53    0.61
  -6   5  -5    8.42    0.69
  -6   5  -5    8.72    0.68
   6  -5   5    8.12    0.66
   6  -5   5    8.78    0.62
  -7   5  -5    5.26    0.63
  -7   5  -5    3.87    0.55
  -7   5  -5    4.96    0.60
   7  -5   5    4.68    0.59
   7  -5   5    5.31    0.67
  -8   5  -5    3.60    0.57
  -8   5  -5    3.46    0.56
  -8   5  -5    3.23    0.54
   8  -5   5    3.92    0.54
   8  -5   5    3.62    0.62
  -9   5  -5    3.96    0.63
  -9   5  -5    4.11    0.58
  -9   5  -5    3.23    0.56
   9  -5   5    4.92    0.62
   9  -5   5    3.49    0.64
 -10   5  -5    7.49    0.88
 -10   5  -5    6.26    0.81
  10  -5   5    5.45    0.82
  10   4  -5    0.62    0.22
   9   4  -5    0.18    0.18
   9   4  -5    1.69    0.57
  -9  -4   5    0.12    0.21
   8   4  -5    2.48    0.66
   8   4  -5    2.71    0.51
  -8  -4   5    3.39    0.51
   7   4  -5    0.96    0.46
   7   4  -5    1.95    0.40
   7   4  -5    1.48    0.27
  -7  -4   5    1.37    0.28
  -7  -4   5    1.63    0.38
  -7  -4   5    1.76    0.33
   6   4  -5    0.94    0.37
   6   4  -5    1.18    0.31
   6   4  -5    0.91    0.21
  -6  -4   5    1.08    0.26
  -6  -4   5    1.29    0.27
  -6  -4   5    1.15    0.29
   5   4  -5   24.76    1.42
   5   4  -5   24.16    1.00
   5   4  -5   22.55    1.15
  -5  -4   5   24.53    1.03
  -5  -4   5   23.72    1.04
   4   4  -5   10.41    0.80
   4   4  -5    9.92    0.66
   4   4  -5    9.66    0.55
  -4  -4   5    9.29    0.56
  -4  -4   5   11.08    0.57
   3   4  -5    9.35    0.60
   3   4  -5   10.25    0.39
   3   4  -5   10.22    0.53
  -3  -4   5    9.91    0.37
  -3  -4   5    9.16    0.52
  -3  -4   5   10.14    0.54
   2   4  -5   69.15    2.43
   2   4  -5   64.60    2.23
   2   4  -5   68.35    2.14
  -2  -4   5   68.67    2.14
  -2  -4   5   69.33    2.21
  -2  -4   5   65.94    2.08
   1   4  -5  101.19    3.13
   1   4  -5  103.70    3.26
   1   4  -5  101.86    3.05
   1   4  -5  104.41    3.10
  -1  -4   5  100.73    3.27
  -1  -4   5  103.28    3.09
  -1  -4   5  101.37    3.11
   0   4  -5  211.73    6.39
   0   4  -5  201.03    5.89
   0   4  -5  211.44    6.01
   0   4  -5  204.47    5.85
   0   4  -5  217.20    5.94
   0  -4   5  207.23    5.90
   0  -4   5  194.92    6.23
  -1   4  -5  100.93    3.09
  -1   4  -5  104.68    3.00
  -1   4  -5   96.92    3.00
  -1   4  -5  100.70    2.99
  -1   4  -5  101.21    3.41
  -1   4  -5   99.27    3.20
   1  -4   5  106.67    3.01
   1  -4   5  103.80    3.07
  -2   4  -5   50.55    1.87
  -2   4  -5   54.06    1.60
  -2   4  -5   50.31    1.78
  -2   4  -5   53.69    1.65
  -2   4  -5   51.00    1.90
   2  -4   5   54.93    1.71
   2  -4   5   54.51    1.77
  -3   4  -5  260.25    7.59
  -3   4  -5  256.66    7.59
  -3   4  -5  263.57    7.29
  -3   4  -5  258.83    7.52
   3  -4   5  274.77    7.47
   3  -4   5  257.89    7.47
  -4   4  -5  283.22    8.13
  -4   4  -5  269.44    8.14
  -4   4  -5  288.83    8.20
   4  -4   5  283.78    8.08
   4  -4   5  286.23    8.12
  -5   4  -5   89.73    2.99
  -5   4  -5   86.39    2.94
  -5   4  -5   88.92    2.94
   5  -4   5   90.73    2.88
   5  -4   5   84.62    2.95
  -6   4  -5   84.03    2.85
  -6   4  -5   82.17    2.89
  -6   4  -5   83.24    2.86
   6  -4   5   80.74    2.92
   6  -4   5   79.98    2.76
  -7   4  -5  125.12    4.21
  -7   4  -5  132.81    4.19
  -7   4  -5  127.59    4.17
   7  -4   5  121.48    4.28
   7  -4   5  128.71    4.08
  -8   4  -5   81.03    2.97
  -8   4  -5   80.53    2.95
  -8   4  -5   78.24    2.99
   8  -4   5   81.14    3.14
   8  -4   5   78.85    2.84
  -9   4  -5   34.49    1.74
  -9   4  -5   37.58    1.80
   9  -4   5   35.95    1.91
 -10   4  -5   33.78    2.39
 -10   4  -5   33.67    1.75
  10  -4   5   34.13    1.90
  10   3  -5   48.47    2.12
  10   3  -5   44.94    2.65
 -10  -3   5   47.16    2.05
   9   3  -5   56.86    2.94
  -9  -3   5   61.60    2.37
   8   3  -5   62.10    2.44
   8   3  -5   60.12    2.89
  -8  -3   5   61.66    2.33
  -8  -3   5   63.58    2.31
   7   3  -5  163.57    4.93
   7   3  -5  166.72    5.77
   7   3  -5  170.09    5.28
  -7  -3   5  163.35    5.09
  -7  -3   5  168.61    4.96
  -7  -3   5  169.27    5.10
   6   3  -5  204.32    6.08
   6   3  -5  201.26    6.48
   6   3  -5  210.80    5.81
  -6  -3   5  203.60    5.91
  -6  -3   5  206.86    5.91
  -6  -3   5  171.55    5.75
   5   3  -5   62.74    2.60
   5   3  -5   68.52    2.19
   5   3  -5   66.27    2.39
  -5  -3   5   72.43    2.27
  -5  -3   5   69.04    2.25
   4   3  -5   40.58    1.41
   4   3  -5   40.99    1.26
   4   3  -5   40.45    1.57
   4   3  -5   39.65    1.72
  -4  -3   5   40.46    1.44
  -4  -3   5   42.82    1.46
  -4  -3   5   40.06    1.22
   3   3  -5  288.37    8.49
   3   3  -5  307.06    7.97
   3   3  -5  294.26    8.20
   3   3  -5  281.58    8.33
  -3  -3   5  290.11    8.02
  -3  -3   5  293.66    8.20
  -3  -3   5  288.60    8.22
   2   3  -5  246.08    6.93
   2   3  -5  234.35    7.01
  -2  -3   5  249.17    6.89
  -2  -3   5  243.94    6.93
  -2  -3   5  257.60    7.04
   1   3  -5   17.31    0.68
   1   3  -5   15.48    0.70
   1   3  -5   16.91    0.74
  -1  -3   5   16.62    0.75
  -1  -3   5   16.22    0.82
  -1  -3   5   15.28    0.68
   0   3  -5    2.61    0.22
   0   3  -5    2.78    0.22
   0   3  -5    2.80    0.33
   0   3  -5    2.42    0.41
   0   3  -5    2.47    0.18
   0  -3   5    3.34    0.35
   0  -3   5    3.39    0.47
  -1   3  -5   73.70    2.24
  -1   3  -5   73.71    2.36
  -1   3  -5   71.26    2.42
  -1   3  -5   74.74    2.17
  -1   3  -5   72.34    2.58
   1  -3   5   75.52    2.34
   1  -3   5   77.04    2.18
  -2   3  -5    2.61    0.35
  -2   3  -5    2.62    0.33
  -2   3  -5    2.79    0.33
  -2   3  -5    2.54    0.22
   2  -3   5    1.84    0.25
   2  -3   5    2.61    0.22
  -3   3  -5    0.81    0.14
  -3   3  -5    1.17    0.25
  -3   3  -5    0.67    0.18
  -3   3  -5    0.61    0.17
   3  -3   5    0.71    0.17
   3  -3   5    0.80    0.18
  -4   3  -5   18.91    0.92
  -4   3  -5   18.92    0.74
  -4   3  -5   17.10    0.89
  -4   3  -5   20.47    0.95
   4  -3   5   18.34    0.87
   4  -3   5   18.87    0.91
  -5   3  -5    6.55    0.53
  -5   3  -5    6.85    0.57
  -5   3  -5    6.36    0.54
   5  -3   5    6.59    0.55
   5  -3   5    6.82    0.51
  -6   3  -5    1.12    0.30
  -6   3  -5    1.34    0.30
  -6   3  -5    1.24    0.32
   6  -3   5    1.58    0.30
   6  -3   5    0.82    0.29
  -7   3  -5   12.07    0.84
  -7   3  -5   12.48    0.88
  -7   3  -5   13.26    0.90
   7  -3   5   12.56    0.94
  -8   3  -5   12.99    0.97
  -8   3  -5   13.71    0.92
  -8   3  -5   14.11    0.98
   8  -3   5   16.13    0.96
   8  -3   5   14.02    1.07
  -9   3  -5    5.08    0.70
  -9   3  -5    5.70    0.73
   9  -3   5    5.71    0.84
 -10   3  -5    4.55    0.64
  10  -3   5    5.51    0.79
  10   2  -5    5.40    0.70
  10   2  -5    7.12    1.19
 -10  -2   5    4.35    0.61
 -10  -2   5    4.48    0.81
   9   2  -5    0.37    0.35
   9   2  -5    0.53    0.26
  -9  -2   5   -0.08    0.22
  -9  -2   5    0.04    0.19
   8   2  -5    0.95    0.40
   8   2  -5    1.31    0.34
  -8  -2   5    0.77    0.27
  -8  -2   5    0.99    0.29
   7   2  -5   30.20    1.38
   7   2  -5   28.28    1.62
   7   2  -5   28.82    1.13
  -7  -2   5   28.44    1.26
  -7  -2   5   28.08    1.13
  -7  -2   5   28.48    1.26
   6   2  -5   98.87    3.27
   6   2  -5   96.45    3.54
   6   2  -5   98.36    3.00
  -6  -2   5   96.63    3.10
  -6  -2   5   99.24    3.13
   5   2  -5   60.90    2.42
   5   2  -5   64.78    2.06
   5   2  -5   64.17    2.26
  -5  -2   5   66.14    1.96
  -5  -2   5   62.22    2.11
  -5  -2   5   67.19    2.15
   4   2  -5   20.17    0.67
   4   2  -5   20.83    0.94
   4   2  -5   16.24    0.94
   4   2  -5   19.81    0.80
  -4  -2   5   19.48    0.81
  -4  -2   5   19.38    0.67
  -4  -2   5   20.01    0.84
   3   2  -5  182.95    5.14
   3   2  -5  174.45    5.32
   3   2  -5  179.72    5.26
  -3  -2   5  175.61    5.12
  -3  -2   5  183.08    5.18
  -3  -2   5  180.91    5.00
   2   2  -5  293.32    8.31
   2   2  -5  284.61    8.29
   2   2  -5  289.82    8.23
  -2  -2   5  303.39    8.20
  -2  -2   5  290.64    8.22
  -2  -2   5  307.94    8.33
   1   2  -5  244.67    6.93
   1   2  -5  244.66    6.87
   1   2  -5  246.11    6.84
  -1  -2   5  246.70    7.09
  -1  -2   5  242.81    6.96
   0   2  -5  253.36    7.64
   0   2  -5  262.88    7.22
   0   2  -5  264.09    7.37
   0   2  -5  257.46    7.14
   0  -2   5  265.35    7.35
   0  -2   5  242.28    7.53
  -1   2  -5  171.24    4.93
  -1   2  -5  171.51    4.78
  -1   2  -5  167.66    5.09
  -1   2  -5  155.11    4.87
  -1   2  -5  163.13    4.60
   1  -2   5  163.56    4.87
   1  -2   5  175.07    4.65
  -2   2  -5  434.10   11.82
  -2   2  -5  412.56   11.99
  -2   2  -5  427.29   11.97
  -2   2  -5  430.97   11.96
   2  -2   5  449.07   11.82
   2  -2   5  412.21   11.92
  -3   2  -5  297.12    8.55
  -3   2  -5  298.33    8.59
  -3   2  -5  296.83    8.39
  -3   2  -5  303.32    8.59
   3  -2   5  293.99    8.54
   3  -2   5  315.43    8.55
  -4   2  -5  145.74    4.22
  -4   2  -5  144.96    4.44
  -4   2  -5  143.48    4.41
  -4   2  -5  148.82    4.46
   4  -2   5  143.29    4.40
   4  -2   5  147.47    4.48
  -5   2  -5   70.16    2.42
  -5   2  -5   67.68    2.40
  -5   2  -5   69.68    2.39
   5  -2   5   67.29    2.48
   5  -2   5   67.56    2.35
  -6   2  -5   86.13    2.96
  -6   2  -5   89.63    2.98
  -6   2  -5   86.95    2.95
   6  -2   5   85.34    3.10
   6  -2   5   79.18    2.85
  -7   2  -5  125.76    4.17
  -7   2  -5  126.57    4.17
  -7   2  -5  126.64    4.17
   7  -2   5  126.11    4.09
   7  -2   5  127.47    4.38
  -8   2  -5   52.88    2.20
  -8   2  -5   52.03    2.21
   8  -2   5   55.09    2.45
  -9   2  -5   27.99    1.53
  -9   2  -5   28.09    1.49
   9  -2   5   27.74    1.72
   9  -2   5   28.63    1.73
 -11  -1   5   39.42    1.84
  10   1  -5   45.53    2.00
  10   1  -5   45.24    2.49
 -10  -1   5   46.89    1.98
 -10  -1   5   44.76    1.97
   9   1  -5   61.63    2.87
   9   1  -5   61.19    2.39
  -9  -1   5   57.94    2.28
  -9  -1   5   59.90    2.31
   8   1  -5   85.92    3.09
   8   1  -5   87.80    3.48
  -8  -1   5   86.92    2.97
  -8  -1   5   91.08    3.03
   7   1  -5  101.92    3.50
   7   1  -5  111.27    3.23
   7   1  -5  103.20    3.81
  -7  -1   5  108.49    3.44
  -7  -1   5  104.53    3.38
   6   1  -5   20.94    1.04
   6   1  -5   20.83    0.84
   6   1  -5   20.46    1.18
  -6  -1   5   19.92    0.92
  -6  -1   5   21.93    0.97
   5   1  -5   24.23    1.21
   5   1  -5   24.94    1.11
   5   1  -5   25.41    0.95
  -5  -1   5   24.11    1.02
  -5  -1   5   24.40    0.99
  -5  -1   5   25.60    0.86
   4   1  -5   22.84    1.00
   4   1  -5   22.82    0.87
  -4  -1   5   23.14    0.92
  -4  -1   5   21.88    0.87
  -4  -1   5   22.14    0.77
   3   1  -5  103.69    3.00
   3   1  -5  100.81    3.10
   3   1  -5   96.13    3.09
  -3  -1   5  100.47    2.97
  -3  -1   5  101.53    2.89
  -3  -1   5  101.31    3.03
   2   1  -5    2.40    0.25
   2   1  -5    3.64    0.28
   2   1  -5    2.24    0.21
  -2  -1   5    2.21    0.26
  -2  -1   5    2.67    0.21
  -2  -1   5    2.44    0.21
   1   1  -5    0.47    0.12
   1   1  -5    0.52    0.11
   1   1  -5    0.78    0.17
  -1  -1   5    0.72    0.17
  -1  -1   5    0.55    0.09
  -1  -1   5    0.46    0.12
   0   1  -5    2.03    0.16
   0   1  -5    1.53    0.21
   0   1  -5    1.42    0.24
   0   1  -5    2.21    0.36
   0  -1   5    1.78    0.31
   0  -1   5    1.37    0.23
  -1   1  -5    4.37    0.35
  -1   1  -5    5.02    0.44
   1  -1   5    4.55    0.36
   1  -1   5    4.89    0.26
  -2   1  -5    9.86    0.50
  -2   1  -5   10.03    0.55
  -2   1  -5   10.62    0.60
  -2   1  -5   10.04    0.59
   2  -1   5   10.70    0.53
   2  -1   5   10.22    0.58
  -3   1  -5   54.90    1.76
  -3   1  -5   54.30    1.89
  -3   1  -5   55.14    1.94
  -3   1  -5   54.53    1.86
   3  -1   5   53.44    1.89
   3  -1   5   54.79    1.90
  -4   1  -5   18.17    0.92
  -4   1  -5   18.99    0.91
  -4   1  -5   18.56    0.90
   4  -1   5   18.73    0.96
  -5   1  -5   10.95    0.70
  -5   1  -5   10.92    0.72
  -5   1  -5   12.23    0.75
   5  -1   5   11.71    0.79
   5  -1   5   11.80    0.71
  -6   1  -5   48.56    1.91
  -6   1  -5   45.48    1.88
  -6   1  -5   47.93    1.87
   6  -1   5   46.77    1.84
   6  -1   5   46.88    2.05
  -7   1  -5   75.50    2.74
  -7   1  -5   72.46    2.68
   7  -1   5   72.53    2.98
   7  -1   5   72.15    2.95
  -8   1  -5   66.55    2.56
  -8   1  -5   64.84    2.57
   8  -1   5   65.16    2.87
   8  -1   5   66.45    2.88
  -9   1  -5   18.97    1.19
   9  -1   5   19.76    1.39
   9  -1   5   18.90    1.41
  11   0  -5   12.44    1.22
 -11   0   5   12.82    0.94
 -11   0   5   12.27    0.90
  10   0  -5   15.18    1.31
  10   0  -5   14.47    0.97
 -10   0   5   16.07    1.01
 -10   0   5   14.46    0.98
   9   0  -5   10.94    1.04
   9   0  -5   12.54    0.86
  -9   0   5   11.60    0.82
  -9   0   5   11.12    0.81
   8   0  -5   39.54    1.97
   8   0  -5   39.01    1.66
  -8   0   5   37.70    1.60
  -8   0   5   37.00    1.55
   7   0  -5   86.92    3.24
   7   0  -5   89.63    2.66
   7   0  -5   84.65    2.95
  -7   0   5   87.79    2.89
  -7   0   5   82.43    2.80
   6   0  -5   99.13    3.26
   6   0  -5   96.88    3.43
   6   0  -5  100.85    2.99
  -6   0   5   96.65    3.08
  -6   0   5  103.04    2.95
  -6   0   5  100.48    3.16
   5   0  -5   47.75    1.86
   5   0  -5   48.27    1.77
  -5   0   5   47.51    1.67
  -5   0   5   47.05    1.61
  -5   0   5   49.72    1.52
   4   0  -5  318.77    8.89
   4   0  -5  322.41    9.07
  -4   0   5  323.90    8.82
  -4   0   5  304.06    8.87
  -4   0   5  328.09    8.98
   3   0  -5  555.68   15.55
   3   0  -5  543.98   15.57
   3   0  -5  570.07   15.48
  -3   0   5  559.57   15.39
  -3   0   5  571.95   15.43
  -3   0   5  580.12   15.52
   2   0  -5  362.06    9.98
   2   0  -5  359.78   10.05
   2   0  -5  347.69   10.05
   2   0  -5  359.87    9.97
  -2   0   5  362.47   10.06
  -2   0   5  362.27    9.98
  -2   0   5  377.51    9.85
   1   0  -5  145.82    4.33
   1   0  -5  149.00    4.34
   1   0  -5  148.78    4.17
   1   0  -5  145.19    4.26
  -1   0   5  152.69    4.24
  -1   0   5  151.44    4.34
  -1   0   5  153.62    4.41
   0   0  -5  240.27    6.73
   0   0  -5  245.55    6.87
   0   0  -5  244.91    6.93
   0   0   5  245.98    6.73
   0   0   5  237.10    6.94
   0   0   5  246.72    6.90
  -1   0  -5  354.03   10.40
  -1   0  -5  379.28    9.98
  -1   0  -5  359.05   10.19
   1   0   5  357.21   10.30
   1   0   5  366.65   10.31
   1   0   5  374.72   10.18
  -2   0  -5  295.34    7.79
  -2   0  -5  282.46    7.99
  -2   0  -5  278.61    8.12
  -2   0  -5  274.30    8.04
   2   0   5  294.65    8.13
   2   0   5  284.86    8.16
  -3   0  -5   82.48    2.64
  -3   0  -5   79.36    2.51
  -3   0  -5   82.17    2.38
  -3   0  -5   84.85    2.63
   3   0   5   80.78    2.84
   3   0   5   81.65    2.74
  -4   0  -5   92.58    2.98
  -4   0  -5   99.91    3.04
  -4   0  -5   89.84    2.82
   4   0   5   92.57    3.17
   4   0   5   90.85    3.02
   4   0   5   91.26    3.24
  -5   0  -5   73.92    2.46
  -5   0  -5   69.63    2.42
   5   0   5   69.16    2.70
   5   0   5   67.11    2.63
   5   0   5   68.32    2.43
  -6   0  -5  103.08    3.40
  -6   0  -5  101.49    3.41
   6   0   5  100.12    3.71
   6   0   5  103.25    3.73
  -7   0  -5    9.35    0.73
  -7   0  -5    8.91    0.77
   7   0   5    9.90    0.90
   7   0   5    9.50    0.92
   8   0   5    3.00    0.61
   8   0   5    2.28    0.58
  -9   0  -5   28.10    1.51
   9   0   5   27.08    1.70
   9   0   5   31.09    1.89
  11  -1  -5   34.42    2.09
 -11   1   5   32.70    1.60
 -11   1   5   32.56    1.65
  10  -1  -5   45.77    2.38
  10  -1  -5   43.16    1.92
 -10   1   5   44.79    1.95
 -10   1   5   44.53    1.88
   9  -1  -5   88.00    3.50
   9  -1  -5   84.23    3.06
  -9   1   5   86.57    2.96
  -9   1   5   85.32    3.04
   8  -1  -5   46.05    1.89
   8  -1  -5   47.08    2.17
  -8   1   5   47.60    1.78
  -8   1   5   46.11    1.85
   7  -1  -5   25.24    1.37
   7  -1  -5   25.18    1.20
  -7   1   5   23.69    1.05
  -7   1   5   24.97    1.14
  -7   1   5   24.46    0.95
   6  -1  -5   10.71    0.77
   6  -1  -5   11.80    0.53
   6  -1  -5   10.37    0.68
  -6   1   5    9.53    0.56
  -6   1   5   10.84    0.52
  -6   1   5   10.93    0.64
   5  -1  -5   13.99    0.82
   5  -1  -5   14.68    0.63
   5  -1  -5   15.52    0.80
  -5   1   5   15.48    0.62
  -5   1   5   14.98    0.73
  -5   1   5   13.95    0.64
   4  -1  -5   16.64    0.81
   4  -1  -5   17.18    0.70
  -4   1   5   16.82    0.65
  -4   1   5   16.64    0.73
   3  -1  -5   16.77    0.72
   3  -1  -5   17.53    0.76
   3  -1  -5   16.24    0.69
  -3   1   5   16.56    0.64
  -3   1   5   16.33    0.69
  -3   1   5   16.28    0.62
   2  -1  -5   15.77    0.69
   2  -1  -5   16.08    0.70
   2  -1  -5   16.31    0.63
   2  -1  -5   17.12    0.62
  -2   1   5   16.23    0.67
  -2   1   5   16.21    0.58
  -2   1   5   15.90    0.63
  -2   1   5   16.17    0.61
   1  -1  -5    5.84    0.38
   1  -1  -5    6.31    0.38
   1  -1  -5    6.03    0.30
   1  -1  -5    6.56    0.36
  -1   1   5    6.21    0.36
  -1   1   5    6.28    0.35
  -1   1   5    6.26    0.31
   0  -1  -5   69.00    2.08
   0  -1  -5   63.60    2.04
   0  -1  -5   68.29    1.95
   0   1   5   65.79    2.10
   0   1   5   64.45    2.08
   0   1   5   60.68    2.07
   0   1   5   61.85    2.16
  -1  -1  -5   35.38    1.09
  -1  -1  -5   35.04    1.22
  -1  -1  -5   32.90    1.38
  -1  -1  -5   34.22    1.21
   1   1   5   34.64    1.30
   1   1   5   33.84    1.34
   1   1   5   35.36    1.36
  -2  -1  -5   96.80    3.03
  -2  -1  -5   94.26    2.95
  -2  -1  -5   96.36    2.77
   2   1   5   99.35    3.17
   2   1   5   97.63    3.18
  -3  -1  -5   40.62    1.23
  -3  -1  -5   31.80    1.38
  -3  -1  -5   39.02    1.36
  -3  -1  -5   39.22    1.44
   3   1   5   40.76    1.66
   3   1   5   40.76    1.23
   3   1   5   38.75    1.51
   3   1   5   38.45    1.62
  -4  -1  -5   11.56    0.69
  -4  -1  -5   11.73    0.61
  -4  -1  -5   12.11    0.68
   4   1   5   11.28    0.70
   4   1   5   11.81    0.83
   4   1   5   13.10    0.87
  -5  -1  -5   52.60    1.95
  -5  -1  -5   53.95    1.93
   5   1   5   48.34    2.18
   5   1   5   51.03    2.19
   5   1   5   51.82    1.96
  -6  -1  -5  187.33    5.82
   6   1   5  191.17    6.18
   6   1   5  192.47    6.29
  -7  -1  -5   69.18    2.65
   7   1   5   71.56    2.97
   7   1   5   74.51    3.14
  -8  -1  -5   28.90    1.50
   8   1   5   28.98    1.70
   8   1   5   29.61    1.85
   9   1   5   31.08    1.95
   9   1   5   29.45    1.92
  11  -2  -5   27.12    1.82
 -11   2   5   28.51    1.43
 -11   2   5   26.82    1.47
  10  -2  -5   39.49    1.80
  10  -2  -5   42.31    2.23
 -10   2   5   41.30    1.76
 -10   2   5   39.83    1.83
   9  -2  -5   49.16    1.97
   9  -2  -5   45.79    2.24
  -9   2   5   45.10    1.80
  -9   2   5   43.94    1.88
   8  -2  -5   69.96    2.82
   8  -2  -5   69.80    2.54
  -8   2   5   71.76    2.28
  -8   2   5   68.69    2.38
  -8   2   5   66.68    2.47
   7  -2  -5  112.88    3.87
   7  -2  -5  109.53    3.65
  -7   2   5  115.80    3.39
  -7   2   5  112.80    3.59
  -7   2   5  109.35    3.45
   6  -2  -5  118.92    3.77
   6  -2  -5  118.09    3.91
   6  -2  -5  119.37    3.47
  -6   2   5  118.65    3.68
  -6   2   5  117.98    3.51
   5  -2  -5   98.49    3.13
   5  -2  -5   95.66    3.18
   5  -2  -5   98.23    2.91
  -5   2   5   93.90    3.01
  -5   2   5   98.35    2.90
  -5   2   5   98.37    2.90
   4  -2  -5  290.59    8.59
   4  -2  -5  306.42    8.47
  -4   2   5  304.84    8.37
  -4   2   5  306.34    8.50
  -4   2   5  302.89    8.41
   3  -2  -5  190.24    5.58
   3  -2  -5  196.75    5.62
   3  -2  -5  196.42    5.57
  -3   2   5  194.82    5.47
  -3   2   5  186.51    5.51
  -3   2   5  198.77    5.40
   2  -2  -5   69.05    2.23
   2  -2  -5   68.02    2.20
   2  -2  -5   72.92    2.10
   2  -2  -5   73.73    2.27
  -2   2   5   72.52    2.17
  -2   2   5   72.00    2.10
  -2   2   5   72.77    2.16
   1  -2  -5  181.25    5.54
   1  -2  -5  198.66    5.60
  -1   2   5  199.96    5.55
  -1   2   5  203.75    5.59
  -1   2   5  199.69    5.54
  -1   2   5  189.17    5.59
   0  -2  -5  430.93   11.92
   0  -2  -5  440.65   11.96
   0  -2  -5  444.11   11.87
   0   2   5  417.21   12.15
   0   2   5  442.60   12.06
   0   2   5  443.44   11.98
   0   2   5  401.41   11.99
  -1  -2  -5  201.12    6.41
  -1  -2  -5  223.93    6.26
  -1  -2  -5  223.02    6.14
  -1  -2  -5  221.27    6.22
   1   2   5  226.07    6.46
   1   2   5  222.60    6.58
  -2  -2  -5  232.15    6.77
  -2  -2  -5  242.70    6.65
  -2  -2  -5  239.63    6.78
  -2  -2  -5  237.61    6.87
   2   2   5  229.35    6.85
   2   2   5  237.56    7.05
   2   2   5  247.95    7.20
  -3  -2  -5   52.76    1.79
  -3  -2  -5   45.58    1.70
  -3  -2  -5   52.03    1.78
   3   2   5   55.14    1.63
   3   2   5   51.40    1.83
   3   2   5   48.60    1.99
   3   2   5   50.82    2.10
  -4  -2  -5   75.25    2.45
  -4  -2  -5   77.97    2.53
  -4  -2  -5   77.91    2.56
   4   2   5   75.12    2.93
   4   2   5   75.97    2.57
   4   2   5   74.62    2.82
  -5  -2  -5   68.17    2.41
  -5  -2  -5   68.33    2.28
   5   2   5   68.27    2.69
   5   2   5   66.68    2.81
  -6  -2  -5    8.74    0.71
   6   2   5    9.29    1.14
   6   2   5    6.86    0.83
  -7  -2  -5    2.73    0.49
   7   2   5    2.05    0.53
   7   2   5    2.20    0.51
  -8  -2  -5    5.49    0.69
   8   2   5    6.18    0.87
   8   2   5    6.67    1.11
  11  -3  -5   10.93    1.36
 -11   3   5   11.15    0.83
 -11   3   5   10.77    0.88
  10  -3  -5    7.21    0.79
  10  -3  -5    8.68    1.09
 -10   3   5    7.65    0.73
 -10   3   5    8.44    0.67
   9  -3  -5    1.91    0.39
   9  -3  -5    2.41    0.55
  -9   3   5    2.08    0.43
  -9   3   5    1.76    0.30
  -9   3   5    2.34    0.39
   8  -3  -5    7.03    0.62
   8  -3  -5    6.80    0.82
  -8   3   5    7.46    0.54
  -8   3   5    7.09    0.49
  -8   3   5    7.03    0.59
   7  -3  -5    6.46    0.57
   7  -3  -5    8.39    0.73
  -7   3   5    7.63    0.57
  -7   3   5    7.31    0.48
  -7   3   5    7.67    0.49
   6  -3  -5    1.15    0.27
   6  -3  -5    0.61    0.23
  -6   3   5    0.31    0.15
  -6   3   5    0.29    0.11
  -6   3   5    0.31    0.12
   5  -3  -5    0.96    0.24
   5  -3  -5    1.29    0.27
   5  -3  -5    0.93    0.17
  -5   3   5    1.22    0.22
  -5   3   5    1.08    0.16
  -5   3   5    1.23    0.20
   4  -3  -5   24.81    1.08
   4  -3  -5   26.13    1.01
  -4   3   5   24.94    0.99
  -4   3   5   26.54    0.87
  -4   3   5   26.33    0.95
   3  -3  -5   22.06    0.94
   3  -3  -5   22.38    0.94
   3  -3  -5   22.38    0.91
  -3   3   5   21.89    0.83
  -3   3   5   22.62    0.73
   2  -3  -5   12.36    0.64
   2  -3  -5   14.55    0.65
   2  -3  -5   13.83    0.65
   2  -3  -5   14.37    0.50
  -2   3   5   13.63    0.60
  -2   3   5   14.23    0.49
  -2   3   5   11.86    0.56
  -2   3   5   13.32    0.56
  -2   3   5   12.97    0.66
   1  -3  -5   18.52    0.71
   1  -3  -5   17.26    0.75
  -1   3   5   19.80    0.69
  -1   3   5   17.06    0.77
  -1   3   5   17.17    0.84
  -1   3   5   15.57    0.69
   0  -3  -5   44.88    1.53
   0  -3  -5   45.32    1.47
   0  -3  -5   43.76    1.44
   0   3   5   44.29    1.62
   0   3   5   45.40    1.47
   0   3   5   44.80    1.80
  -1  -3  -5  260.90    7.23
  -1  -3  -5  251.75    7.12
  -1  -3  -5  262.73    7.33
  -1  -3  -5  254.23    7.15
   1   3   5  245.08    7.41
   1   3   5  257.33    7.67
   1   3   5  251.65    7.28
   1   3   5  250.43    7.22
  -2  -3  -5  225.20    6.41
  -2  -3  -5  213.80    6.42
  -2  -3  -5  219.74    6.51
  -2  -3  -5  231.41    6.35
   2   3   5  233.21    6.99
   2   3   5  228.82    6.33
   2   3   5  219.18    6.70
   2   3   5  220.96    6.44
  -3  -3  -5   42.58    1.55
   3   3   5   44.75    1.45
   3   3   5   38.93    1.75
   3   3   5   41.69    1.54
   3   3   5   42.81    1.99
  -4  -3  -5  126.78    3.90
  -4  -3  -5  125.59    3.83
   4   3   5  128.04    4.48
   4   3   5  118.18    4.17
  -5  -3  -5  160.19    4.89
  -5  -3  -5  160.10    4.77
   5   3   5  154.76    5.21
   5   3   5  154.96    5.50
  -6  -3  -5   91.95    3.21
   6   3   5   95.72    3.56
   6   3   5   92.43    3.84
  -7  -3  -5   45.29    1.92
   7   3   5   42.80    2.15
  -8  -3  -5   47.68    2.10
   8   3   5   51.30    2.76
   8   3   5   49.05    2.39
  11  -4  -5   69.59    3.22
 -11   4   5   71.79    2.66
 -11   4   5   69.45    2.78
  10  -4  -5   66.24    2.55
  10  -4  -5   64.88    2.93
 -10   4   5   65.80    2.56
 -10   4   5   64.21    2.40
   9  -4  -5   57.59    2.31
   9  -4  -5   60.14    2.62
  -9   4   5   57.28    2.27
  -9   4   5   60.40    2.09
   8  -4  -5  156.38    4.98
   8  -4  -5  156.46    5.25
  -8   4   5  157.29    4.92
  -8   4   5  162.01    4.75
  -8   4   5  155.68    4.72
   7  -4  -5  125.14    4.26
   7  -4  -5  125.25    4.10
  -7   4   5  125.09    3.99
  -7   4   5  128.54    3.85
  -7   4   5  131.49    3.84
   6  -4  -5  124.91    4.11
   6  -4  -5  123.74    3.99
   6  -4  -5  130.28    3.71
  -6   4   5  125.34    3.88
  -6   4   5  123.05    3.69
  -6   4   5  126.92    3.77
   5  -4  -5  186.40    5.35
   5  -4  -5  184.77    5.62
   5  -4  -5  189.00    5.55
  -5   4   5  179.49    5.20
  -5   4   5  183.96    5.39
  -5   4   5  184.52    5.31
   4  -4  -5  150.11    4.81
   4  -4  -5  158.57    4.68
   4  -4  -5  164.94    4.80
  -4   4   5  167.33    4.62
  -4   4   5  156.97    4.45
  -4   4   5  158.01    4.64
   3  -4  -5   81.37    2.52
   3  -4  -5   79.60    2.58
  -3   4   5   80.71    2.44
  -3   4   5   76.33    2.41
  -3   4   5   79.42    2.65
  -3   4   5   81.88    2.25
   2  -4  -5   94.06    2.98
   2  -4  -5   98.72    2.73
   2  -4  -5   95.05    2.96
  -2   4   5  100.22    2.72
  -2   4   5  102.31    2.98
  -2   4   5   90.57    2.82
  -2   4   5   94.07    3.12
  -2   4   5  101.27    2.90
   1  -4  -5   98.86    2.80
   1  -4  -5   94.19    2.90
   1  -4  -5   91.07    2.87
  -1   4   5   93.89    3.17
  -1   4   5   93.42    2.73
  -1   4   5   98.55    2.97
  -1   4   5   92.19    2.82
   0  -4  -5   21.80    0.88
   0  -4  -5   21.91    0.92
   0  -4  -5   22.30    0.81
   0   4   5   22.97    1.02
   0   4   5   23.02    1.22
   0   4   5   22.80    0.78
   0   4   5   21.62    0.86
  -1  -4  -5   13.17    0.62
  -1  -4  -5   13.87    0.61
  -1  -4  -5   13.51    0.68
   1   4   5   12.41    0.76
   1   4   5   12.84    0.94
   1   4   5   12.98    0.62
  -2  -4  -5   45.92    1.67
  -2  -4  -5   47.32    1.61
  -2  -4  -5   48.61    1.64
   2   4   5   43.47    1.86
   2   4   5   50.66    1.65
   2   4   5   47.01    1.60
   2   4   5   47.79    2.16
  -3  -4  -5    6.29    0.49
  -3  -4  -5    6.00    0.49
   3   4   5    6.51    0.73
   3   4   5    6.92    0.91
  -4  -4  -5    0.40    0.14
  -4  -4  -5    0.95    0.26
   4   4   5    1.11    0.43
   4   4   5    1.00    0.33
  -5  -4  -5    0.74    0.29
  -5  -4  -5    0.48    0.22
   5   4   5    0.93    0.38
   5   4   5    0.52    0.29
  -6  -4  -5    0.70    0.30
   6   4   5    0.30    0.29
   6   4   5    0.50    0.30
  -7  -4  -5    1.43    0.33
   7   4   5    2.16    0.50
   7   4   5    1.90    0.57
  11  -5  -5    0.56    0.43
 -11   5   5    0.90    0.34
  10  -5  -5    0.41    0.23
  10  -5  -5    0.23    0.28
 -10   5   5   -0.08    0.20
 -10   5   5    0.56    0.29
 -10   5   5    0.17    0.17
   9  -5  -5    0.57    0.31
   9  -5  -5    0.91    0.30
  -9   5   5    0.62    0.22
  -9   5   5    0.71    0.23
  -9   5   5    0.60    0.26
   8  -5  -5    0.38    0.29
   8  -5  -5    0.25    0.22
  -8   5   5    0.21    0.20
  -8   5   5    0.12    0.14
  -8   5   5    0.00    0.14
   7  -5  -5   11.43    0.78
   7  -5  -5   10.64    0.84
  -7   5   5   10.23    0.68
  -7   5   5   11.35    0.63
  -7   5   5   10.68    0.57
   6  -5  -5   46.32    1.93
   6  -5  -5   48.32    1.61
   6  -5  -5   43.99    1.82
  -6   5   5   45.86    1.70
  -6   5   5   47.03    1.64
  -6   5   5   47.63    1.53
   5  -5  -5   20.72    1.02
   5  -5  -5   20.13    0.89
   5  -5  -5   19.45    1.05
  -5   5   5   20.41    0.73
  -5   5   5   20.09    0.89
  -5   5   5   21.83    0.88
   4  -5  -5   38.13    1.47
   4  -5  -5   36.30    1.51
   4  -5  -5   36.05    1.35
  -4   5   5   35.64    1.28
  -4   5   5   35.45    1.28
  -4   5   5   35.53    1.08
   3  -5  -5   83.12    2.66
   3  -5  -5   85.72    2.60
  -3   5   5   81.57    2.47
  -3   5   5   76.90    2.78
  -3   5   5   81.49    2.51
   2  -5  -5  110.39    3.33
   2  -5  -5  106.23    3.35
  -2   5   5  110.98    3.16
  -2   5   5  109.90    3.36
  -2   5   5  108.75    3.25
  -2   5   5  110.49    3.61
   1  -5  -5  196.79    5.43
   1  -5  -5  184.30    5.58
   1  -5  -5  198.63    5.61
  -1   5   5  184.57    5.35
  -1   5   5  202.49    5.71
   0  -5  -5  156.84    4.53
   0  -5  -5  160.94    4.73
   0   5   5  157.93    4.61
   0   5   5  153.25    5.23
   0   5   5  169.63    4.90
  -1  -5  -5  146.99    4.32
  -1  -5  -5  146.46    4.41
  -1  -5  -5  145.40    4.46
   1   5   5  154.87    4.36
   1   5   5  146.64    4.66
   1   5   5  153.27    5.16
  -2  -5  -5  152.18    4.44
  -2  -5  -5  150.10    4.53
  -2  -5  -5  147.50    4.46
   2   5   5  146.05    4.38
   2   5   5  149.92    4.79
   2   5   5  148.98    4.45
   2   5   5  154.50    5.25
  -3  -5  -5   93.07    3.03
  -3  -5  -5   94.95    2.97
  -3  -5  -5   92.48    2.98
   3   5   5   87.26    3.28
   3   5   5   95.23    2.95
   3   5   5   95.19    3.74
  -4  -5  -5  100.15    3.24
  -4  -5  -5   98.50    3.23
   4   5   5  100.83    4.02
   4   5   5   95.76    3.56
  -5  -5  -5   73.29    2.65
   5   5   5   75.02    3.01
   5   5   5   77.64    3.47
  -6  -5  -5   66.45    2.53
   6   5   5   68.91    2.90
  -7  -5  -5   54.97    2.26
   7   5   5   56.71    2.61
   7   5   5   55.52    3.02
  11  -6  -5   62.63    3.00
 -11   6   5   64.38    2.64
 -11   6   5   66.47    2.49
  10  -6  -5   62.05    2.49
  10  -6  -5   60.11    2.80
 -10   6   5   59.95    2.25
 -10   6   5   62.11    2.47
   9  -6  -5   87.98    3.26
   9  -6  -5   90.60    3.55
  -9   6   5   92.93    3.03
  -9   6   5   90.09    3.19
   8  -6  -5  140.06    4.59
   8  -6  -5  139.10    4.81
  -8   6   5  142.15    4.48
  -8   6   5  140.73    4.32
   7  -6  -5   47.41    2.08
   7  -6  -5   43.89    1.91
  -7   6   5   47.75    1.82
  -7   6   5   51.06    1.75
   6  -6  -5   61.04    2.02
   6  -6  -5   60.08    2.35
   6  -6  -5   57.49    2.21
  -6   6   5   58.48    2.00
  -6   6   5   58.09    2.06
   5  -6  -5  225.54    6.69
   5  -6  -5  223.41    6.49
   5  -6  -5  210.47    6.77
  -5   6   5  236.27    6.47
   4  -6  -5  112.35    3.50
   4  -6  -5  100.67    3.60
   4  -6  -5  114.43    3.36
  -4   6   5  109.82    3.30
  -4   6   5  106.15    3.27
   3  -6  -5   67.04    2.26
   3  -6  -5   62.71    2.44
   3  -6  -5   65.91    2.16
  -3   6   5   65.58    2.48
  -3   6   5   66.21    2.11
  -3   6   5   66.05    2.04
   2  -6  -5    7.73    0.54
   2  -6  -5    9.25    0.55
  -2   6   5    9.52    0.49
  -2   6   5    9.16    0.73
  -2   6   5    8.99    0.40
  -2   6   5    8.79    0.56
   1  -6  -5    7.60    0.50
   1  -6  -5    7.04    0.49
  -1   6   5    8.22    0.74
  -1   6   5    7.47    0.43
  -1   6   5    7.29    0.55
   0  -6  -5   28.42    1.20
   0  -6  -5   29.52    1.18
   0   6   5   29.40    1.61
   0   6   5   30.25    1.32
   0   6   5   29.97    1.09
  -1  -6  -5    9.39    0.66
  -1  -6  -5    9.52    0.61
  -1  -6  -5    6.48    0.49
   1   6   5    9.48    0.70
   1   6   5    9.14    0.48
   1   6   5   11.22    1.28
  -2  -6  -5    0.26    0.14
  -2  -6  -5    0.29    0.21
  -2  -6  -5   -0.11    0.13
   2   6   5    0.16    0.15
   2   6   5    0.09    0.12
   2   6   5    0.34    0.23
  -3  -6  -5    3.07    0.39
  -3  -6  -5    3.10    0.39
   3   6   5    2.83    0.66
   3   6   5    3.21    0.55
   3   6   5    2.90    0.38
  -4  -6  -5    1.61    0.32
  -4  -6  -5    1.08    0.31
   4   6   5    1.51    0.44
   4   6   5    2.64    0.67
  -5  -6  -5    3.69    0.49
  -5  -6  -5    4.68    0.54
   5   6   5    3.22    0.58
   5   6   5    3.84    0.80
  -6  -6  -5   10.54    0.81
   6   6   5   13.91    1.33
   6   6   5   12.90    1.06
  11  -7  -5    0.62    0.37
 -11   7   5    1.09    0.35
 -11   7   5    1.17    0.30
  10  -7  -5    0.57    0.25
  10  -7  -5    0.19    0.30
 -10   7   5    0.68    0.33
 -10   7   5    0.44    0.21
   9  -7  -5    9.41    0.82
   9  -7  -5   10.19    0.97
  -9   7   5   11.64    0.76
  -9   7   5   11.50    0.83
   8  -7  -5   27.70    1.56
   8  -7  -5   26.02    1.38
  -8   7   5   27.12    1.29
  -8   7   5   25.74    1.19
   7  -7  -5   53.75    2.33
   7  -7  -5   51.23    2.15
  -7   7   5   56.06    2.03
  -7   7   5   56.18    1.96
   6  -7  -5   74.98    2.68
   6  -7  -5   73.24    2.82
  -6   7   5   72.46    2.42
   5  -7  -5   35.47    1.65
   5  -7  -5   33.95    1.50
   5  -7  -5   34.21    1.35
  -5   7   5   34.20    1.31
  -5   7   5   34.83    1.32
   4  -7  -5  153.04    4.60
   4  -7  -5  151.46    4.44
   4  -7  -5  145.75    4.83
  -4   7   5  149.32    4.39
  -4   7   5  147.81    4.33
  -4   7   5  137.90    4.82
   3  -7  -5  190.97    6.15
   3  -7  -5  200.85    5.74
   3  -7  -5  197.79    5.84
  -3   7   5  196.94    5.56
  -3   7   5  195.85    5.67
  -3   7   5  193.28    6.20
   2  -7  -5  240.86    6.79
   2  -7  -5  232.28    6.85
  -2   7   5  220.29    6.66
  -2   7   5  239.09    7.39
  -2   7   5  240.53    6.90
   1  -7  -5  149.13    4.61
   1  -7  -5  156.26    4.62
  -1   7   5  151.24    4.73
  -1   7   5  154.78    5.27
  -1   7   5  152.72    4.46
   0  -7  -5  105.81    3.40
   0  -7  -5  105.12    3.38
   0   7   5  108.58    3.57
   0   7   5  109.25    3.23
   0   7   5  107.30    4.04
  -1  -7  -5  184.97    5.63
   1   7   5  184.84    5.85
   1   7   5  196.27    6.55
  -2  -7  -5  114.85    3.63
  -2  -7  -5  110.21    3.63
   2   7   5  111.57    3.90
   2   7   5  117.23    4.55
  -3  -7  -5   55.59    2.04
  -3  -7  -5   52.36    2.04
   3   7   5   54.09    1.98
   3   7   5   51.85    2.29
   3   7   5   56.53    2.83
  -4  -7  -5  106.62    3.48
   4   7   5  107.70    4.45
   4   7   5   95.05    3.74
  -5  -7  -5   59.86    2.32
   5   7   5   58.81    2.65
   5   7   5   66.16    3.27
   6   7   5   38.90    2.06
   6   7   5   40.51    2.51
  11  -8  -5   13.71    1.24
 -11   8   5   15.65    0.97
 -11   8   5   14.41    1.05
  10  -8  -5   22.38    1.58
  10  -8  -5   23.27    1.37
 -10   8   5   22.38    1.17
 -10   8   5   24.24    1.33
   9  -8  -5  113.26    4.04
   9  -8  -5  117.88    4.35
  -9   8   5  111.52    3.74
  -9   8   5  117.00    3.90
   8  -8  -5   55.89    2.53
   8  -8  -5   52.75    2.31
  -8   8   5   57.40    2.18
  -8   8   5   60.10    2.12
   7  -8  -5    2.25    0.43
   7  -8  -5    2.82    0.59
  -7   8   5    2.90    0.43
  -7   8   5    2.40    0.37
   6  -8  -5   34.21    1.70
   6  -8  -5   32.40    1.53
  -6   8   5   32.41    1.31
  -6   8   5   30.39    1.30
   5  -8  -5   65.00    2.41
   5  -8  -5   67.37    2.22
   5  -8  -5   61.11    2.58
  -5   8   5   65.61    2.19
  -5   8   5   62.30    2.14
   4  -8  -5   11.26    0.75
   4  -8  -5   10.26    0.63
   4  -8  -5   11.86    0.92
  -4   8   5   11.74    0.64
  -4   8   5   10.36    0.89
   3  -8  -5    3.40    0.39
   3  -8  -5    2.96    0.41
   3  -8  -5    3.24    0.57
  -3   8   5    2.64    0.52
  -3   8   5    2.86    0.33
   2  -8  -5    0.36    0.17
   2  -8  -5    0.10    0.16
  -2   8   5    0.25    0.21
  -2   8   5    0.07    0.12
  -2   8   5    0.05    0.08
   1  -8  -5   19.99    1.00
   1  -8  -5   19.35    0.98
  -1   8   5   19.59    1.38
  -1   8   5   20.13    1.06
  -1   8   5   21.27    0.87
   0  -8  -5    1.67    0.34
   0  -8  -5    1.90    0.33
   0   8   5    1.48    0.45
   0   8   5    1.62    0.36
  -1  -8  -5   13.43    0.83
  -1  -8  -5   13.49    0.84
   1   8   5   14.14    1.23
   1   8   5   14.63    0.97
  -2  -8  -5   21.40    1.14
   2   8   5   24.07    1.34
   2   8   5   24.68    1.77
  -3  -8  -5    5.46    0.62
   3   8   5    5.01    0.62
   3   8   5    5.73    0.76
   3   8   5    4.54    0.87
  -4  -8  -5   16.40    1.00
   4   8   5   14.08    1.10
   4   8   5   15.41    1.46
  -5  -8  -5   30.98    1.49
   5   8   5   29.21    1.72
   5   8   5   32.26    2.20
  11  -9  -5   10.30    1.29
 -11   9   5   11.86    0.95
 -11   9   5   13.82    0.90
  10  -9  -5   29.40    1.86
  10  -9  -5   28.83    1.60
 -10   9   5   28.70    1.51
 -10   9   5   29.85    1.41
   9  -9  -5   68.05    3.04
   9  -9  -5   66.05    2.76
  -9   9   5   68.51    2.51
  -9   9   5   70.77    2.63
   8  -9  -5   97.06    3.82
   8  -9  -5   94.24    3.53
  -8   9   5   99.63    3.27
  -8   9   5   98.48    3.33
   7  -9  -5   26.38    1.45
   7  -9  -5   28.91    1.65
  -7   9   5   28.80    1.28
  -7   9   5   28.12    1.26
   6  -9  -5   39.26    1.74
   6  -9  -5   34.65    1.86
  -6   9   5   37.90    1.48
  -6   9   5   35.91    1.47
   5  -9  -5  114.56    3.47
   5  -9  -5  110.74    3.70
   5  -9  -5  108.14    4.01
  -5   9   5   99.23    3.96
  -5   9   5  109.65    3.43
   4  -9  -5  154.29    4.60
   4  -9  -5  150.21    5.20
   4  -9  -5  150.43    4.77
  -4   9   5  154.34    4.56
  -4   9   5  145.53    5.22
   3  -9  -5   37.25    1.56
   3  -9  -5   36.22    1.46
  -3   9   5   36.23    1.39
  -3   9   5   36.45    1.96
   2  -9  -5   18.89    1.02
   2  -9  -5   19.56    0.98
  -2   9   5   18.96    1.04
  -2   9   5   19.81    0.88
  -2   9   5   19.34    1.40
   1  -9  -5   54.95    2.02
   1  -9  -5   54.61    2.05
  -1   9   5   51.11    2.58
  -1   9   5   52.41    2.11
  -1   9   5   55.54    1.84
   0  -9  -5  169.20    5.22
   0   9   5  168.30    5.41
   0   9   5  171.98    6.06
  -1  -9  -5   70.90    2.63
  -1  -9  -5   74.28    2.65
   1   9   5   76.84    3.44
   1   9   5   75.61    2.87
  -2  -9  -5   60.56    2.30
  -2  -9  -5   56.71    2.26
   2   9   5   58.23    2.49
   2   9   5   65.69    3.18
  -3  -9  -5   53.92    2.21
   3   9   5   61.77    3.19
   3   9   5   55.27    2.46
  -4  -9  -5   43.55    1.92
   4   9   5   48.13    2.82
   4   9   5   42.43    2.15
  11 -10  -5   28.61    2.05
 -11  10   5   27.29    1.54
 -11  10   5   28.93    1.45
  10 -10  -5   67.12    3.20
  10 -10  -5   69.67    2.93
 -10  10   5   72.16    2.78
 -10  10   5   70.50    2.64
   9 -10  -5   11.54    0.97
   9 -10  -5   12.09    1.16
  -9  10   5   13.08    0.86
  -9  10   5   12.11    0.87
   8 -10  -5    0.51    0.28
   8 -10  -5    0.76    0.40
  -8  10   5    0.15    0.10
  -8  10   5    0.66    0.27
   7 -10  -5   10.09    1.00
   7 -10  -5   10.43    0.90
  -7  10   5   11.40    0.74
  -7  10   5   11.07    0.72
   6 -10  -5   19.14    1.18
   6 -10  -5   19.30    1.36
  -6  10   5   19.06    0.97
   5 -10  -5    3.89    0.46
   5 -10  -5    3.84    0.56
   5 -10  -5    3.80    0.69
  -5  10   5    4.38    0.49
  -5  10   5    3.48    0.71
   4 -10  -5    7.93    0.69
   4 -10  -5    7.80    0.99
   4 -10  -5    8.22    0.60
  -4  10   5    9.02    0.59
  -4  10   5    6.97    0.97
   3 -10  -5    5.23    0.60
   3 -10  -5    4.78    0.52
  -3  10   5    5.31    0.91
   2 -10  -5    2.03    0.38
   2 -10  -5    1.27    0.31
  -2  10   5    1.99    0.31
  -2  10   5    1.80    0.38
  -2  10   5    1.16    0.45
   1 -10  -5   10.37    0.76
   1 -10  -5    9.83    0.74
  -1  10   5    9.51    0.76
  -1  10   5   10.04    1.27
   0 -10  -5   47.38    1.97
   0  10   5   49.73    2.12
   0  10   5   51.32    2.67
  -1 -10  -5   68.27    2.57
  -1 -10  -5   69.73    2.58
   1  10   5   67.11    2.75
   1  10   5   70.26    3.34
  -2 -10  -5   26.03    1.35
  -2 -10  -5   24.76    1.34
   2  10   5   25.18    1.49
   2  10   5   26.88    1.93
  -3 -10  -5   10.92    0.87
   3  10   5   10.18    1.42
   3  10   5    9.88    1.11
  -4 -10  -5   46.72    2.43
   4  10   5   47.38    2.56
   4  10   5   55.80    3.17
 -11  11   5   30.89    1.65
  10 -11  -5   68.83    3.32
  10 -11  -5   69.22    3.00
 -10  11   5   74.02    2.74
 -10  11   5   74.32    2.85
   9 -11  -5   82.11    3.34
   9 -11  -5   82.74    3.67
  -9  11   5   83.68    3.01
  -9  11   5   86.50    3.10
   8 -11  -5   57.88    2.57
   8 -11  -5   58.92    2.87
  -8  11   5   62.38    2.32
   7 -11  -5   32.53    1.72
   7 -11  -5   33.20    1.95
  -7  11   5   31.94    1.44
   6 -11  -5  158.05    5.09
   6 -11  -5  139.16    5.38
  -6  11   5  155.31    4.73
   5 -11  -5  124.28    3.93
   5 -11  -5  126.14    4.21
   5 -11  -5  120.16    4.68
  -5  11   5  116.75    4.72
  -5  11   5  126.90    3.92
   4 -11  -5   51.31    2.60
   4 -11  -5   53.12    1.99
   4 -11  -5   51.98    2.15
  -4  11   5   50.17    2.64
  -4  11   5   53.33    1.92
   3 -11  -5   54.71    2.15
   3 -11  -5   51.61    2.00
  -3  11   5   50.76    1.87
  -3  11   5   52.02    2.71
   2 -11  -5  123.61    3.95
   2 -11  -5  120.34    4.03
  -2  11   5  115.58    4.77
   1 -11  -5   83.18    3.00
   1 -11  -5   84.59    3.06
  -1  11   5   85.52    3.81
  -1  11   5   87.96    3.18
   0 -11  -5   34.85    1.62
   0 -11  -5   34.56    1.64
   0  11   5   38.35    2.34
   0  11   5   34.34    1.74
  -1 -11  -5    4.53    0.58
  -1 -11  -5    4.48    0.64
   1  11   5    3.20    0.75
   1  11   5    4.18    0.68
  -2 -11  -5   14.67    1.00
  -2 -11  -5   14.90    1.03
   2  11   5   15.24    1.41
   2  11   5   15.67    1.16
   3  11   5   31.07    2.16
   3  11   5   27.40    1.69
  10 -12  -5    2.56    0.60
  10 -12  -5    2.55    0.50
 -10  12   5    1.79    0.37
   9 -12  -5    2.52    0.60
   9 -12  -5    1.95    0.48
  -9  12   5    1.95    0.42
   8 -12  -5    0.80    0.35
   8 -12  -5    0.38    0.26
  -8  12   5    0.41    0.26
   7 -12  -5    1.53    0.42
   7 -12  -5    1.67    0.52
  -7  12   5    1.56    0.38
   6 -12  -5    1.43    0.43
   6 -12  -5    1.51    0.55
  -6  12   5    1.35    0.33
   5 -12  -5   21.95    1.11
   5 -12  -5   22.99    1.33
   5 -12  -5   21.52    1.62
  -5  12   5   21.94    1.67
  -5  12   5   21.95    1.10
   4 -12  -5   16.76    1.38
   4 -12  -5   17.32    0.97
   4 -12  -5   16.48    1.08
  -4  12   5   13.06    0.80
  -4  12   5   16.95    1.46
   3 -12  -5    6.14    0.74
   3 -12  -5    6.81    0.69
  -3  12   5    6.54    1.10
   2 -12  -5   17.69    1.11
   2 -12  -5   16.56    1.02
  -2  12   5   15.67    1.45
   1 -12  -5   71.45    2.74
   1 -12  -5   71.08    2.69
  -1  12   5   73.16    3.50
  -1  12   5   69.04    2.81
   0 -12  -5   92.42    3.42
   0 -12  -5   91.77    3.36
   0  12   5  100.76    4.37
   0  12   5   93.96    3.55
  -1 -12  -5   25.99    1.43
  -1 -12  -5   27.44    1.46
   1  12   5   29.60    2.05
   1  12   5   24.15    1.51
  -2 -12  -5   17.70    1.14
   2  12   5   21.60    1.82
   9 -13  -5   22.01    1.66
   9 -13  -5   21.62    1.41
  -9  13   5   18.46    1.13
   8 -13  -5   34.25    1.87
   8 -13  -5   28.83    2.01
  -8  13   5   34.02    1.58
   7 -13  -5   80.13    3.82
   7 -13  -5   90.61    3.50
  -7  13   5   88.90    3.10
   6 -13  -5   85.48    3.30
   6 -13  -5   79.14    3.74
  -6  13   5   84.14    2.94
   5 -13  -5   37.21    2.30
   5 -13  -5   37.97    1.86
  -5  13   5   36.51    2.35
  -5  13   5   38.43    1.61
   4 -13  -5   51.16    2.22
   4 -13  -5   49.80    2.01
   4 -13  -5   48.15    2.67
  -4  13   5   45.60    2.72
   3 -13  -5   46.46    1.96
   3 -13  -5   47.92    2.12
  -3  13   5   45.17    2.69
   2 -13  -5   42.47    1.86
   2 -13  -5   40.07    1.92
  -2  13   5   40.73    2.50
   1 -13  -5   19.11    1.23
   1 -13  -5   19.10    1.18
  -1  13   5   19.88    1.68
   0 -13  -5    3.53    0.56
   0 -13  -5    4.11    0.61
   0  13   5    3.83    0.63
   0  13   5    4.75    0.90
   8 -14  -5    1.54    0.38
   8 -14  -5    1.35    0.41
  -8  14   5    1.47    0.37
   7 -14  -5   14.70    1.10
   7 -14  -5    9.38    1.25
  -7  14   5   13.29    0.89
   6 -14  -5   40.93    2.53
   6 -14  -5   45.01    2.17
  -6  14   5   45.81    1.89
   5 -14  -5   33.32    1.73
   5 -14  -5   28.49    2.07
  -5  14   5   30.12    2.17
  -5  14   5   33.28    1.50
   4 -14  -5    9.35    0.77
   4 -14  -5    9.45    1.29
   4 -14  -5   10.41    0.90
  -4  14   5    8.93    1.39
   3 -14  -5   14.08    1.05
   3 -14  -5   13.81    0.95
  -3  14   5   12.46    1.62
   2 -14  -5   59.41    2.40
   2 -14  -5   53.50    2.42
  -2  14   5   60.76    3.23
   1 -14  -5   67.30    3.31
  -1  14   5   73.75    4.07
  -6  15   5   15.46    0.96
  -5  15   5    4.66    1.16
   4 -15  -5    9.66    0.77
  -4  15   5    9.35    2.22
  -2  16  -6    2.68    0.59
   2 -16   6    2.74    0.50
   2 -16   6    1.42    0.36
  -3  16  -6    0.69    0.30
   3 -16   6    1.47    0.36
   3 -16   6    0.55    0.23
  -4  16  -6   -0.08    0.19
   4 -16   6   -0.15    0.18
   5 -16   6    1.63    0.36
   1  15  -6   52.55    2.78
   0  15  -6   75.33    3.39
   0  15  -6   69.68    2.74
   0  15  -6   74.51    3.15
   0 -15   6   71.44    2.75
  -1  15  -6   59.19    2.79
  -1  15  -6   57.25    2.28
  -1  15  -6   57.73    2.66
   1 -15   6   54.19    2.51
   1 -15   6   55.03    2.25
  -2  15  -6   44.19    2.24
  -2  15  -6   43.46    2.26
   2 -15   6   38.53    2.05
   2 -15   6   45.97    2.25
  -3  15  -6   51.56    2.46
   3 -15   6   45.24    2.26
   3 -15   6   49.56    2.38
  -4  15  -6   54.00    2.58
   4 -15   6   57.74    2.60
  -5  15  -6   62.74    2.50
   5 -15   6   60.86    2.72
   5 -15   6   63.27    2.47
  -6  15  -6   45.00    2.08
   6 -15   6   50.47    2.11
   6 -15   6   48.34    2.99
   2  14  -6    0.38    0.30
   2  14  -6   -0.13    0.13
   2  14  -6    0.50    0.31
   1  14  -6    0.66    0.40
   1  14  -6    0.26    0.22
   1  14  -6    0.56    0.31
  -1 -14   6    0.94    0.27
   0  14  -6    1.92    0.40
   0  14  -6    2.12    0.48
   0  14  -6    1.97    0.51
   0 -14   6    1.68    0.35
  -1  14  -6    6.20    0.89
  -1  14  -6    6.27    0.90
  -1  14  -6    4.70    0.60
  -2  14  -6    9.33    0.91
  -2  14  -6    8.73    1.03
   2 -14   6    6.50    0.56
  -3  14  -6    5.96    0.84
   3 -14   6    3.99    0.66
   3 -14   6    4.65    0.74
  -4  14  -6    5.55    0.80
   4 -14   6    4.77    0.57
   4 -14   6    3.43    0.60
  -5  14  -6   35.63    1.66
   5 -14   6   33.98    1.81
   5 -14   6   34.87    1.62
  -6  14  -6   39.15    1.82
   6 -14   6   38.14    1.95
   6 -14   6   38.92    1.78
  -7  14  -6    2.51    0.47
  -7  14  -6    3.80    0.68
   7 -14   6    3.20    0.49
[truncated: 475,996 more chars]
