# Supplementary material for: Crystal structure of chlorido­(dimethyl sulfoxide-κS)bis­[4-(pyridin-2-yl)benzaldehyde-κ3 C 2,N]iridium(III) aceto­nitrile monosolvate
Source: Acta Crystallogr E Crystallogr Commun. 2017 Aug 1;73(Pt 9):1279–81. doi: 10.1107/S2056989017010945 (PMC5588560; doi:10.1107/S2056989017010945)
Supplement: Supplementary file 2 [file e-73-01279-Isup2.hkl]

data_I                                                                          
_shelx_title ' 2Mar17_AP1_P-1 in P-1'                                           
_shelx_refln_list_code          4                                               
_shelx_F_calc_maximum      246.12                                               
_exptl_crystal_F_000       696.00                                               
_reflns_d_resolution_high  0.7301                                               
                                                                                
loop_                                                                           
 _space_group_symop_operation_xyz                                               
 'x, y, z'                                                                      
 '-x, -y, -z'                                                                   
                                                                                
_cell_length_a     8.7837                                                       
_cell_length_b    12.0910                                                       
_cell_length_c    14.0097                                                       
_cell_angle_alpha  97.537                                                       
_cell_angle_beta  105.150                                                       
_cell_angle_gamma 109.318                                                       
                                                                                
_shelx_F_squared_multiplier     1.000                                           
                                                                                
loop_                                                                           
 _refln_index_h                                                                 
 _refln_index_k                                                                 
 _refln_index_l                                                                 
 _refln_F_squared_calc                                                          
 _refln_F_squared_meas                                                          
 _refln_F_squared_sigma                                                         
 _refln_observed_status                                                         
   1   0   0      39956.89      39575.99       867.68 o                         
   2   0   0       4750.10       4969.45        53.84 o                         
   3   0   0      15992.83      17130.28       179.43 o                         
   4   0   0      18852.54      19318.41       245.96 o                         
   5   0   0      10418.21      10674.70       127.38 o                         
   6   0   0       3717.61       3747.03        58.43 o                         
   7   0   0       1377.57       1327.27        33.68 o                         
   8   0   0       2633.44       2569.24        65.74 o                         
   9   0   0        402.09        382.74        32.82 o                         
  10   0   0        133.37        112.04        20.72 o                         
 -10   1   0       5052.08       5052.69       100.47 o                         
  -9   1   0       1367.86       1320.37        45.35 o                         
  -8   1   0        102.04        117.32        15.02 o                         
  -7   1   0       3488.15       3429.33        76.24 o                         
  -6   1   0       5288.03       5362.49        78.07 o                         
  -5   1   0       2282.44       2260.16        32.86 o                         
  -4   1   0         13.08         26.13         2.22 o                         
  -3   1   0        474.42        540.96         9.08 o                         
  -2   1   0       3811.35       3983.63        58.73 o                         
  -1   1   0       1143.04       1171.68        29.17 o                         
   0   1   0       1051.64       1056.99        46.21 o                         
   1   1   0       2093.47       2117.53        32.99 o                         
   2   1   0       2744.95       2757.49        29.62 o                         
   3   1   0       1592.10       1599.10        19.61 o                         
   4   1   0       9818.05      10400.96       105.58 o                         
   5   1   0      10420.94      10499.93       116.22 o                         
   6   1   0       2812.93       2669.32        45.56 o                         
   7   1   0       1731.47       1718.74        40.38 o                         
   8   1   0       5177.22       5172.73       110.97 o                         
   9   1   0      10905.13      11266.00       267.52 o                         
  10   1   0       4678.09       4658.84       149.13 o                         
 -11   2   0        905.67        851.47        42.99 o                         
 -10   2   0       2884.30       2966.19        78.61 o                         
  -9   2   0       3059.68       3221.24        79.41 o                         
  -8   2   0       3747.09       3725.69        83.96 o                         
  -7   2   0       3562.77       3634.47        66.54 o                         
  -6   2   0      11266.40      11375.40       151.01 o                         
  -5   2   0      13181.31      13282.78       155.03 o                         
  -4   2   0      13590.34      14156.45       162.78 o                         
  -3   2   0       2737.26       2787.64        39.98 o                         
  -2   2   0      20431.46      21026.06       258.29 o                         
  -1   2   0      32422.53      32870.98       365.14 o                         
   0   2   0      10073.25      10909.74       290.97 o                         
   1   2   0        700.52        727.86        11.36 o                         
   2   2   0      14627.48      15008.33       185.53 o                         
   3   2   0       9852.89       9636.21       124.66 o                         
   4   2   0       9136.27       9198.43        94.91 o                         
   5   2   0       2690.33       2694.73        44.43 o                         
   6   2   0        961.26        946.78        22.58 o                         
   7   2   0       1982.95       1935.22        44.65 o                         
   8   2   0       2132.17       2023.72        75.21 o                         
   9   2   0          5.43         17.61        11.91 o                         
 -11   3   0       1601.73       1539.09        53.21 o                         
 -10   3   0       1267.36       1233.87        45.49 o                         
  -9   3   0        258.80        257.32        21.95 o                         
  -8   3   0        171.18        162.71        13.37 o                         
  -7   3   0       1844.72       1817.96        35.22 o                         
  -6   3   0       1557.27       1579.33        30.35 o                         
  -5   3   0        485.93        461.54        13.12 o                         
  -4   3   0       1174.56       1154.83        24.40 o                         
  -3   3   0       1059.53       1169.27        20.15 o                         
  -2   3   0        932.39        946.27        14.16 o                         
  -1   3   0       6221.61       6393.36        74.59 o                         
   0   3   0       8735.97       9296.80       114.37 o                         
   1   3   0       1544.59       1539.01        19.62 o                         
   2   3   0       1915.59       1850.61        37.74 o                         
   3   3   0      14118.16      14073.90       195.97 o                         
   4   3   0      12559.38      12534.47       163.78 o                         
   5   3   0       5625.31       5588.29        81.44 o                         
   6   3   0       3264.50       3287.55        56.20 o                         
   7   3   0       6204.36       6191.92       129.66 o                         
   8   3   0       5802.03       5724.36       126.27 o                         
   9   3   0       3048.41       2907.56       101.10 o                         
 -11   4   0       3678.68       3764.78        94.95 o                         
 -10   4   0       5833.76       5950.54       127.88 o                         
  -9   4   0       2894.51       2936.69        61.91 o                         
  -8   4   0       6566.27       6604.65       110.97 o                         
  -7   4   0      17237.27      17843.24       231.98 o                         
  -6   4   0      11628.33      11489.89       152.51 o                         
  -5   4   0       8266.12       8196.96       156.39 o                         
  -4   4   0      13245.51      13643.38       174.35 o                         
  -3   4   0       8666.11       8607.74       101.10 o                         
  -2   4   0      11447.87      11247.30       120.56 o                         
  -1   4   0       9543.01       9843.66       190.89 o                         
   0   4   0       7070.20       7184.15       120.61 o                         
   1   4   0       2967.31       2961.90        35.49 o                         
   2   4   0       8022.02       7835.82        94.88 o                         
   3   4   0       2840.90       2774.72        39.46 o                         
   4   4   0        182.08        179.46         9.24 o                         
   5   4   0         61.26         50.50         7.42 o                         
   6   4   0        644.11        607.34        20.13 o                         
   7   4   0        357.14        358.94        26.68 o                         
   8   4   0        389.13        331.81        47.02 o                         
   9   4   0        615.49        602.72        51.21 o                         
 -11   5   0        537.88        539.53        32.96 o                         
 -10   5   0        371.53        345.05        24.05 o                         
  -9   5   0          3.05         -1.02         6.57 o                         
  -8   5   0        298.81        270.66        19.15 o                         
  -7   5   0        564.08        573.60        17.76 o                         
  -6   5   0       2296.49       2265.95        44.95 o                         
  -5   5   0       1798.36       1656.29        30.28 o                         
  -4   5   0       2924.63       2920.73        44.87 o                         
  -3   5   0      11303.48      11956.47       140.23 o                         
  -2   5   0      15385.82      16535.55       188.94 o                         
  -1   5   0      16112.26      16131.69       227.25 o                         
   0   5   0       8030.86       7918.33       111.56 o                         
   1   5   0       9262.48       9173.33       119.49 o                         
   2   5   0      21832.97      21414.54       285.53 o                         
   3   5   0      14461.74      14252.85       210.37 o                         
   4   5   0       7322.98       7365.82       118.56 o                         
   5   5   0       6029.90       5934.56       101.16 o                         
   6   5   0       5320.62       5155.79       167.16 o                         
   7   5   0       5484.68       5402.02       120.65 o                         
   8   5   0       4734.72       4763.85       142.70 o                         
 -11   6   0       1988.48       1775.52       195.22 o                         
 -10   6   0       3584.08       3574.66        74.36 o                         
  -9   6   0       5807.06       5991.70       106.41 o                         
  -8   6   0       5518.43       5670.53       114.76 o                         
  -7   6   0       3380.37       3390.65        56.47 o                         
  -6   6   0       4490.23       4453.69        68.00 o                         
  -5   6   0       9286.48       9405.71       126.79 o                         
  -4   6   0       3489.12       3186.03        43.66 o                         
  -3   6   0       2770.42       2615.14        34.62 o                         
  -2   6   0      16115.21      17633.72       327.89 o                         
  -1   6   0       3861.81       4078.70        52.62 o                         
   0   6   0       1253.32       1182.52        25.30 o                         
   1   6   0       2778.03       2744.65        38.80 o                         
   2   6   0         97.37         85.59        11.65 o                         
   3   6   0        256.17        258.07        14.24 o                         
   4   6   0         39.70         46.74         7.74 o                         
   5   6   0        126.61        110.98         9.89 o                         
   6   6   0        441.35        418.30        26.20 o                         
   7   6   0       2352.12       2228.44        84.01 o                         
   8   6   0       2331.05       2266.56        87.35 o                         
 -11   7   0         37.84         40.94         8.10 o                         
 -10   7   0        837.05        852.28        36.75 o                         
  -9   7   0        573.08        517.66        29.94 o                         
  -8   7   0        790.09        811.32        26.88 o                         
  -7   7   0        283.69        291.91        15.15 o                         
  -6   7   0        922.23        942.21        23.13 o                         
  -5   7   0       4594.84       4490.32        67.96 o                         
  -4   7   0       6852.62       6713.27        92.62 o                         
  -3   7   0       5939.08       5954.29        70.56 o                         
  -2   7   0       9603.41       9420.88       161.09 o                         
  -1   7   0       8476.26       8167.40       144.18 o                         
   0   7   0      16300.80      16398.26       326.73 o                         
   1   7   0      14811.89      14747.26       197.56 o                         
   2   7   0      11785.20      11927.91       161.18 o                         
   3   7   0       6873.51       6893.07       114.08 o                         
   4   7   0       7126.99       7126.17       119.60 o                         
   5   7   0       4693.53       4556.65        85.79 o                         
   6   7   0       3694.35       3669.31        69.80 o                         
   7   7   0       2306.89       2265.10       142.36 o                         
 -11   8   0       3601.32       3616.17        92.04 o                         
 -10   8   0       5043.73       5140.81       115.03 o                         
  -9   8   0       2083.26       2115.95        83.42 o                         
  -8   8   0       1730.51       1739.49        50.55 o                         
  -7   8   0       3527.54       3542.25        68.29 o                         
  -6   8   0       3868.85       3771.60        70.03 o                         
  -5   8   0       2832.53       2645.31        52.31 o                         
  -4   8   0       1432.73       1354.83        25.38 o                         
  -3   8   0       1094.43       1112.24        24.53 o                         
  -2   8   0        428.35        429.62        11.56 o                         
  -1   8   0         68.58         80.32         5.40 o                         
   0   8   0          4.99         10.55         2.80 o                         
   1   8   0        145.83        139.84         9.40 o                         
   2   8   0        274.31        246.40        13.29 o                         
   3   8   0        270.03        249.97        14.46 o                         
   4   8   0       2036.10       2040.72        48.35 o                         
   5   8   0       1810.78       1730.69        64.37 o                         
   6   8   0       1017.54       1042.03        34.83 o                         
   7   8   0        543.12        666.72        48.31 o                         
 -11   9   0       1033.37        953.04        56.55 o                         
 -10   9   0       4361.78       4684.44       108.36 o                         
  -9   9   0       3063.24       3083.55        78.03 o                         
  -8   9   0       1920.52       1890.87        54.32 o                         
  -7   9   0       2741.75       2871.02        60.04 o                         
  -6   9   0      11923.22      11938.79       201.79 o                         
  -5   9   0       7700.04       7814.90       125.79 o                         
  -4   9   0       5849.61       5816.08        79.38 o                         
  -3   9   0       5378.08       5236.20        96.41 o                         
  -2   9   0      13717.75      13792.61       205.66 o                         
  -1   9   0       9469.51       9463.53       131.62 o                         
   0   9   0       4313.88       4354.74        87.03 o                         
   1   9   0       5572.29       5623.87        98.86 o                         
   2   9   0       5573.37       5697.40       102.20 o                         
   3   9   0       3424.30       3518.31        72.31 o                         
   4   9   0       4915.68       4949.15       112.21 o                         
   5   9   0       1597.88       1572.29        68.19 o                         
   6   9   0       2757.34       2761.84        94.53 o                         
 -11  10   0       2243.38       2270.18        91.12 o                         
 -10  10   0        595.86        603.09        33.14 o                         
  -9  10   0       1247.81       1314.46        46.33 o                         
  -8  10   0       2491.31       2525.49        67.03 o                         
  -7  10   0        561.85        613.12        29.54 o                         
  -6  10   0       1435.76       1312.52        42.36 o                         
  -5  10   0         15.48         30.37         6.74 o                         
  -4  10   0         19.70         24.14         4.64 o                         
  -3  10   0        209.54        176.49        61.09 o                         
  -2  10   0        425.37        373.67        16.61 o                         
  -1  10   0       3954.24       3828.72        73.78 o                         
   0  10   0       2360.07       2289.44        51.17 o                         
   1  10   0       1767.17       1817.56        45.11 o                         
   2  10   0       1819.79       1827.35        46.69 o                         
   3  10   0       5930.77       6112.58       160.76 o                         
   4  10   0       3805.65       3863.96        96.50 o                         
   5  10   0       2964.52       2990.73        82.45 o                         
 -10  11   0       2215.60       2401.73        69.92 o                         
  -9  11   0       1655.21       1685.76        54.48 o                         
  -8  11   0       3818.80       4029.33        94.01 o                         
  -7  11   0      10313.88      10022.80       164.05 o                         
  -6  11   0      10095.48       9933.27       161.11 o                         
  -5  11   0       1304.09       1394.85        40.28 o                         
  -4  11   0       1892.79       1939.30        46.03 o                         
  -3  11   0       7157.59       7311.25       121.06 o                         
  -2  11   0       8968.06       8949.08       147.17 o                         
  -1  11   0       3307.02       3390.19        79.44 o                         
   0  11   0       2403.03       2336.58        59.95 o                         
   1  11   0       2716.52       2651.17        60.21 o                         
   2  11   0       3250.44       3242.99        70.81 o                         
   3  11   0       1207.82       1245.93        39.77 o                         
   4  11   0        215.97        186.31        21.37 o                         
   5  11   0        638.67        506.32        57.33 o                         
 -10  12   0        105.77        105.30        15.56 o                         
  -9  12   0        305.19        299.08        26.57 o                         
  -8  12   0        305.54        323.87        25.43 o                         
  -7  12   0        154.14        147.08        15.11 o                         
  -6  12   0        689.24        686.07        32.76 o                         
  -5  12   0        324.36        270.67        20.21 o                         
  -4  12   0         39.20         43.26         6.93 o                         
  -3  12   0       2050.52       1890.24        45.18 o                         
  -2  12   0       5480.25       5446.41       117.83 o                         
  -1  12   0       1492.54       1484.17        42.37 o                         
   0  12   0        300.98        323.25        22.05 o                         
   1  12   0       3238.53       3300.60        72.25 o                         
   2  12   0       4096.76       4154.48        86.74 o                         
   3  12   0       4248.18       4416.18        97.95 o                         
   4  12   0       1881.41       1890.66       102.42 o                         
 -10  13   0       1419.18       1355.99        85.03 o                         
  -9  13   0       2431.37       2488.80        71.93 o                         
  -8  13   0       5052.56       5275.25       148.04 o                         
  -7  13   0       4687.45       4579.42       150.00 o                         
  -6  13   0       2328.20       2324.99        67.18 o                         
  -5  13   0       1789.18       1746.91        57.00 o                         
  -4  13   0       6171.50       6033.83       116.35 o                         
  -3  13   0       4932.43       4644.37       106.43 o                         
  -2  13   0       2358.21       2321.43        66.40 o                         
  -1  13   0       2395.35       2309.65        91.92 o                         
   0  13   0       1730.30       1852.72        84.89 o                         
   1  13   0       1948.54       2088.29        56.41 o                         
   2  13   0        386.78        351.47        21.62 o                         
  -9  14   0         75.11         78.86        23.19 o                         
  -8  14   0        563.54        529.09        53.47 o                         
  -7  14   0       1320.57       1327.80        51.29 o                         
  -6  14   0        522.78        462.65        32.09 o                         
  -5  14   0        562.84        574.25        30.39 o                         
  -4  14   0       2036.22       2036.03        86.80 o                         
  -3  14   0       4720.17       4781.04       111.60 o                         
  -2  14   0       3745.86       3744.28        98.01 o                         
  -1  14   0       1389.79       1316.28        61.74 o                         
   0  14   0       2171.22       2220.63        69.72 o                         
   1  14   0       4717.19       4745.80       100.25 o                         
  -8  15   0       3550.99       3736.23       153.31 o                         
  -7  15   0       1354.92       1238.39        48.83 o                         
  -6  15   0       1196.48       1196.62        72.21 o                         
  -5  15   0       1507.29       1614.86        64.16 o                         
  -4  15   0       1492.57       1457.26        60.19 o                         
  -3  15   0        348.94        353.41        25.76 o                         
  -2  15   0         16.66          0.43         8.70 o                         
  -1  15   0        209.56        173.50        19.76 o                         
   0  15   0        139.13        150.74        44.45 o                         
  -6  16   0       1181.27       1129.24        83.74 o                         
  -5  16   0       1186.03       1091.23        57.65 o                         
  -4  16   0       4479.82       4501.60       130.20 o                         
  -3  16   0       2746.52       2965.02       233.51 o                         
  -2  16   0       1015.30       1029.40        65.71 o                         
   2 -16   1        180.25        187.46        30.28 o                         
   3 -16   1        657.16        559.39        69.79 o                         
   4 -16   1          0.97         -1.66         8.98 o                         
   5 -16   1        282.47        207.42        23.26 o                         
   6 -16   1         68.43         30.76        23.19 o                         
   0 -15   1       2859.88       2836.32        89.65 o                         
   1 -15   1        960.77       1025.96        74.65 o                         
   2 -15   1       3193.35       3130.56        85.43 o                         
   3 -15   1       6206.08       6059.97       120.47 o                         
   4 -15   1       4865.42       4671.96       123.24 o                         
   5 -15   1       1757.75       1732.48        65.88 o                         
   6 -15   1       1111.13       1060.83        55.45 o                         
   7 -15   1       2510.22       2524.65        90.08 o                         
   8 -15   1       2619.71       2520.94       103.99 o                         
  -1 -14   1         83.02         94.10        13.16 o                         
   0 -14   1        187.08        181.86        29.16 o                         
   1 -14   1         32.62         25.65        15.76 o                         
   2 -14   1         34.07         47.46        12.35 o                         
   3 -14   1        741.12        667.64        31.46 o                         
   4 -14   1       1582.45       1648.64        73.90 o                         
   5 -14   1        620.51        629.04        31.72 o                         
   6 -14   1        681.63        720.70        35.14 o                         
   7 -14   1        816.58        710.20        44.77 o                         
   8 -14   1       2657.06       2645.05        93.14 o                         
   9 -14   1       2942.26       2887.85       173.28 o                         
  -3 -13   1       3398.98       3633.16       163.62 o                         
  -2 -13   1       4649.11       4675.26       114.07 o                         
  -1 -13   1       5864.51       6215.70       138.46 o                         
   0 -13   1       3759.00       3854.04        82.91 o                         
   1 -13   1       3040.27       3145.52        70.96 o                         
   2 -13   1       9851.81       9732.09       189.98 o                         
   3 -13   1       6511.82       6380.58       134.29 o                         
   4 -13   1       2105.40       1974.79       111.46 o                         
   5 -13   1       1233.50       1211.76        39.75 o                         
   6 -13   1       2973.35       2716.03        73.72 o                         
   7 -13   1       1920.68       1853.80        63.96 o                         
   8 -13   1        216.70        201.26        20.94 o                         
   9 -13   1         29.34         51.22        10.75 o                         
  -4 -12   1        134.15        114.52        18.11 o                         
  -3 -12   1          2.07         -2.62         9.13 o                         
  -2 -12   1        637.34        618.99        40.98 o                         
  -1 -12   1        560.61        525.38        38.20 o                         
   0 -12   1        280.80        255.99        20.06 o                         
   1 -12   1       3561.05       3447.49        72.77 o                         
   2 -12   1       5028.69       5113.42       111.48 o                         
   3 -12   1       2649.01       2663.88        56.70 o                         
   4 -12   1       3440.72       3370.33        72.40 o                         
   5 -12   1       3250.94       3070.78        68.65 o                         
   6 -12   1       5091.77       4952.82       109.99 o                         
   7 -12   1       6318.58       6184.75       136.86 o                         
   8 -12   1       4714.46       4708.39       107.67 o                         
   9 -12   1       2597.36       2713.29        75.28 o                         
  10 -12   1       1551.50       1546.43        54.39 o                         
  -5 -11   1       2613.82       2746.14        89.68 o                         
  -4 -11   1       3930.61       4134.18       131.00 o                         
  -3 -11   1       3901.05       4053.98        90.93 o                         
  -2 -11   1       5322.37       5539.04       123.41 o                         
  -1 -11   1       5646.59       5600.73       102.47 o                         
   0 -11   1       1840.43       1892.97        55.68 o                         
   1 -11   1       1426.14       1403.94        39.05 o                         
   2 -11   1       6096.05       5875.77       101.37 o                         
   3 -11   1        839.79        826.45        25.80 o                         
   4 -11   1       2409.45       2198.41        46.08 o                         
   5 -11   1       1340.00       1288.02        32.96 o                         
   6 -11   1        385.43        442.63        22.17 o                         
   7 -11   1        243.98        230.94        18.64 o                         
   8 -11   1          1.37          2.70         8.39 o                         
   9 -11   1         21.78         29.88        10.38 o                         
  10 -11   1         51.51         34.17         8.81 o                         
  -6 -10   1         77.26         74.69        15.47 o                         
  -5 -10   1        186.84        204.50        22.86 o                         
  -4 -10   1        733.97        841.39        39.35 o                         
  -3 -10   1        166.52        190.59        16.32 o                         
  -2 -10   1        372.90        348.63        25.91 o                         
  -1 -10   1       2323.78       2311.87        52.23 o                         
   0 -10   1       2359.53       2355.92        61.60 o                         
   1 -10   1       4229.77       4186.86        78.77 o                         
   2 -10   1       4621.71       4759.41        74.78 o                         
   3 -10   1       5237.57       5185.79        92.95 o                         
   4 -10   1       4690.90       4779.25        77.66 o                         
   5 -10   1       7397.93       7802.96       127.88 o                         
   6 -10   1      10583.55      10593.18       205.30 o                         
   7 -10   1       8829.65       8666.07       149.19 o                         
   8 -10   1       4299.52       4345.01       134.82 o                         
   9 -10   1       3579.97       3650.54        99.45 o                         
  10 -10   1       4174.24       4327.76       103.69 o                         
  11 -10   1       2921.15       2955.49       164.27 o                         
  -6  -9   1       4570.60       4627.45        92.74 o                         
  -5  -9   1       4972.57       5007.16        96.38 o                         
  -4  -9   1       1768.83       1785.82        40.15 o                         
  -3  -9   1        809.15        853.97        24.79 o                         
  -2  -9   1       3258.43       3324.67        65.33 o                         
  -1  -9   1       1254.82       1258.69        28.39 o                         
   0  -9   1       2223.55       2213.78        48.83 o                         
   1  -9   1       1523.07       1456.74        33.58 o                         
   2  -9   1       1023.33       1012.81        23.90 o                         
   3  -9   1        621.68        584.70        15.89 o                         
   4  -9   1        361.72        344.47        12.61 o                         
   5  -9   1         39.22         39.58         8.67 o                         
   6  -9   1        612.26        611.02        22.77 o                         
   7  -9   1         16.67         18.06         8.35 o                         
   8  -9   1        198.69        217.31        24.85 o                         
   9  -9   1        736.47        686.08        32.45 o                         
  10  -9   1        716.49        701.97        46.42 o                         
  11  -9   1       1186.58       1143.24        55.23 o                         
  -7  -8   1         90.24         84.79        10.91 o                         
  -6  -8   1       3682.71       3515.05        86.88 o                         
  -5  -8   1       4678.34       4780.08        90.98 o                         
  -4  -8   1       1678.54       1633.31        36.62 o                         
  -3  -8   1       5801.30       5941.61        90.93 o                         
  -2  -8   1       8809.41       8966.00       126.15 o                         
  -1  -8   1      11238.95      11412.54       154.48 o                         
   0  -8   1       6744.94       6580.88        84.76 o                         
   1  -8   1       8116.02       7962.07       120.33 o                         
   2  -8   1      11606.30      11655.71       120.55 o                         
   3  -8   1      12281.70      12213.04       136.42 o                         
   4  -8   1      10343.11      10426.88       118.83 o                         
   5  -8   1       7748.47       7851.10       110.98 o                         
   6  -8   1       2522.41       2528.99        46.01 o                         
   7  -8   1       4872.26       4810.13        85.98 o                         
   8  -8   1       3310.71       3339.31        67.47 o                         
   9  -8   1       2968.49       2997.69        64.76 o                         
  10  -8   1       2926.20       2945.70        78.21 o                         
  11  -8   1       1631.64       1620.34        55.25 o                         
  -8  -7   1       3607.49       3356.81       141.72 o                         
  -7  -7   1       2864.35       2826.37        67.89 o                         
  -6  -7   1       1302.01       1325.80        38.46 o                         
  -5  -7   1        466.20        492.26        19.40 o                         
  -4  -7   1        688.09        714.74        21.86 o                         
  -3  -7   1       5474.74       5527.64        75.87 o                         
  -2  -7   1       2540.61       2377.62        37.98 o                         
  -1  -7   1        150.21        144.85        11.35 o                         
   0  -7   1        244.83        259.84         8.44 o                         
   1  -7   1          0.89          8.17         2.77 o                         
   2  -7   1         27.12         42.78        11.10 o                         
   3  -7   1       1918.63       1784.73        32.52 o                         
   4  -7   1       1333.75       1245.33        22.20 o                         
   5  -7   1        808.04        775.62        20.00 o                         
   6  -7   1       1536.46       1543.07        31.95 o                         
   7  -7   1       5713.20       5718.07       124.13 o                         
   8  -7   1       5738.51       5559.16       114.72 o                         
   9  -7   1       3011.11       3056.61        65.16 o                         
  10  -7   1       1992.74       2182.14        64.25 o                         
  11  -7   1       2398.21       2446.31        60.51 o                         
  -8  -6   1        816.32        858.40        65.06 o                         
  -7  -6   1       3321.93       3287.59        84.17 o                         
  -6  -6   1       3225.54       3254.69        68.98 o                         
  -5  -6   1       2110.96       2096.66        42.09 o                         
  -4  -6   1       4641.46       4773.64        67.45 o                         
  -3  -6   1       7551.00       7505.40        96.54 o                         
  -2  -6   1       8579.82       8172.10       102.06 o                         
  -1  -6   1       9947.73       9785.15       143.06 o                         
   0  -6   1       6804.78       6619.79        72.06 o                         
   1  -6   1      21830.72      22755.75       239.78 o                         
   2  -6   1      17492.75      17809.51       189.01 o                         
   3  -6   1      13433.75      13890.59       177.61 o                         
   4  -6   1       5676.66       5469.09        69.54 o                         
   5  -6   1       5062.51       4963.38        72.87 o                         
   6  -6   1      11579.86      11640.62       155.90 o                         
   7  -6   1       5522.35       5566.32       110.42 o                         
   8  -6   1        577.18        559.34        22.60 o                         
   9  -6   1        760.04        742.48        29.10 o                         
  10  -6   1        676.27        651.56        27.77 o                         
  11  -6   1         76.96         72.62        12.33 o                         
  -8  -5   1       2682.24       2655.89        94.97 o                         
  -7  -5   1       1343.76       1258.96        44.34 o                         
  -6  -5   1        686.11        593.51        24.06 o                         
  -5  -5   1        607.86        596.32        19.26 o                         
  -4  -5   1       3515.29       3541.86        56.10 o                         
  -3  -5   1       1901.72       1982.19        28.85 o                         
  -2  -5   1       1407.64       1345.48        20.62 o                         
  -1  -5   1       1074.48       1077.82        21.42 o                         
   0  -5   1        142.63        141.95         4.93 o                         
   1  -5   1       2206.11       2214.69        28.03 o                         
   2  -5   1       9689.45       9883.99       100.68 o                         
   3  -5   1       9718.87       9743.46       114.95 o                         
   4  -5   1       2664.98       2495.89        34.77 o                         
   5  -5   1       2734.67       2758.34        50.43 o                         
   6  -5   1       7483.78       7591.59       105.94 o                         
   7  -5   1       9964.61       9998.11       155.14 o                         
   8  -5   1       3524.56       3553.06        69.09 o                         
   9  -5   1       2228.58       2323.46        59.04 o                         
  10  -5   1       3950.90       3925.33        94.83 o                         
  11  -5   1       3243.66       2967.84       247.01 o                         
  -9  -4   1       1609.92       1627.75        70.79 o                         
  -8  -4   1       5037.72       5284.73       149.67 o                         
  -7  -4   1       6816.07       6783.19       119.87 o                         
  -6  -4   1       5625.46       5673.38       108.62 o                         
  -5  -4   1       3500.43       3596.55        52.77 o                         
  -4  -4   1       9425.92       9266.47       105.45 o                         
  -3  -4   1      19587.82      19372.92       206.94 o                         
  -2  -4   1       7096.38       6881.66       109.53 o                         
  -1  -4   1        457.36        462.84         7.77 o                         
   0  -4   1      13488.85      13450.81       259.85 o                         
   1  -4   1      16099.31      15936.66       249.96 o                         
   2  -4   1       8944.10       9244.36       107.08 o                         
   3  -4   1       5394.98       5617.95        68.09 o                         
   4  -4   1       5920.79       5885.42        90.57 o                         
   5  -4   1       6389.51       6334.45        88.08 o                         
   6  -4   1       3703.34       3673.28        57.46 o                         
   7  -4   1        256.63        240.52        19.90 o                         
   8  -4   1       1718.80       1692.31        41.48 o                         
   9  -4   1       1274.05       1215.32        35.89 o                         
  10  -4   1         17.20         15.70        16.15 o                         
  11  -4   1         52.68         65.10        12.13 o                         
  -9  -3   1        717.89        741.32        47.79 o                         
  -8  -3   1         50.22         63.95        18.41 o                         
  -7  -3   1         83.49         79.58        10.61 o                         
  -6  -3   1          7.79          7.31         4.03 o                         
  -5  -3   1         17.22         31.66         4.37 o                         
  -4  -3   1        887.05        929.62        18.53 o                         
  -3  -3   1       7925.10       8140.54        91.04 o                         
  -2  -3   1       3998.32       3910.50        45.96 o                         
  -1  -3   1        297.50        312.09         6.44 o                         
   0  -3   1       2675.14       2770.81        34.74 o                         
   1  -3   1      13135.66      13904.34       238.37 o                         
   2  -3   1      20830.36      21939.36       227.31 o                         
   3  -3   1      14538.52      15117.54       212.63 o                         
   4  -3   1       1320.65       1203.19        22.36 o                         
   5  -3   1       8982.08       9037.52       120.59 o                         
   6  -3   1      11806.64      12005.67       158.97 o                         
   7  -3   1       9465.75       9923.79       153.88 o                         
   8  -3   1       5425.26       5354.04        94.34 o                         
   9  -3   1       2931.70       2944.47        74.74 o                         
  10  -3   1       6253.65       6435.38       137.24 o                         
  11  -3   1       4584.87       4553.14       115.68 o                         
 -10  -2   1       2820.34       2886.61       104.13 o                         
  -9  -2   1       4617.95       4855.46       223.53 o                         
  -8  -2   1       7128.49       7311.48       149.45 o                         
  -7  -2   1       5624.04       5713.68        88.95 o                         
  -6  -2   1       4111.70       4117.04        53.73 o                         
  -5  -2   1      10779.53      10965.06       122.72 o                         
  -4  -2   1      29639.60      30858.27       284.20 o                         
  -3  -2   1       5549.16       5476.16        57.66 o                         
  -2  -2   1       1244.58       1207.99        16.85 o                         
  -1  -2   1        891.57        831.70        11.69 o                         
   0  -2   1      12772.24      13555.95       185.60 o                         
   1  -2   1       4845.57       5057.68        84.84 o                         
   2  -2   1        321.64        350.82         8.04 o                         
   3  -2   1        974.15       1012.74        18.19 o                         
   4  -2   1        399.28        340.71        12.19 o                         
   5  -2   1         10.50         29.60         6.51 o                         
   6  -2   1        596.62        598.88        16.65 o                         
   7  -2   1       1274.48       1256.76        32.41 o                         
   8  -2   1       1563.16       1543.99        47.09 o                         
   9  -2   1         13.77         17.90         9.95 o                         
  10  -2   1       2629.06       2515.32        70.71 o                         
 -10  -1   1        572.06        461.64        40.73 o                         
  -9  -1   1         34.30         32.98        12.63 o                         
  -8  -1   1       1284.43       1287.90        37.29 o                         
  -7  -1   1        841.19        804.38        23.19 o                         
  -6  -1   1        495.16        482.05        12.91 o                         
  -5  -1   1       4600.84       4745.67        56.68 o                         
  -4  -1   1       2190.31       2087.61        27.43 o                         
  -3  -1   1       8244.56       8349.79        90.39 o                         
  -2  -1   1       5205.18       5220.16        61.61 o                         
  -1  -1   1      14499.15      15223.87       234.21 o                         
   0  -1   1      45299.95      24623.70       676.39 o                         
   1  -1   1      17670.39      19187.90       338.57 o                         
   2  -1   1       2210.78       2254.78        40.63 o                         
   3  -1   1       8864.11       9231.25       107.25 o                         
   4  -1   1      10350.30      10382.12       121.81 o                         
   5  -1   1      22700.14      23259.41       265.89 o                         
   6  -1   1       7665.46       7843.78       108.78 o                         
   7  -1   1       4202.40       4287.79        77.68 o                         
   8  -1   1       2964.14       2961.61        72.22 o                         
   9  -1   1       4447.41       4455.55       101.39 o                         
  10  -1   1       2697.15       2686.16        65.67 o                         
 -10   0   1       5825.76       5855.10       128.59 o                         
  -9   0   1       4913.71       4915.41        95.00 o                         
  -8   0   1       4229.73       4186.06        92.33 o                         
  -7   0   1       4151.90       4133.36        74.77 o                         
  -6   0   1       4930.71       4935.79        59.92 o                         
  -5   0   1       7199.75       7108.33        80.33 o                         
  -4   0   1      11650.79      12162.22       130.41 o                         
  -3   0   1       2987.24       3052.00        38.90 o                         
  -2   0   1       7897.36       8036.77        92.31 o                         
  -1   0   1       5149.44       5555.01        92.25 o                         
   1   0   1       2902.90       3107.83        36.92 o                         
   2   0   1       1004.85       1071.28        14.37 o                         
   3   0   1         27.13         52.15         3.87 o                         
   4   0   1        302.84        325.30         7.84 o                         
   5   0   1       1590.21       1490.37        22.60 o                         
   6   0   1       3467.68       3427.98        49.50 o                         
   7   0   1        391.41        351.63        21.46 o                         
   8   0   1        944.01        940.79        32.11 o                         
   9   0   1       5720.54       5743.60       108.40 o                         
  10   0   1       3259.88       3370.44        91.07 o                         
 -11   1   1        139.58        103.71        22.55 o                         
 -10   1   1        419.82        415.70        37.89 o                         
  -9   1   1       2532.01       2468.70        66.19 o                         
  -8   1   1       1502.27       1457.96        45.01 o                         
  -7   1   1       4169.43       4113.34        73.81 o                         
  -6   1   1       4062.51       3988.88        60.81 o                         
  -5   1   1       6954.44       6878.88        77.45 o                         
  -4   1   1      11830.88      12237.96       130.80 o                         
  -3   1   1      10104.76      10509.21       120.95 o                         
  -2   1   1       2026.36       2047.97        28.52 o                         
  -1   1   1      25335.60      26423.24       507.65 o                         
   0   1   1      31468.54      32353.19       551.31 o                         
   1   1   1      19931.86      20934.27       271.20 o                         
   2   1   1       2000.75       1949.26        22.87 o                         
   3   1   1      20732.40      21216.98       222.55 o                         
   4   1   1      17043.63      17293.35       184.32 o                         
   5   1   1      12159.32      12311.85       127.42 o                         
   6   1   1       3532.91       3604.99        63.95 o                         
   7   1   1       4545.97       4489.62        84.22 o                         
   8   1   1       4714.13       4600.27        89.19 o                         
   9   1   1       1845.08       1820.03        60.02 o                         
  10   1   1        416.52        403.90        65.06 o                         
 -11   2   1       2792.39       2921.12        79.94 o                         
 -10   2   1       1578.91       1641.55        53.46 o                         
  -9   2   1       3464.86       3530.13        84.26 o                         
  -8   2   1       3709.75       3806.27        73.91 o                         
  -7   2   1       3598.45       3586.40        57.92 o                         
  -6   2   1       5759.12       5828.59        83.29 o                         
  -5   2   1       3250.53       3314.21        40.18 o                         
  -4   2   1       2126.23       2065.33        28.66 o                         
  -3   2   1         14.81         29.91         4.23 o                         
  -2   2   1        589.54        681.60        10.85 o                         
  -1   2   1       1972.83       1986.30        27.37 o                         
   0   2   1       6378.24       6955.79        88.00 o                         
   1   2   1        289.96        297.56         5.81 o                         
   2   2   1       4301.00       4496.15        61.88 o                         
   3   2   1       2691.88       2709.22        34.77 o                         
   4   2   1       6212.00       6143.98        72.14 o                         
   5   2   1      10286.68      10455.33       128.77 o                         
   6   2   1       1292.10       1252.70        26.17 o                         
   7   2   1       1113.72       1136.33        49.95 o                         
   8   2   1       3344.45       3245.65        83.91 o                         
   9   2   1       3100.30       3226.94        86.83 o                         
 -11   3   1       1022.87       1052.33        42.64 o                         
 -10   3   1       2156.27       2127.52        62.24 o                         
  -9   3   1       2762.64       2760.15        70.67 o                         
  -8   3   1       4745.18       4816.29        75.84 o                         
  -7   3   1       9696.15       9681.46       132.84 o                         
  -6   3   1       3971.51       3946.88        60.18 o                         
  -5   3   1      13462.16      13768.45       160.20 o                         
  -4   3   1       9668.43       9636.68       113.15 o                         
  -3   3   1       6939.41       6928.79        82.05 o                         
  -2   3   1      14253.95      14903.00       169.30 o                         
  -1   3   1      22220.96      23616.24       391.91 o                         
   0   3   1       7574.17       7745.84       153.08 o                         
   1   3   1       5108.01       5093.20        96.22 o                         
   2   3   1       9543.03       9545.14       104.07 o                         
   3   3   1      11594.06      11815.08       139.85 o                         
   4   3   1       2494.20       2332.87        36.16 o                         
   5   3   1       3492.52       3497.46        51.56 o                         
   6   3   1       2093.27       2076.14        41.42 o                         
   7   3   1       1359.89       1321.98        46.37 o                         
   8   3   1        773.78        788.88        38.71 o                         
   9   3   1        191.84        152.35        38.33 o                         
 -11   4   1       1103.68       1109.99        43.71 o                         
 -10   4   1       2787.75       2808.92        74.57 o                         
  -9   4   1       2999.30       2976.41        62.15 o                         
  -8   4   1         88.76         91.61         9.04 o                         
  -7   4   1         99.46        103.76         8.56 o                         
  -6   4   1        443.27        405.77        15.42 o                         
  -5   4   1        110.21         88.32         6.57 o                         
  -4   4   1         52.48         65.67         3.91 o                         
  -3   4   1       1049.29       1107.93        17.61 o                         
  -2   4   1        417.11        383.03         7.61 o                         
  -1   4   1       1430.15       1396.19        21.08 o                         
   0   4   1       5020.05       4907.92        64.35 o                         
   1   4   1       4701.60       4658.63        58.61 o                         
   2   4   1       5569.43       5549.45        65.62 o                         
   3   4   1       4514.07       4339.22        58.34 o                         
   4   4   1       4908.73       4596.00       140.30 o                         
   5   4   1       5348.54       5283.27        81.43 o                         
   6   4   1       3187.53       3196.58        57.02 o                         
   7   4   1       4269.51       4192.88        99.73 o                         
   8   4   1       6175.51       6051.17       134.92 o                         
 -11   5   1       1366.68       1361.71        49.16 o                         
 -10   5   1       4970.23       5057.17        95.19 o                         
  -9   5   1       5576.80       5679.83       100.58 o                         
  -8   5   1       7090.65       7109.04       109.46 o                         
  -7   5   1      11258.75      11407.03       173.39 o                         
  -6   5   1      11191.39      11289.94       150.47 o                         
  -5   5   1      19485.95      19965.29       253.20 o                         
  -4   5   1      15318.44      15139.53       192.73 o                         
  -3   5   1      10807.02      10731.04       117.19 o                         
  -2   5   1      27934.47      29764.54       334.42 o                         
  -1   5   1      12673.10      12747.42       172.94 o                         
   0   5   1       5961.25       5741.74       133.69 o                         
   1   5   1       4262.36       4176.09        73.94 o                         
   2   5   1        317.60        279.76         8.21 o                         
   3   5   1       1563.09       1479.11        29.93 o                         
   4   5   1       1465.50       1454.46        31.21 o                         
   5   5   1        183.88        158.25        14.28 o                         
   6   5   1        124.40        103.66        10.26 o                         
   7   5   1          1.09         16.48         9.36 o                         
   8   5   1         60.47         91.55        18.68 o                         
 -11   6   1        767.56        791.68        36.08 o                         
 -10   6   1        336.70        301.49        21.39 o                         
  -9   6   1         22.89          9.10         5.13 o                         
  -8   6   1        828.32        806.51        23.08 o                         
  -7   6   1        537.50        494.29        16.48 o                         
  -6   6   1        105.58         95.02         8.34 o                         
  -5   6   1       3215.36       3044.96        48.60 o                         
  -4   6   1       2897.45       2685.29        41.57 o                         
  -3   6   1       5127.24       5381.02        63.37 o                         
  -2   6   1       3356.56       3287.85        47.42 o                         
  -1   6   1       5246.24       5008.56        76.02 o                         
   0   6   1       7462.17       7277.15       128.33 o                         
   1   6   1      10488.20      10478.24       126.53 o                         
   2   6   1       5222.05       5236.88        77.92 o                         
   3   6   1       4086.22       4088.56        65.34 o                         
   4   6   1       8015.97       8092.97       117.49 o                         
   5   6   1       7288.71       7342.65       110.55 o                         
   6   6   1       4849.47       4859.34        94.60 o                         
   7   6   1       6050.74       5821.19       311.46 o                         
   8   6   1       3538.74       3455.37       142.36 o                         
 -11   7   1       3065.04       3136.85        83.43 o                         
 -10   7   1       5672.23       5756.05       123.92 o                         
  -9   7   1       6837.45       7038.00       140.88 o                         
  -8   7   1       4587.95       4610.80       126.46 o                         
  -7   7   1       3474.51       3472.81        58.21 o                         
  -6   7   1      13015.22      12889.34       180.18 o                         
  -5   7   1      13013.94      12754.43       168.50 o                         
  -4   7   1       1295.09       1176.45        20.15 o                         
  -3   7   1       1718.22       1674.85        24.79 o                         
  -2   7   1       5922.12       5782.26        85.24 o                         
  -1   7   1       4845.03       4511.39        85.96 o                         
   0   7   1       1134.30       1071.07        19.58 o                         
   1   7   1         86.71         89.42         7.30 o                         
   2   7   1       2440.03       2387.95        43.19 o                         
   3   7   1        280.00        282.60        14.36 o                         
   4   7   1        307.90        289.32        16.00 o                         
   5   7   1         54.73         55.55        12.19 o                         
   6   7   1        166.08        155.27        14.93 o                         
   7   7   1        320.40        352.13        35.26 o                         
 -11   8   1         27.32         21.65         8.98 o                         
 -10   8   1        503.34        555.87        30.66 o                         
  -9   8   1       1469.72       1455.42        61.08 o                         
  -8   8   1         27.67         36.15         9.02 o                         
  -7   8   1        170.39        166.84        14.23 o                         
  -6   8   1       3025.21       2803.52        56.14 o                         
  -5   8   1       9517.14       9628.56       173.74 o                         
  -4   8   1       5519.12       5421.19        73.44 o                         
  -3   8   1       3459.19       3375.40        49.33 o                         
  -2   8   1       3912.74       3777.73        76.63 o                         
  -1   8   1      12664.13      12195.74       173.26 o                         
   0   8   1      10691.06      10603.40       183.52 o                         
   1   8   1      11582.35      11948.24       162.84 o                         
   2   8   1       4163.94       4274.24        69.39 o                         
   3   8   1       7401.72       7537.17       112.20 o                         
   4   8   1       8178.93       8294.05       123.87 o                         
   5   8   1       3331.25       3306.64        62.31 o                         
   6   8   1       1757.57       1779.01        55.85 o                         
 -11   9   1       4893.54       4933.70       115.13 o                         
 -10   9   1       4053.61       4142.30        98.87 o                         
  -9   9   1       1869.53       1889.78        56.15 o                         
  -8   9   1       1101.82       1136.07        34.29 o                         
  -7   9   1       6133.90       5915.71       103.47 o                         
  -6   9   1       8323.08       7903.24       369.22 o                         
  -5   9   1        871.36        796.48        24.70 o                         
  -4   9   1        939.03        875.00        20.35 o                         
  -3   9   1       3553.39       3409.49       154.25 o                         
  -2   9   1       1588.11       1532.03        34.91 o                         
  -1   9   1         10.52         37.94         8.93 o                         
   0   9   1        158.15        139.22        12.37 o                         
   1   9   1        216.26        203.93        15.31 o                         
   2   9   1        143.73        127.41        13.00 o                         
   3   9   1       1029.14       1005.67        33.04 o                         
   4   9   1       2998.62       3063.37        75.13 o                         
   5   9   1       1780.91       1809.53        49.46 o                         
   6   9   1        235.11        189.18        30.28 o                         
 -11  10   1       1036.48       1114.23        45.39 o                         
 -10  10   1       2685.51       2896.35        77.97 o                         
  -9  10   1       2286.32       2246.72        87.65 o                         
  -8  10   1       2056.01       1959.76        51.33 o                         
  -7  10   1       6626.74       6510.97       113.77 o                         
  -6  10   1       8413.77       8427.55       138.33 o                         
  -5  10   1       6519.06       6704.39       102.95 o                         
  -4  10   1       1103.43       1210.19        29.35 o                         
  -3  10   1       8794.14       8437.63       265.51 o                         
  -2  10   1      13670.40      13549.30       205.00 o                         
  -1  10   1       9788.01      10007.19       230.71 o                         
   0  10   1       3528.78       3475.78        61.55 o                         
   1  10   1       3177.38       3338.88        81.72 o                         
   2  10   1       4163.07       4448.11        90.75 o                         
   3  10   1       5464.81       5663.31       107.28 o                         
   4  10   1       1397.29       1511.78        44.90 o                         
   5  10   1       1344.88       1376.03        51.91 o                         
 -10  11   1        527.87        545.32        35.34 o                         
  -9  11   1        828.36        794.45        64.03 o                         
  -8  11   1       2201.08       2160.07        53.34 o                         
  -7  11   1       1958.12       1867.45        61.80 o                         
  -6  11   1         57.12         64.72         9.83 o                         
  -5  11   1         81.71         94.57        12.01 o                         
  -4  11   1        141.53        177.08        12.79 o                         
  -3  11   1         54.87         72.50         9.26 o                         
  -2  11   1        347.75        306.83        22.20 o                         
  -1  11   1       1132.35       1076.90        39.66 o                         
   0  11   1        718.55        723.98        24.73 o                         
   1  11   1        262.10        259.28        20.00 o                         
   2  11   1       1611.51       1581.23        45.03 o                         
   3  11   1       4664.01       4819.94        97.27 o                         
   4  11   1       1822.68       1777.98        50.70 o                         
 -10  12   1       1553.40       1484.29        54.23 o                         
  -9  12   1       2092.36       2161.78        64.46 o                         
  -8  12   1       3433.69       3574.64        90.39 o                         
  -7  12   1       9411.33       9255.94       182.85 o                         
  -6  12   1       7934.19       7578.51       153.92 o                         
  -5  12   1       3210.84       3194.60        71.60 o                         
  -4  12   1       7644.11       7324.38       199.81 o                         
  -3  12   1      13668.20      13244.37       206.02 o                         
  -2  12   1       4670.35       4700.57       105.97 o                         
  -1  12   1       3591.84       3558.72       136.89 o                         
   0  12   1       1800.49       1874.98        50.29 o                         
   1  12   1       2779.50       2786.91        60.86 o                         
   2  12   1       2381.99       2405.10        53.68 o                         
   3  12   1        343.74        339.34        28.04 o                         
 -10  13   1        551.68        544.33        50.25 o                         
  -9  13   1        404.82        387.72        53.14 o                         
  -8  13   1        201.25        192.61        21.84 o                         
  -7  13   1         14.42         17.77         9.14 o                         
  -6  13   1        132.82        140.20        17.58 o                         
  -5  13   1          5.87          4.02         6.80 o                         
  -4  13   1        137.92        141.90        15.38 o                         
  -3  13   1       1099.74       1093.06        41.84 o                         
  -2  13   1       4577.51       4298.03       117.84 o                         
  -1  13   1       1276.11       1177.77        45.80 o                         
   0  13   1         71.16         72.52        15.20 o                         
   1  13   1       1948.22       1951.84        47.45 o                         
   2  13   1       5833.33       5854.18       101.71 o                         
  -9  14   1       3112.17       3291.49       138.28 o                         
  -8  14   1       5320.17       5344.43       125.86 o                         
  -7  14   1       3454.33       3582.11        93.79 o                         
  -6  14   1       2161.99       2191.92        66.63 o                         
  -5  14   1       3397.43       3386.83        78.99 o                         
  -4  14   1       4536.96       4366.83       151.85 o                         
  -3  14   1       2421.29       2354.01        68.98 o                         
  -2  14   1        931.25        846.05        48.95 o                         
  -1  14   1       3259.95       3170.60        86.09 o                         
   0  14   1       2425.65       2412.23        73.38 o                         
   1  14   1        778.34        777.98       112.73 o                         
  -8  15   1        118.68        115.71        18.07 o                         
  -7  15   1        276.32        214.27        21.26 o                         
  -6  15   1        452.85        454.40        32.51 o                         
  -5  15   1        531.07        498.87        40.59 o                         
  -4  15   1       2849.07       2804.18        90.00 o                         
  -3  15   1       2685.30       2551.79        74.79 o                         
  -2  15   1       1598.42       1552.23        55.44 o                         
  -1  15   1       1908.83       1846.44        63.76 o                         
  -6  16   1        558.27        530.80        64.42 o                         
  -5  16   1        967.10        901.20        72.15 o                         
  -4  16   1       1427.91       1748.94       144.94 o                         
  -3  16   1       1032.42        972.71        61.84 o                         
   2 -16   2       1926.93       1912.11        73.77 o                         
   3 -16   2       1959.38       1686.84        76.36 o                         
   4 -16   2       3030.88       2927.57        90.88 o                         
   5 -16   2       2887.82       2810.68        88.61 o                         
   6 -16   2       1362.76       1305.91        68.97 o                         
   0 -15   2        493.81        426.39        27.64 o                         
   1 -15   2        283.84        282.86        25.66 o                         
   2 -15   2        493.95        467.64        33.26 o                         
   3 -15   2         14.80         17.35        13.52 o                         
   4 -15   2        200.95        260.84        27.46 o                         
   5 -15   2        332.84        359.55        32.96 o                         
   6 -15   2        152.61        143.97        18.45 o                         
   7 -15   2         50.88         52.27        19.33 o                         
   8 -15   2        859.35        894.44        67.31 o                         
  -1 -14   2       3850.10       3980.65       103.06 o                         
   0 -14   2       3143.34       3247.55        75.43 o                         
   1 -14   2       3057.14       3121.67        72.62 o                         
   2 -14   2       4014.46       3962.30        97.40 o                         
   3 -14   2       4121.46       4086.84       114.27 o                         
   4 -14   2       3671.47       3779.21       145.05 o                         
   5 -14   2       2716.56       2715.83        66.92 o                         
   6 -14   2       2405.07       2453.39        70.88 o                         
   7 -14   2       3880.08       3941.69       164.27 o                         
   8 -14   2       1724.81       1639.52        68.77 o                         
   9 -14   2       1333.49       1313.39        71.81 o                         
  -3 -13   2        191.78        199.54        24.11 o                         
  -2 -13   2        591.93        505.06        35.69 o                         
  -1 -13   2        141.01        117.74        22.13 o                         
   0 -13   2         51.97         46.07        10.99 o                         
   1 -13   2        125.83         89.34        12.95 o                         
   2 -13   2        324.37        274.32        29.43 o                         
   3 -13   2        494.27        483.15        25.88 o                         
   4 -13   2       1174.64       1134.99        52.07 o                         
   5 -13   2       1034.09       1015.94        35.71 o                         
   6 -13   2        949.09        865.75        64.07 o                         
   7 -13   2       2329.43       2303.09        81.53 o                         
   8 -13   2       3315.02       3361.12        86.52 o                         
   9 -13   2       2784.91       2856.64       125.94 o                         
  -4 -12   2       2644.46       2813.49       110.45 o                         
  -3 -12   2       4347.48       4530.84       111.25 o                         
  -2 -12   2       3748.47       3924.51        97.93 o                         
  -1 -12   2       5610.59       5804.25       127.80 o                         
   0 -12   2       4462.11       4721.95       134.71 o                         
   1 -12   2       4737.17       4448.45        87.10 o                         
   2 -12   2       8207.81       7895.88       134.94 o                         
   3 -12   2       7672.86       7372.28       112.69 o                         
   4 -12   2       4165.90       4197.65        88.01 o                         
   5 -12   2       4396.75       4262.93        86.09 o                         
   6 -12   2       2363.02       2407.32        56.55 o                         
   7 -12   2       2253.86       2238.33        95.61 o                         
   8 -12   2        666.85        655.20        33.82 o                         
   9 -12   2        524.04        524.65        32.56 o                         
  10 -12   2        184.29        166.09        22.19 o                         
  -5 -11   2        407.47        392.54        31.00 o                         
  -4 -11   2          6.65          8.27         8.90 o                         
  -3 -11   2          0.79         18.40        10.98 o                         
  -2 -11   2         31.60         33.81         8.30 o                         
  -1 -11   2        206.87        219.14        20.79 o                         
   0 -11   2        150.04        134.35        16.26 o                         
   1 -11   2       1903.63       1917.22        54.62 o                         
   2 -11   2       2871.77       3032.32        54.43 o                         
   3 -11   2        894.31        965.53        26.18 o                         
   4 -11   2       3460.85       3454.72        66.04 o                         
   5 -11   2       9067.96       8993.02       146.79 o                         
   6 -11   2       4165.53       3995.47        87.97 o                         
   7 -11   2       4604.63       4383.00        98.53 o                         
   8 -11   2       4395.82       4611.11       104.95 o                         
   9 -11   2       2993.80       3116.01       133.34 o                         
  10 -11   2       3256.13       3310.77        93.16 o                         
  -6 -10   2       3558.70       3674.26       108.06 o                         
  -5 -10   2       7238.24       7360.33       158.08 o                         
  -4 -10   2       2501.68       2612.24        73.76 o                         
  -3 -10   2       2722.80       2808.79        73.55 o                         
  -2 -10   2       7695.06       7853.40       133.04 o                         
  -1 -10   2       9945.44      10173.23       163.26 o                         
   0 -10   2       4441.62       4466.47        81.56 o                         
   1 -10   2       2457.92       2478.16        51.58 o                         
   2 -10   2       2241.76       2357.21        43.73 o                         
   3 -10   2       5261.59       5368.26        94.02 o                         
   4 -10   2       1044.96       1008.70        27.00 o                         
   5 -10   2       1083.51        995.50        34.65 o                         
   6 -10   2        168.94        195.04        15.34 o                         
   7 -10   2        710.48        665.81        30.00 o                         
   8 -10   2        210.59        169.45        18.65 o                         
   9 -10   2         16.91         27.59         9.48 o                         
  10 -10   2         12.69          5.95         8.40 o                         
  -6  -9   2         22.20         17.20        13.05 o                         
  -5  -9   2       1036.70       1020.92        34.44 o                         
  -4  -9   2        782.79        798.74        32.62 o                         
  -3  -9   2        724.12        740.17        20.47 o                         
  -2  -9   2        599.18        561.11        16.75 o                         
  -1  -9   2       3548.59       3528.64        66.53 o                         
   0  -9   2       4349.24       4466.17        68.86 o                         
   1  -9   2       3185.46       3287.77        47.63 o                         
   2  -9   2       3159.60       3028.31        55.87 o                         
   3  -9   2       9773.95       9737.02       112.78 o                         
   4  -9   2      14045.25      14108.33       158.73 o                         
   5  -9   2       1749.03       1868.25        37.76 o                         
   6  -9   2       1927.42       1953.18        40.93 o                         
   7  -9   2       8476.34       8345.65       159.05 o                         
   8  -9   2       6051.48       6097.25       126.06 o                         
   9  -9   2       5877.33       5991.39       127.80 o                         
  10  -9   2       4000.54       4026.73       105.21 o                         
  11  -9   2       1908.06       1950.60        80.53 o                         
  -7  -8   2       3723.29       3784.12        80.80 o                         
  -6  -8   2       5112.45       5033.81       107.73 o                         
  -5  -8   2       4134.38       4101.03        80.70 o                         
  -4  -8   2       2301.33       2237.04        45.49 o                         
  -3  -8   2      13017.88      13409.31       165.47 o                         
  -2  -8   2      10216.10      10251.04       128.53 o                         
  -1  -8   2       4685.32       4672.22        64.54 o                         
   0  -8   2       1368.98       1376.63        24.16 o                         
   1  -8   2       2601.14       2530.33        38.06 o                         
   2  -8   2       4724.62       4566.09        49.46 o                         
   3  -8   2       1637.46       1643.02        24.26 o                         
   4  -8   2        197.52        188.59        11.83 o                         
   5  -8   2         67.20         89.56         8.37 o                         
   6  -8   2        173.17        166.11        13.23 o                         
   7  -8   2         17.67         18.04         6.53 o                         
   8  -8   2       1515.01       1478.87        41.98 o                         
   9  -8   2       1253.60       1227.25        44.25 o                         
  10  -8   2        717.25        720.67        31.94 o                         
  11  -8   2        489.91        468.06        53.38 o                         
  -8  -7   2         26.71        -11.60        11.60 o                         
  -7  -7   2         45.35         82.57        11.34 o                         
  -6  -7   2       3177.70       3127.05        67.02 o                         
  -5  -7   2       3117.67       3184.22        65.26 o                         
  -4  -7   2       1493.83       1489.96        29.44 o                         
  -3  -7   2       2777.77       2794.69        44.04 o                         
  -2  -7   2      10855.04      10733.18       132.04 o                         
  -1  -7   2      13802.19      13735.47       154.31 o                         
   0  -7   2       4951.72       4796.39        78.29 o                         
   1  -7   2       5854.28       5954.96        70.09 o                         
   2  -7   2      12283.38      11807.87       129.95 o                         
   3  -7   2      15015.68      14912.49       162.10 o                         
   4  -7   2       8975.46       9081.02       111.19 o                         
   5  -7   2       5418.39       5731.87        94.68 o                         
   6  -7   2      10367.89      10407.31       171.54 o                         
   7  -7   2       9381.97       9295.17       171.72 o                         
   8  -7   2       5001.78       5100.07        92.69 o                         
   9  -7   2       1569.67       1546.31        42.65 o                         
  10  -7   2       2182.73       2233.97        55.71 o                         
  11  -7   2       3215.51       3233.95        75.30 o                         
  -8  -6   2       5354.69       5491.33       134.52 o                         
  -7  -6   2       5107.67       5165.72       116.52 o                         
  -6  -6   2       1725.09       1673.46        42.92 o                         
  -5  -6   2       1024.77       1033.60        23.62 o                         
  -4  -6   2       4706.48       4735.94        66.56 o                         
  -3  -6   2      11356.68      11466.31       151.68 o                         
  -2  -6   2       1475.29       1394.88        22.00 o                         
  -1  -6   2        719.85        815.74        17.26 o                         
   0  -6   2         73.18         58.54         4.97 o                         
   1  -6   2       3234.99       3240.08        40.59 o                         
   2  -6   2        265.78        305.92        13.35 o                         
   3  -6   2        619.01        610.62        11.11 o                         
   4  -6   2       1130.33       1121.98        19.74 o                         
   5  -6   2        145.85        155.23         9.60 o                         
   6  -6   2       1112.12        964.70        59.31 o                         
   7  -6   2       7144.01       7216.57       118.39 o                         
   8  -6   2       3923.95       3914.64        75.40 o                         
   9  -6   2        977.53        976.79        32.62 o                         
  10  -6   2       1706.92       1726.43        48.19 o                         
  11  -6   2       2330.34       2444.13        73.84 o                         
  -9  -5   2         33.77         48.42        13.92 o                         
  -8  -5   2       1114.48       1107.13        42.67 o                         
  -7  -5   2       3827.75       3759.09        74.71 o                         
  -6  -5   2       3412.29       3323.68        66.16 o                         
  -5  -5   2       1504.37       1473.61        28.41 o                         
  -4  -5   2       5326.51       5306.40        65.40 o                         
  -3  -5   2      18127.06      17891.51       192.95 o                         
  -2  -5   2       7850.88       7560.60       113.56 o                         
  -1  -5   2       6651.14       6440.71        74.17 o                         
   0  -5   2      22959.21      24092.14       365.25 o                         
   1  -5   2      23245.30      24017.68       272.27 o                         
   2  -5   2      24960.11      25991.66       273.03 o                         
   3  -5   2      22682.40      24367.23       255.11 o                         
   4  -5   2       5807.29       5968.64        92.98 o                         
   5  -5   2       7967.78       7636.92       104.87 o                         
   6  -5   2      13637.29      13565.84       201.54 o                         
   7  -5   2       3473.30       3561.77        67.21 o                         
   8  -5   2        330.72        378.67        25.10 o                         
   9  -5   2        979.28        985.07        32.61 o                         
  10  -5   2       1888.88       1907.29        59.74 o                         
  11  -5   2        556.69        531.23        32.87 o                         
  -9  -4   2       2098.62       2064.98        81.34 o                         
  -8  -4   2       1986.94       1908.73        79.71 o                         
  -7  -4   2       1770.15       1776.54        46.94 o                         
  -6  -4   2        397.40        400.71        18.92 o                         
  -5  -4   2        821.07        758.51        17.92 o                         
  -4  -4   2       4104.09       4066.54        51.41 o                         
  -3  -4   2        483.26        508.80        11.72 o                         
  -2  -4   2        238.77        250.78         7.69 o                         
  -1  -4   2       1753.62       1758.41        19.92 o                         
   0  -4   2       1741.55       1656.77        36.93 o                         
   1  -4   2        148.15        118.99        10.47 o                         
   2  -4   2      11317.67      11973.74       150.00 o                         
   3  -4   2       7449.34       7843.72       132.33 o                         
   4  -4   2        337.12        470.25        12.76 o                         
   5  -4   2       3788.47       3640.06        79.93 o                         
   6  -4   2      15158.81      15404.63       226.02 o                         
   7  -4   2       7895.43       7910.11       127.42 o                         
   8  -4   2       2857.97       2800.79        68.06 o                         
   9  -4   2       2069.82       2107.12        44.65 o                         
  10  -4   2       4930.38       5002.87       114.33 o                         
  11  -4   2       5398.77       5594.84       163.95 o                         
  -9  -3   2       1833.77       1823.41        74.33 o                         
  -8  -3   2       4765.15       4741.19       105.95 o                         
  -7  -3   2       6501.35       6503.27       111.32 o                         
  -6  -3   2       5142.68       5186.07        65.76 o                         
  -5  -3   2      11722.20      11855.09       132.74 o                         
  -4  -3   2      16962.23      17000.86       198.42 o                         
  -3  -3   2      14222.15      14191.23       154.07 o                         
  -2  -3   2      12323.67      12551.25       134.30 o                         
  -1  -3   2      23800.97      24281.28       350.03 o                         
   0  -3   2      24014.05      24642.46       353.41 o                         
   1  -3   2      34138.94      35817.18       399.20 o                         
   2  -3   2       3494.55       3653.30        45.40 o                         
   3  -3   2       2405.75       2460.24        36.99 o                         
   4  -3   2       2285.06       2096.13        34.03 o                         
   5  -3   2       6851.63       6764.27        93.23 o                         
   6  -3   2        447.19        460.10        17.56 o                         
   7  -3   2         93.55         94.97        10.43 o                         
   8  -3   2       2208.23       2183.59        43.61 o                         
   9  -3   2       1631.90       1582.40        51.00 o                         
  10  -3   2         42.69         23.02        12.19 o                         
 -10  -2   2        967.14        994.37        52.07 o                         
  -9  -2   2        371.75        322.47        33.34 o                         
  -8  -2   2        171.91        183.34        15.79 o                         
  -7  -2   2         74.23         82.52        11.47 o                         
  -6  -2   2        131.38        127.97         7.34 o                         
  -5  -2   2        338.28        329.14         9.64 o                         
  -4  -2   2        266.89        237.74         6.46 o                         
  -3  -2   2       1105.24       1060.88        15.74 o                         
  -2  -2   2         32.05         43.85         3.05 o                         
  -1  -2   2       1045.66       1062.98        16.98 o                         
   0  -2   2       5680.86       5563.95       179.32 o                         
   1  -2   2      10916.87      10989.74       176.07 o                         
   2  -2   2      12496.43      13197.39       160.73 o                         
   3  -2   2       3871.51       3830.42        47.99 o                         
   4  -2   2       6594.30       6733.47        82.09 o                         
   5  -2   2      12525.79      12815.97       166.67 o                         
   6  -2   2      11852.45      12122.35       161.60 o                         
   7  -2   2       5891.24       6009.11        89.83 o                         
   8  -2   2       4827.47       4905.25       105.27 o                         
   9  -2   2       5115.29       5110.54       112.62 o                         
  10  -2   2       5084.11       5104.10       116.59 o                         
 -10  -1   2       3555.77       3646.47       117.01 o                         
  -9  -1   2       3280.58       3288.16        81.76 o                         
  -8  -1   2       4122.64       4255.08        73.41 o                         
  -7  -1   2       8128.54       8024.40       116.32 o                         
  -6  -1   2       6921.48       6878.36        87.52 o                         
  -5  -1   2      11322.28      11395.91       124.93 o                         
  -4  -1   2      20636.27      21699.25       247.02 o                         
  -3  -1   2      18285.88      18848.36       213.83 o                         
  -2  -1   2        872.91        837.15        24.84 o                         
  -1  -1   2      39424.28      39760.05       440.94 o                         
   0  -1   2      10115.44      10964.35       164.82 o                         
   1  -1   2       3626.86       3896.50        46.76 o                         
   2  -1   2       3458.03       3627.24        49.20 o                         
   3  -1   2       7377.70       7462.67        88.42 o                         
   4  -1   2       2476.19       2438.41        31.56 o                         
   5  -1   2        423.41        418.46        10.05 o                         
   6  -1   2         50.23         65.31         7.03 o                         
   7  -1   2        118.96        108.40        13.43 o                         
   8  -1   2         21.24         34.68        10.04 o                         
   9  -1   2        117.93        117.82        14.71 o                         
  10  -1   2       1389.28       1278.12        50.26 o                         
 -10   0   2        198.17        183.62        19.99 o                         
  -9   0   2         75.15         70.76        13.26 o                         
  -8   0   2        170.71        170.62        17.57 o                         
  -7   0   2        273.29        257.36        24.83 o                         
  -6   0   2       1305.10       1260.07        20.42 o                         
  -5   0   2       3434.56       3614.18        44.28 o                         
  -4   0   2       6591.03       6958.83        84.03 o                         
  -3   0   2       3154.56       3184.59        40.50 o                         
  -2   0   2      35246.80      37356.41       570.97 o                         
  -1   0   2      20649.27      22212.75       270.97 o                         
   0   0   2      21879.60      22380.97       353.44 o                         
   1   0   2      18479.42      19862.69       243.89 o                         
   2   0   2      10370.90      10462.82       111.44 o                         
   3   0   2       7414.16       7418.31        81.88 o                         
   4   0   2      11846.57      12016.35       130.64 o                         
   5   0   2      12593.91      12682.99       139.29 o                         
   6   0   2       6598.68       6648.17        95.68 o                         
   7   0   2       3206.34       3241.37        75.29 o                         
   8   0   2       7488.63       7395.33       130.77 o                         
   9   0   2       2754.54       2756.95        77.70 o                         
  10   0   2       2114.76       2049.68        68.51 o                         
 -11   1   2       2411.63       2382.99        70.92 o                         
 -10   1   2       1188.43       1265.96        45.96 o                         
  -9   1   2       5829.50       5985.41       127.15 o                         
  -8   1   2       8320.07       8284.68       134.87 o                         
  -7   1   2       8454.12       8685.04       136.93 o                         
  -6   1   2       4249.39       4163.20        51.28 o                         
  -5   1   2       8573.73       8360.84       100.95 o                         
  -4   1   2       5735.25       5688.04        77.27 o                         
  -3   1   2       2977.37       3008.07        38.33 o                         
  -2   1   2      18384.09      19098.79       446.17 o                         
  -1   1   2       5933.32       6310.46        66.83 o                         
   0   1   2         42.79         81.50         4.61 o                         
   1   1   2      44377.57      46755.01       519.95 o                         
   2   1   2        321.29        328.83         9.18 o                         
   3   1   2         20.40         61.66         9.24 o                         
   4   1   2         98.79        110.77         6.09 o                         
   5   1   2        174.63        177.66         7.64 o                         
   6   1   2        252.73        239.46        24.68 o                         
   7   1   2        751.84        733.29        26.82 o                         
   8   1   2       2067.06       2040.34        62.37 o                         
   9   1   2       2196.10       2222.32        68.49 o                         
 -11   2   2        315.09        315.55        26.25 o                         
 -10   2   2        468.24        373.21        27.65 o                         
  -9   2   2         21.77         21.35         9.63 o                         
  -8   2   2       1347.23       1302.96        30.22 o                         
  -7   2   2       3202.20       3070.81        51.25 o                         
  -6   2   2       1332.57       1260.19        25.66 o                         
  -5   2   2       2931.04       2866.67        39.44 o                         
  -4   2   2      11205.25      11471.23       146.52 o                         
  -3   2   2      14209.35      14686.31       167.35 o                         
  -2   2   2      12415.86      12796.87       217.46 o                         
  -1   2   2        424.95        453.68         8.11 o                         
   0   2   2      33190.52      35860.73       563.07 o                         
   1   2   2      46222.98      48328.29       698.17 o                         
   2   2   2      21471.65      22120.68       251.58 o                         
   3   2   2      14688.79      15117.56       163.08 o                         
   4   2   2      10604.38      10525.35       117.82 o                         
   5   2   2       7313.74       7458.95        95.99 o                         
   6   2   2       8512.49       8644.25       140.74 o                         
   7   2   2       3957.50       3774.31        90.51 o                         
   8   2   2       2786.09       2765.94        76.51 o                         
   9   2   2       1715.89       1810.73        60.79 o                         
 -11   3   2       1770.97       1867.98        59.65 o                         
 -10   3   2       3260.55       3282.68        82.62 o                         
  -9   3   2       7113.06       7199.42       142.87 o                         
  -8   3   2       3058.09       3097.65        53.84 o                         
  -7   3   2        396.08        395.57        14.45 o                         
  -6   3   2       1276.82       1276.24        25.90 o                         
  -5   3   2       7516.80       7761.62       117.67 o                         
  -4   3   2       6179.40       6192.65        75.37 o                         
  -3   3   2       1348.17       1343.88        20.12 o                         
  -2   3   2        191.62        189.70         5.68 o                         
  -1   3   2       4999.59       5059.67       128.63 o                         
   0   3   2       2062.82       2011.17        36.51 o                         
   1   3   2          7.15         17.91         2.02 o                         
   2   3   2        914.55        816.61        13.78 o                         
   3   3   2         28.32         45.86         4.82 o                         
   4   3   2       1449.74       1404.91        25.42 o                         
   5   3   2       4168.37       4205.62        66.98 o                         
   6   3   2       1979.87       1916.00        56.03 o                         
   7   3   2       1979.15       1964.69        59.96 o                         
   8   3   2       2748.26       2691.62        76.61 o                         
   9   3   2       1929.06       1957.36        64.64 o                         
 -11   4   2        437.61        411.10        29.48 o                         
 -10   4   2       1189.48       1129.54        56.11 o                         
  -9   4   2       4323.37       4433.15        82.55 o                         
  -8   4   2       5795.48       5799.88        87.80 o                         
  -7   4   2       5532.59       5626.31        94.08 o                         
  -6   4   2       5365.32       5367.89        77.88 o                         
  -5   4   2       9504.39       9632.45       115.33 o                         
  -4   4   2      20623.65      20499.31       233.82 o                         
  -3   4   2      12760.56      13092.60       165.36 o                         
  -2   4   2      15032.36      15651.17       179.83 o                         
  -1   4   2      13189.17      13390.31       226.71 o                         
   0   4   2      20175.76      20262.11       404.58 o                         
   1   4   2      14977.90      14630.17       220.39 o                         
   2   4   2       4280.72       4135.22        50.00 o                         
   3   4   2       3672.99       3567.98        51.30 o                         
   4   4   2       7593.69       7640.92       123.54 o                         
   5   4   2       5823.67       5732.88        87.73 o                         
   6   4   2       1562.24       1520.72        40.22 o                         
   7   4   2        519.95        510.45        31.59 o                         
   8   4   2       1590.53       1446.24        65.76 o                         
 -11   5   2       1613.87       1620.28        54.16 o                         
 -10   5   2       3971.70       4051.28        80.16 o                         
  -9   5   2       3910.91       3915.86        75.23 o                         
  -8   5   2        307.67        255.76        16.40 o                         
  -7   5   2         93.62         94.99         8.32 o                         
  -6   5   2       7363.74       7318.48       102.06 o                         
  -5   5   2       2806.00       2750.08        40.33 o                         
  -4   5   2       1144.35       1134.49        19.40 o                         
  -3   5   2        880.51        848.62        14.92 o                         
  -2   5   2        133.16        119.10         5.75 o                         
  -1   5   2        170.70        168.42         4.61 o                         
   0   5   2       4163.85       4063.98        77.54 o                         
   1   5   2       6659.71       6679.88        83.51 o                         
   2   5   2       2845.78       2888.53        41.61 o                         
   3   5   2       1554.28       1514.24        31.00 o                         
   4   5   2       6282.86       6298.18        93.95 o                         
   5   5   2       6608.09       6504.51       112.93 o                         
   6   5   2       4195.17       4081.17        80.63 o                         
   7   5   2       3398.50       3240.48        86.14 o                         
   8   5   2       2744.29       2746.69       121.45 o                         
 -11   6   2       1313.76       1284.79        62.18 o                         
 -10   6   2       4631.01       4622.86       104.36 o                         
  -9   6   2       6305.56       6410.17       110.48 o                         
  -8   6   2       2680.69       2719.92        49.48 o                         
  -7   6   2       4086.28       4101.55        65.26 o                         
  -6   6   2      12205.65      12221.21       162.61 o                         
  -5   6   2      18082.58      17694.44       206.01 o                         
  -4   6   2      10800.29      10912.83       129.87 o                         
  -3   6   2       9055.33       9218.53       112.57 o                         
  -2   6   2      11294.82      10903.66       274.39 o                         
  -1   6   2      20080.36      20232.78       235.75 o                         
   0   6   2      10102.46       9997.25       142.61 o                         
   1   6   2       2353.42       2287.97        34.68 o                         
   2   6   2       3185.16       3140.67        52.12 o                         
   3   6   2       7643.07       7579.10       109.71 o                         
   4   6   2       2574.02       2556.20        48.03 o                         
   5   6   2         82.77         90.28         9.68 o                         
   6   6   2         22.35          5.75         5.76 o                         
   7   6   2        284.62        294.92        26.02 o                         
 -11   7   2       2269.72       2291.36        85.17 o                         
 -10   7   2       1540.62       1500.07        55.52 o                         
  -9   7   2        143.39        129.61        15.90 o                         
  -8   7   2        256.52        234.86        19.62 o                         
  -7   7   2        948.34        881.63        26.91 o                         
  -6   7   2        212.89        197.27        13.13 o                         
  -5   7   2       3778.16       3794.18        66.08 o                         
  -4   7   2       1484.85       1362.93        25.03 o                         
  -3   7   2        642.87        604.67        14.51 o                         
  -2   7   2       5318.82       5427.43       100.14 o                         
  -1   7   2       5525.24       5343.05        92.79 o                         
   0   7   2      17319.23      17010.87       213.73 o                         
   1   7   2       5926.58       6073.88        89.11 o                         
   2   7   2       1136.20       1157.92        27.00 o                         
   3   7   2       6027.92       6066.00        92.63 o                         
   4   7   2       9309.90       9415.22       136.54 o                         
   5   7   2       4409.06       4408.09        75.86 o                         
   6   7   2       2149.25       2107.94        53.38 o                         
   7   7   2       2274.70       2292.29        73.44 o                         
 -11   8   2       3581.04       3659.46        92.02 o                         
 -10   8   2       3472.73       3495.38        86.28 o                         
  -9   8   2       3359.22       3514.31        74.62 o                         
  -8   8   2       1365.94       1434.66        54.67 o                         
  -7   8   2       8003.40       8217.66       133.72 o                         
  -6   8   2       9951.04      10110.16       157.59 o                         
  -5   8   2       4769.14       4785.65        72.52 o                         
  -4   8   2       1691.63       1730.33        30.70 o                         
  -3   8   2       2973.00       2727.81        42.07 o                         
  -2   8   2       9459.72       9090.79       265.55 o                         
  -1   8   2       6677.66       6377.47       115.83 o                         
   0   8   2       1630.67       1578.87        29.26 o                         
   1   8   2       4892.75       4940.11        88.66 o                         
   2   8   2       4482.51       4414.19        82.99 o                         
   3   8   2       1134.81       1166.99        38.96 o                         
   4   8   2        202.66        173.27        15.36 o                         
   5   8   2          0.20          7.92         6.16 o                         
   6   8   2        281.24        228.30        26.81 o                         
 -11   9   2         44.82         44.39         9.88 o                         
 -10   9   2        734.75        729.29        52.70 o                         
  -9   9   2        675.47        665.02        27.51 o                         
  -8   9   2       1348.38       1280.90        37.05 o                         
  -7   9   2        988.97        931.84        29.57 o                         
  -6   9   2       2495.12       2340.26        68.82 o                         
  -5   9   2       2450.04       2448.96        50.73 o                         
  -4   9   2       1951.88       2013.86        35.31 o                         
  -3   9   2       2096.36       1883.28        83.12 o                         
  -2   9   2       6926.56       6524.26       154.34 o                         
  -1   9   2       8460.49       8379.76       121.08 o                         
   0   9   2       4750.20       4731.15        79.46 o                         
   1   9   2       1063.15       1101.64        32.71 o                         
   2   9   2       7465.46       7885.24       134.78 o                         
   3   9   2       7261.01       7575.73       132.62 o                         
   4   9   2       5913.11       5956.30       111.55 o                         
   5   9   2       3018.52       3002.09        82.55 o                         
 -11  10   2       3480.06       3625.83        93.13 o                         
 -10  10   2       3292.43       3209.37        83.16 o                         
  -9  10   2       3122.82       3221.97        71.23 o                         
  -8  10   2       4826.08       4921.11       128.24 o                         
  -7  10   2       6322.96       6360.84       131.14 o                         
  -6  10   2       1918.84       1944.47        45.94 o                         
  -5  10   2        859.95        839.35        26.52 o                         
  -4  10   2       1732.29       1793.81        38.45 o                         
  -3  10   2       3367.72       3179.11       135.42 o                         
  -2  10   2        559.55        525.63        30.86 o                         
  -1  10   2         13.95         24.35         7.29 o                         
   0  10   2         72.22         69.72         9.10 o                         
   1  10   2         21.34         18.92         6.35 o                         
   2  10   2         58.25         61.70        10.69 o                         
   3  10   2        547.31        561.04        31.24 o                         
   4  10   2        856.05        867.01        39.33 o                         
   5  10   2         46.01         32.16        11.70 o                         
 -11  11   2        221.87        265.40        48.96 o                         
 -10  11   2        993.41        997.30        41.15 o                         
  -9  11   2       1836.25       1852.99        51.22 o                         
  -8  11   2       1432.97       1417.47        41.40 o                         
  -7  11   2       2303.71       2328.63        54.68 o                         
  -6  11   2       6253.51       6179.92       128.61 o                         
  -5  11   2       2066.75       2047.37        64.88 o                         
  -4  11   2       4104.75       3924.58        75.01 o                         
  -3  11   2       6419.76       6223.56       162.99 o                         
  -2  11   2       7948.55       7544.99       285.06 o                         
  -1  11   2       5738.37       5440.35       117.16 o                         
   0  11   2       4824.67       4970.24        83.83 o                         
   1  11   2       4423.73       4309.80        76.35 o                         
   2  11   2       6188.69       6334.16       104.48 o                         
   3  11   2       2537.02       2641.81        64.62 o                         
   4  11   2       1986.02       1982.84        54.67 o                         
 -10  12   2       1651.16       1716.53        56.99 o                         
  -9  12   2       1275.71       1318.17        42.76 o                         
  -8  12   2       2492.85       2417.50        65.83 o                         
  -7  12   2       1325.09       1307.04        47.50 o                         
  -6  12   2        730.31        668.65        32.82 o                         
  -5  12   2       1250.27       1122.91        37.68 o                         
  -4  12   2        195.11        166.98        16.17 o                         
  -3  12   2          1.45          3.91         5.43 o                         
  -2  12   2          5.45         18.76         9.38 o                         
  -1  12   2        165.69        174.94        19.57 o                         
   0  12   2         12.87          3.94         6.98 o                         
   1  12   2        181.59        174.71        15.17 o                         
   2  12   2       2218.38       2258.83        51.85 o                         
   3  12   2       1896.90       1883.40        46.92 o                         
 -10  13   2       1416.88       1401.09        93.41 o                         
  -9  13   2       1278.12       1259.55        54.94 o                         
  -8  13   2       2529.69       2589.77        82.49 o                         
  -7  13   2       2920.16       3053.25        82.66 o                         
  -6  13   2       4997.74       4858.62       112.21 o                         
  -5  13   2       5075.06       4846.02        99.41 o                         
  -4  13   2       4606.92       4370.60       148.08 o                         
  -3  13   2       3760.80       3575.85       136.50 o                         
  -2  13   2       5342.95       5292.06       155.84 o                         
  -1  13   2       6715.00       6786.15       145.74 o                         
   0  13   2       4198.16       4171.77       142.74 o                         
   1  13   2       2059.20       2095.79        56.61 o                         
   2  13   2       2834.02       2916.64        73.32 o                         
  -9  14   2        100.83        117.88        38.01 o                         
  -8  14   2        440.82        453.67        33.89 o                         
  -7  14   2        177.24        189.74        20.71 o                         
  -6  14   2         14.56         16.53         8.72 o                         
  -5  14   2        240.08        194.38        22.31 o                         
  -4  14   2        344.60        299.97        24.03 o                         
  -3  14   2        182.61        179.57        27.69 o                         
  -2  14   2       1129.31       1031.65        43.32 o                         
  -1  14   2       1119.48       1027.64        43.71 o                         
   0  14   2        273.77        264.49        24.69 o                         
  -8  15   2       2342.04       2199.57        84.10 o                         
  -7  15   2       3133.38       3156.78        87.65 o                         
  -6  15   2       2479.81       2316.91        70.61 o                         
  -5  15   2       1994.20       1913.38        89.84 o                         
  -4  15   2       2122.41       2078.36        75.17 o                         
  -3  15   2       1856.31       1749.96        66.42 o                         
  -2  15   2       1587.46       1668.05        58.24 o                         
  -1  15   2       1291.78       1213.63        76.66 o                         
   1 -16   3       2230.17       2069.74       103.71 o                         
   2 -16   3       2124.88       2091.96        66.80 o                         
   3 -16   3        456.91        390.72        34.25 o                         
   4 -16   3        368.62        316.23        29.12 o                         
   5 -16   3        514.71        472.93        37.54 o                         
   6 -16   3        251.56        235.31        30.27 o                         
   0 -15   3       1407.60       1468.88        46.58 o                         
   1 -15   3       2120.72       2161.53        79.78 o                         
   2 -15   3       3100.24       3040.24       104.55 o                         
   3 -15   3       1795.34       1752.09        64.17 o                         
   4 -15   3       2182.86       2150.51       117.27 o                         
   5 -15   3       4184.65       4135.96       229.19 o                         
   6 -15   3       3056.33       3221.97       103.41 o                         
   7 -15   3       2502.39       2524.42        89.37 o                         
  -2 -14   3        897.50        906.83        53.20 o                         
  -1 -14   3       1374.83       1387.94        53.28 o                         
   0 -14   3       1901.97       1869.94        53.35 o                         
   1 -14   3        705.49        740.16        31.07 o                         
   2 -14   3         38.53         28.87        15.46 o                         
   3 -14   3        647.94        605.95        46.84 o                         
   4 -14   3        276.05        240.09        34.27 o                         
   5 -14   3         94.08         94.21        13.39 o                         
   6 -14   3         12.20         13.31        10.06 o                         
   7 -14   3         35.04         34.14        18.68 o                         
   8 -14   3        201.60        131.97        26.73 o                         
  -3 -13   3       3526.50       3596.56        96.65 o                         
  -2 -13   3       2817.28       2977.57        83.44 o                         
  -1 -13   3       2316.39       2531.69        82.01 o                         
   0 -13   3       7281.45       7585.42       221.28 o                         
   1 -13   3       7668.91       7574.90       134.30 o                         
   2 -13   3       2959.41       2835.97        65.08 o                         
   3 -13   3       3065.66       2973.90        66.94 o                         
   4 -13   3       7855.67       7770.92       235.14 o                         
   5 -13   3       6496.97       6448.45       119.47 o                         
   6 -13   3       2464.83       2493.82       112.41 o                         
   7 -13   3       1940.92       2104.62        62.56 o                         
   8 -13   3       2197.27       2140.56        74.26 o                         
   9 -13   3       1810.11       1779.12        59.45 o                         
  -4 -12   3        143.60        151.23        19.44 o                         
  -3 -12   3         33.29         29.01        11.85 o                         
  -2 -12   3        962.96       1002.75        42.83 o                         
  -1 -12   3        951.08        962.27        40.67 o                         
   0 -12   3          4.77         10.68        18.74 o                         
   1 -12   3          1.65          0.56         8.23 o                         
   2 -12   3         89.76         95.88        11.87 o                         
   3 -12   3        338.61        311.36        17.33 o                         
   4 -12   3        209.47        225.13        18.38 o                         
   5 -12   3       1535.88       1433.65        40.55 o                         
   6 -12   3       1173.86       1095.45        49.60 o                         
   7 -12   3        549.79        622.00        36.30 o                         
   8 -12   3       1225.85       1243.08        52.64 o                         
   9 -12   3       2880.30       2849.83        78.46 o                         
  10 -12   3       3454.71       3537.18       170.71 o                         
  -5 -11   3       4326.78       4436.47       110.99 o                         
  -4 -11   3       3056.95       3263.14        87.83 o                         
  -3 -11   3       1903.20       2023.56        82.10 o                         
  -2 -11   3       4075.10       4162.36       100.62 o                         
  -1 -11   3       8520.47       8879.66       147.36 o                         
   0 -11   3       8595.14       8713.51       143.56 o                         
   1 -11   3        807.84        895.36        38.03 o                         
   2 -11   3       3988.16       4075.97        67.66 o                         
   3 -11   3      11355.93      11444.61       160.18 o                         
   4 -11   3       7352.58       7434.03       113.57 o                         
   5 -11   3       2864.03       2867.52        72.34 o                         
   6 -11   3       2085.99       2099.03        57.98 o                         
   7 -11   3       2683.25       2654.90       103.19 o                         
   8 -11   3       2794.76       2867.01        89.97 o                         
   9 -11   3        828.42        780.69        43.44 o                         
  10 -11   3        465.60        434.12        32.18 o                         
  -6 -10   3       1276.54       1331.37        42.31 o                         
  -5 -10   3        126.06        112.64        13.54 o                         
  -4 -10   3         31.98         20.90         8.19 o                         
  -3 -10   3        825.86        781.26        24.81 o                         
  -2 -10   3        688.90        691.42        25.93 o                         
  -1 -10   3         21.36         24.03         6.87 o                         
   0 -10   3        244.72        251.63        12.86 o                         
   1 -10   3       1025.76        927.10        27.04 o                         
   2 -10   3       1671.47       1606.14        33.53 o                         
   3 -10   3       1084.41       1032.92        23.17 o                         
   4 -10   3       8269.62       8362.45       122.17 o                         
   5 -10   3       1725.49       1689.78        41.40 o                         
   6 -10   3       1437.46       1513.14        76.36 o                         
   7 -10   3       5204.89       5084.52       109.00 o                         
   8 -10   3       6874.26       6873.22       140.83 o                         
   9 -10   3       4475.95       4626.83       128.22 o                         
  10 -10   3       1641.96       1538.73        53.05 o                         
  -7  -9   3       2619.55       2699.61        69.91 o                         
  -6  -9   3       5532.66       5736.13       109.30 o                         
  -5  -9   3       2526.61       2607.80        60.53 o                         
  -4  -9   3       1778.95       1792.75        39.71 o                         
  -3  -9   3       5157.07       5261.06        83.74 o                         
  -2  -9   3       9323.03       9519.13       122.26 o                         
  -1  -9   3       8193.28       8355.94       118.90 o                         
   0  -9   3       6045.22       6107.44        89.41 o                         
   1  -9   3       2397.46       2416.40        35.52 o                         
   2  -9   3       9728.31       9681.62        97.98 o                         
   3  -9   3       7086.40       6999.50        78.72 o                         
   4  -9   3       3726.78       3746.08        62.24 o                         
   5  -9   3       1085.67        997.49        29.28 o                         
   6  -9   3       2345.24       2388.80        52.19 o                         
   7  -9   3       2112.61       2197.33        64.79 o                         
   8  -9   3        961.63        919.67        31.56 o                         
   9  -9   3        159.40        159.02        18.51 o                         
  10  -9   3          0.53          7.52         7.83 o                         
  -7  -8   3        865.43        840.74        32.38 o                         
  -6  -8   3         59.66         68.60        11.18 o                         
  -5  -8   3       1726.71       1666.17        38.15 o                         
  -4  -8   3        456.04        404.11        17.56 o                         
  -3  -8   3        420.19        436.88        14.60 o                         
  -2  -8   3       2376.62       2334.52        38.59 o                         
  -1  -8   3       3614.35       3591.76        58.04 o                         
   0  -8   3       5504.47       5456.48        66.28 o                         
   1  -8   3       1110.39       1077.11        19.43 o                         
   2  -8   3       6268.40       6220.56        74.77 o                         
   3  -8   3      15495.10      15240.72       156.37 o                         
   4  -8   3       5201.18       5139.94        77.40 o                         
   5  -8   3       1023.64       1063.20        25.81 o                         
   6  -8   3       4207.88       4278.07        78.62 o                         
   7  -8   3       8998.94       9000.71       191.07 o                         
   8  -8   3       7153.98       7242.58       124.54 o                         
   9  -8   3       2453.76       2597.60        60.63 o                         
  10  -8   3       2741.43       2855.98        58.60 o                         
  -8  -7   3       4241.02       4269.83       106.45 o                         
  -7  -7   3       4547.70       4777.18        93.52 o                         
  -6  -7   3       1639.26       1690.85        38.37 o                         
  -5  -7   3       4795.43       4722.86        87.68 o                         
  -4  -7   3      10069.46      10353.77       145.07 o                         
  -3  -7   3       7939.00       7982.92       102.67 o                         
  -2  -7   3       8226.32       8217.86       103.87 o                         
  -1  -7   3        787.08        689.16        15.67 o                         
   0  -7   3       1504.11       1430.70        22.60 o                         
   1  -7   3       4380.26       4143.04        69.48 o                         
   2  -7   3       7057.27       6850.60       115.75 o                         
   3  -7   3       1130.09       1055.99        17.32 o                         
   4  -7   3         30.57         35.13         5.11 o                         
   5  -7   3        116.83        109.43         8.71 o                         
   6  -7   3        504.96        495.70        22.94 o                         
   7  -7   3        329.65        279.47        17.60 o                         
   8  -7   3        413.53        457.20        24.79 o                         
   9  -7   3        303.54        361.75        27.87 o                         
  10  -7   3         61.32         68.11        10.74 o                         
  -8  -6   3          6.21          8.18         9.16 o                         
  -7  -6   3         49.80         34.84         8.82 o                         
  -6  -6   3       1203.44       1143.00        29.13 o                         
  -5  -6   3       2280.39       2279.16        43.65 o                         
  -4  -6   3       1264.32       1260.54        25.30 o                         
  -3  -6   3       6111.89       6086.51        73.07 o                         
  -2  -6   3       7515.43       7257.36        84.00 o                         
  -1  -6   3      10268.32      10477.92       107.89 o                         
   0  -6   3      14235.28      15075.63       163.00 o                         
   1  -6   3      11205.13      11200.36       153.06 o                         
   2  -6   3      21555.80      22121.88       233.70 o                         
   3  -6   3      13291.63      13245.31       143.40 o                         
   4  -6   3       5725.48       5755.84        91.62 o                         
   5  -6   3       6734.59       6813.60        96.40 o                         
   6  -6   3      10513.37      10595.29       162.90 o                         
   7  -6   3       6014.22       6087.08       103.95 o                         
   8  -6   3       2203.01       2280.26        52.59 o                         
   9  -6   3       1635.64       1577.64        38.07 o                         
  10  -6   3       2943.34       2964.96        59.45 o                         
  -9  -5   3       3176.80       3351.30       113.21 o                         
  -8  -5   3       3882.83       3934.18        96.55 o                         
  -7  -5   3       5594.23       5434.61        86.39 o                         
  -6  -5   3       4436.50       4286.54        78.64 o                         
  -5  -5   3       3618.07       3642.71        54.58 o                         
  -4  -5   3       4718.88       4668.03        66.93 o                         
  -3  -5   3       5912.97       5988.33        70.97 o                         
  -2  -5   3       1819.66       1713.59        24.87 o                         
  -1  -5   3        163.25        135.50         5.77 o                         
   0  -5   3       3046.36       3023.83        55.84 o                         
   1  -5   3       3205.35       3033.03       140.24 o                         
   2  -5   3        114.05        125.13         5.43 o                         
   3  -5   3        784.97        804.17        19.22 o                         
   4  -5   3        242.34        296.55         8.32 o                         
   5  -5   3         31.27         55.74        10.99 o                         
   6  -5   3       1313.71       1338.51        33.37 o                         
   7  -5   3       1184.28       1192.72        33.07 o                         
   8  -5   3       1090.77       1071.89        28.82 o                         
   9  -5   3       1383.77       1301.03        33.89 o                         
  10  -5   3       1710.25       1660.57        71.18 o                         
  -9  -4   3        814.02        742.46        47.79 o                         
  -8  -4   3       1258.73       1222.65        44.94 o                         
  -7  -4   3       3348.30       3322.94        57.84 o                         
  -6  -4   3       3563.21       3565.81        77.46 o                         
  -5  -4   3       3046.68       2988.72        41.57 o                         
  -4  -4   3       7185.48       7205.27        93.97 o                         
  -3  -4   3       6511.24       6437.18        74.30 o                         
  -2  -4   3       5840.67       5506.18        68.94 o                         
  -1  -4   3      12317.49      12390.92       142.56 o                         
   0  -4   3      11681.93      11215.96       190.31 o                         
   1  -4   3      11403.51      11514.76       146.74 o                         
   2  -4   3      29156.52      30475.13       364.24 o                         
   3  -4   3      12940.56      13156.96       152.45 o                         
   4  -4   3      11953.41      12364.87       144.65 o                         
   5  -4   3      10661.56      10728.45       161.16 o                         
   6  -4   3       9633.08       9897.82       152.77 o                         
   7  -4   3       6644.77       6777.10       100.28 o                         
   8  -4   3       3889.22       3912.11        76.45 o                         
   9  -4   3       2574.25       2493.67        66.08 o                         
  10  -4   3       2418.20       2418.86        70.03 o                         
  -9  -3   3       1656.09       1704.03        60.79 o                         
  -8  -3   3       2632.71       2703.25        71.44 o                         
  -7  -3   3       2546.10       2563.61        42.26 o                         
  -6  -3   3        932.31        892.69        18.54 o                         
  -5  -3   3       2291.66       2306.19        36.48 o                         
  -4  -3   3       1275.31       1210.70        19.91 o                         
  -3  -3   3        792.98        816.83        17.48 o                         
  -2  -3   3        218.78        221.81         5.87 o                         
  -1  -3   3        410.19        505.61        13.54 o                         
   0  -3   3        676.11        694.44        12.68 o                         
   1  -3   3       1150.08       1148.60        15.33 o                         
   2  -3   3       3947.24       4076.02        50.71 o                         
   3  -3   3       2852.81       2917.19        38.39 o                         
   4  -3   3       2076.33       1974.24        28.70 o                         
   5  -3   3       3664.69       3543.74        62.34 o                         
   6  -3   3       7121.33       7300.82       104.18 o                         
   7  -3   3       3925.25       3954.58        65.35 o                         
   8  -3   3       3377.67       3358.77        60.08 o                         
   9  -3   3       2206.72       2302.68        76.96 o                         
  10  -3   3       3178.94       3046.72        82.04 o                         
 -10  -2   3       2804.01       2743.90        97.97 o                         
  -9  -2   3       1357.79       1363.70        41.75 o                         
  -8  -2   3       2987.62       2990.59        83.59 o                         
  -7  -2   3       5886.83       5889.66       101.27 o                         
  -6  -2   3      10976.40      11015.29       124.97 o                         
  -5  -2   3       7361.25       7273.93        84.47 o                         
  -4  -2   3       8515.51       8566.66        95.32 o                         
  -3  -2   3       9029.05       8871.70        96.63 o                         
  -2  -2   3      20603.73      21153.51       237.41 o                         
  -1  -2   3       7539.71       7400.94       100.12 o                         
   0  -2   3       5550.69       5465.87        78.21 o                         
   1  -2   3      11689.53      12523.99       192.73 o                         
   2  -2   3      11508.65      11852.53       137.70 o                         
   3  -2   3       4124.31       4182.21        53.60 o                         
   4  -2   3      11247.83      11506.80       125.31 o                         
   5  -2   3       2433.99       2342.02        53.59 o                         
   6  -2   3       3665.03       3725.43        60.27 o                         
   7  -2   3        528.76        527.86        18.41 o                         
   8  -2   3        855.57        851.37        34.90 o                         
   9  -2   3       1502.99       1412.56        56.71 o                         
  10  -2   3          5.09         15.36         9.05 o                         
 -10  -1   3       1106.59       1035.91        42.09 o                         
  -9  -1   3       1561.61       1565.14        42.84 o                         
  -8  -1   3       1806.40       1795.34        44.09 o                         
  -7  -1   3        575.33        575.25        19.21 o                         
  -6  -1   3        327.29        325.86        10.88 o                         
  -5  -1   3         75.69         73.26         4.80 o                         
  -4  -1   3         12.21         19.18         3.26 o                         
  -3  -1   3        838.23        881.82        14.84 o                         
  -2  -1   3      21697.88      23233.06       260.82 o                         
  -1  -1   3       8852.85       9025.70       209.37 o                         
   0  -1   3       4185.65       4027.70       131.57 o                         
   1  -1   3       2465.12       2614.90        34.14 o                         
   2  -1   3       8286.31       8452.93       103.61 o                         
   3  -1   3      10523.88      10729.43       125.26 o                         
   4  -1   3       5606.88       5635.79        65.48 o                         
   5  -1   3       8770.38       9040.43       123.38 o                         
   6  -1   3       3991.60       4031.46        64.30 o                         
   7  -1   3       2433.12       2419.85        61.61 o                         
   8  -1   3       6185.20       6349.25       130.60 o                         
   9  -1   3       2208.38       2285.47        58.32 o                         
  10  -1   3       2261.49       2350.71        75.80 o                         
 -11   0   3       1567.50       1605.29        86.96 o                         
 -10   0   3       1890.11       1828.57        57.68 o                         
  -9   0   3       2482.13       2516.45        57.00 o                         
  -8   0   3       8247.01       8477.36       138.26 o                         
  -7   0   3      12414.48      12766.93       193.50 o                         
  -6   0   3       6655.71       6574.42        76.66 o                         
  -5   0   3       4513.96       4503.75        58.75 o                         
  -4   0   3      26333.65      27721.93       313.12 o                         
  -3   0   3      28410.73      30321.52       339.84 o                         
  -2   0   3      56920.52      58596.79       650.62 o                         
  -1   0   3      12080.98      12671.06       143.05 o                         
   0   0   3      14801.68      14800.53       368.43 o                         
   1   0   3      12802.25      13489.20       168.49 o                         
   2   0   3       8731.46       8730.21       102.10 o                         
   3   0   3       2266.23       2196.27        28.78 o                         
   4   0   3       3030.17       2972.30        38.34 o                         
   5   0   3        301.07        321.13        10.96 o                         
   6   0   3        341.60        337.45        18.01 o                         
   7   0   3        677.17        658.06        25.88 o                         
   8   0   3         80.02         80.91        13.67 o                         
   9   0   3          4.09         15.29         8.74 o                         
  10   0   3         45.88         47.05        13.77 o                         
 -11   1   3         43.89         33.88         9.66 o                         
 -10   1   3         20.31         46.20        16.81 o                         
  -9   1   3       1881.72       1769.38        44.84 o                         
  -8   1   3        318.78        315.34        18.95 o                         
  -7   1   3        667.59        664.58        20.08 o                         
  -6   1   3        622.14        590.70        19.20 o                         
  -5   1   3        872.77        927.44        17.19 o                         
  -4   1   3       1398.68       1482.09        22.76 o                         
  -3   1   3       1873.10       1850.68        28.59 o                         
  -2   1   3       3251.41       3143.99        39.14 o                         
  -1   1   3       3133.68       3185.68        38.95 o                         
   0   1   3      14247.24      14345.07       396.49 o                         
   1   1   3      60572.66      62135.07      1105.24 o                         
   2   1   3      16975.93      17436.62       184.81 o                         
   3   1   3       6305.02       6040.16        70.02 o                         
   4   1   3       9652.79       9725.20       109.71 o                         
   5   1   3       9209.81       9316.58       117.11 o                         
   6   1   3      10569.62      10796.99       170.37 o                         
   7   1   3      10067.22      10218.78       195.89 o                         
   8   1   3       4006.68       3837.94       112.43 o                         
   9   1   3       3509.14       3448.29        91.94 o                         
 -11   2   3       2453.37       2465.00        70.91 o                         
 -10   2   3       2938.40       3094.96        79.66 o                         
  -9   2   3       8815.59       8882.85       145.81 o                         
  -8   2   3      13220.74      13235.24       178.55 o                         
  -7   2   3       3508.61       3446.44        55.87 o                         
  -6   2   3       6318.10       6371.99        80.68 o                         
  -5   2   3       7145.44       6722.96       110.29 o                         
  -4   2   3      11322.84      11196.34       144.03 o                         
  -3   2   3       6758.98       6855.77        81.68 o                         
  -2   2   3       1041.27       1047.81        19.01 o                         
  -1   2   3        182.59        170.64         4.47 o                         
   0   2   3        374.62        327.17         7.51 o                         
   1   2   3       1430.70       1396.33        19.92 o                         
   2   2   3       1745.32       1951.87        29.17 o                         
   3   2   3       1077.99       1131.04        18.91 o                         
   4   2   3        275.22        265.08         9.00 o                         
   5   2   3        244.41        247.22        12.25 o                         
   6   2   3         28.19         43.16        10.49 o                         
   7   2   3        569.91        587.24        32.29 o                         
   8   2   3        110.56        121.66        17.20 o                         
   9   2   3        315.71        324.95        28.25 o                         
 -11   3   3        238.16        207.67        29.67 o                         
 -10   3   3        185.33        162.96        18.55 o                         
  -9   3   3        420.87        415.81        21.65 o                         
  -8   3   3       1719.77       1634.24        34.51 o                         
  -7   3   3       3356.82       3284.69        53.93 o                         
  -6   3   3       1734.21       1714.20        59.23 o                         
  -5   3   3       1678.10       1563.99        24.90 o                         
  -4   3   3       8638.54       8425.65       100.62 o                         
  -3   3   3      14274.39      14403.00       165.23 o                         
  -2   3   3       3912.51       3957.62        48.88 o                         
  -1   3   3        900.50        884.35        18.02 o                         
   0   3   3      18538.76      18586.31       395.49 o                         
   1   3   3      31053.77      32230.11       520.79 o                         
   2   3   3       3457.57       3224.23        40.85 o                         
   3   3   3       5339.47       5245.32        68.84 o                         
   4   3   3       8843.19       8831.74       111.53 o                         
   5   3   3      11638.03      11575.08       179.83 o                         
   6   3   3       7073.06       7064.90       176.38 o                         
   7   3   3       1995.49       1974.70        61.31 o                         
   8   3   3       2129.19       2253.95        74.86 o                         
 -11   4   3       3459.41       3460.66        88.24 o                         
 -10   4   3       6152.39       6375.68       133.19 o                         
  -9   4   3       8825.43       8977.93       129.50 o                         
  -8   4   3       3099.97       3077.33        53.69 o                         
  -7   4   3       1677.23       1688.94        33.50 o                         
  -6   4   3      10673.60      10637.87       142.13 o                         
  -5   4   3       9388.48       9338.51       112.43 o                         
  -4   4   3       3324.02       3156.18        42.49 o                         
  -3   4   3         50.03         53.30         3.11 o                         
  -2   4   3         29.31         40.10         3.05 o                         
  -1   4   3       1824.25       1754.01        30.01 o                         
   0   4   3        469.56        424.80         9.87 o                         
   1   4   3       2161.76       2150.68        28.85 o                         
   2   4   3       1189.83       1155.52        20.43 o                         
   3   4   3         20.24         29.21         4.82 o                         
   4   4   3         67.57         76.67         8.37 o                         
   5   4   3       4061.86       4066.78        77.11 o                         
   6   4   3       3944.01       3858.56        93.15 o                         
   7   4   3        953.36        946.91        40.93 o                         
   8   4   3        841.89        807.95        40.16 o                         
 -11   5   3        465.95        499.38        47.71 o                         
 -10   5   3       1252.52       1286.60        37.35 o                         
  -9   5   3       3947.95       3882.86        75.40 o                         
  -8   5   3       3044.55       3126.93        54.46 o                         
  -7   5   3       4876.14       4785.74        73.32 o                         
  -6   5   3       9541.16       9286.71       126.25 o                         
  -5   5   3      15572.50      15852.63       185.15 o                         
  -4   5   3      24279.21      25136.96       313.39 o                         
  -3   5   3      10255.95      10290.26       123.62 o                         
  -2   5   3       5495.15       5333.84        66.91 o                         
  -1   5   3      17313.29      17163.25       237.36 o                         
   0   5   3      24758.48      24948.60       318.70 o                         
   1   5   3      10581.35      10713.70       129.42 o                         
   2   5   3       3683.03       3705.24        51.97 o                         
   3   5   3       7940.64       8078.55       114.86 o                         
   4   5   3       8397.36       8429.79       121.16 o                         
   5   5   3       2435.21       2410.51        81.27 o                         
   6   5   3       1229.40       1116.94        43.55 o                         
   7   5   3        707.95        653.46        35.23 o                         
   8   5   3       1831.71       1803.23        75.65 o                         
 -11   6   3       2609.34       2557.02       107.90 o                         
 -10   6   3       3794.26       3896.62        79.73 o                         
  -9   6   3       3470.19       3474.14        61.48 o                         
  -8   6   3        221.87        240.05        14.15 o                         
  -7   6   3        555.26        578.17        18.01 o                         
  -6   6   3       5703.30       5675.50        82.81 o                         
  -5   6   3       1073.94       1063.81        20.14 o                         
  -4   6   3        123.19        157.31         6.61 o                         
  -3   6   3          3.68         16.54         3.52 o                         
  -2   6   3         87.68         68.65         5.00 o                         
  -1   6   3         19.78         34.55         3.71 o                         
   0   6   3       6183.95       6056.99        71.54 o                         
   1   6   3       3536.08       3517.81        49.75 o                         
   2   6   3        381.16        417.82        14.86 o                         
   3   6   3       4450.76       4409.74        71.03 o                         
   4   6   3       6859.95       6912.14       104.47 o                         
   5   6   3       6818.31       6573.70       163.05 o                         
   6   6   3       3434.21       3198.23        84.82 o                         
   7   6   3       1652.56       1653.99        57.41 o                         
 -11   7   3        905.55        885.62        38.04 o                         
 -10   7   3       3054.25       3034.13        77.36 o                         
  -9   7   3       3218.57       3309.80        68.57 o                         
  -8   7   3       1683.02       1744.66        59.31 o                         
  -7   7   3       6770.76       6642.34       111.13 o                         
  -6   7   3      11873.76      11952.90       181.41 o                         
  -5   7   3       9140.00       8960.18       122.70 o                         
  -4   7   3       9027.53       8805.95       110.67 o                         
  -3   7   3       2505.62       2211.20        35.17 o                         
  -2   7   3      13719.32      13394.54       238.17 o                         
  -1   7   3      20591.30      20562.13       528.04 o                         
   0   7   3      11320.61      11201.28       137.59 o                         
   1   7   3       2637.29       2644.54        42.91 o                         
   2   7   3       3750.22       3876.04        63.98 o                         
   3   7   3       3637.75       3631.04        64.40 o                         
   4   7   3       1373.72       1348.51        33.08 o                         
   5   7   3        287.85        255.60        18.94 o                         
   6   7   3        423.52        354.73        22.97 o                         
 -11   8   3       1695.55       1785.71        57.47 o                         
 -10   8   3        796.31        762.92        34.54 o                         
  -9   8   3         13.45         25.23         7.53 o                         
  -8   8   3        247.68        205.76        15.92 o                         
  -7   8   3       1018.90        953.48        30.78 o                         
  -6   8   3          0.50          5.85         3.99 o                         
  -5   8   3        441.46        451.69        14.96 o                         
  -4   8   3         87.18         78.28         6.74 o                         
  -3   8   3        554.07        521.17        16.96 o                         
  -2   8   3       1607.84       1595.14        54.95 o                         
  -1   8   3       5475.81       5316.83        93.32 o                         
   0   8   3       2454.21       2490.70        46.30 o                         
   1   8   3       1810.38       1819.26        38.35 o                         
   2   8   3       4419.15       4434.79        84.32 o                         
   3   8   3       4561.05       4715.46        90.49 o                         
   4   8   3       4987.65       5014.18       107.14 o                         
   5   8   3       3076.69       2957.78        90.73 o                         
   6   8   3       1242.09       1250.62        48.70 o                         
 -11   9   3       4100.72       4240.25       102.69 o                         
 -10   9   3       3814.78       3904.85        94.51 o                         
  -9   9   3       4647.18       4841.14        93.00 o                         
  -8   9   3       9638.92       9799.35       159.71 o                         
  -7   9   3       6575.65       6613.73       113.45 o                         
  -6   9   3       8649.84       8636.00       139.38 o                         
  -5   9   3       7130.75       7133.57       117.12 o                         
  -4   9   3       7118.72       7006.06       104.21 o                         
  -3   9   3       4703.36       4600.20        88.79 o                         
  -2   9   3       4875.45       4682.55       101.81 o                         
  -1   9   3       1836.69       1801.29        36.07 o                         
   0   9   3        698.33        706.37        25.91 o                         
   1   9   3        590.27        655.79        22.53 o                         
   2   9   3       3461.85       3428.15        63.49 o                         
   3   9   3        408.07        399.25        24.50 o                         
   4   9   3         18.07         25.18         8.52 o                         
   5   9   3         51.95         51.46        26.70 o                         
 -11  10   3        246.11        279.91        24.93 o                         
 -10  10   3          3.83          2.10         7.79 o                         
  -9  10   3        628.30        611.64        27.27 o                         
  -8  10   3         97.47         97.57        12.04 o                         
  -7  10   3        756.27        756.19        27.52 o                         
  -6  10   3        432.97        444.43        20.55 o                         
  -5  10   3       1159.42       1166.62        29.88 o                         
  -4  10   3       3967.44       3774.02        84.15 o                         
  -3  10   3       5607.41       5490.96       185.70 o                         
  -2  10   3       5159.92       4970.30       132.17 o                         
  -1  10   3       6601.95       6543.19       113.73 o                         
   0  10   3       3715.22       3654.49        73.94 o                         
   1  10   3       5156.32       5219.24        94.94 o                         
   2  10   3       6535.32       6851.31       109.54 o                         
   3  10   3       6260.14       6516.16       143.84 o                         
   4  10   3       3189.76       3347.38        67.69 o                         
 -11  11   3       2144.46       2214.04       116.60 o                         
 -10  11   3       3776.22       3822.33       146.12 o                         
  -9  11   3       4723.08       5003.74        98.37 o                         
  -8  11   3       4129.61       4275.99       170.83 o                         
  -7  11   3       3096.65       3232.18        81.81 o                         
  -6  11   3       3275.57       3238.36        79.97 o                         
  -5  11   3       3554.68       3425.34        90.94 o                         
  -4  11   3       3556.63       3292.41        98.94 o                         
  -3  11   3       1012.12        973.40        31.52 o                         
  -2  11   3       1741.52       1631.22        50.67 o                         
  -1  11   3        761.27        714.96        30.78 o                         
   0  11   3        414.19        416.48        24.63 o                         
   1  11   3         70.13         47.61        10.06 o                         
   2  11   3         20.35         15.71        12.72 o                         
   3  11   3         71.24         62.74        12.99 o                         
 -10  12   3        442.99        447.32        38.78 o                         
  -9  12   3       1865.87       1925.03        71.72 o                         
  -8  12   3       1627.87       1646.04        60.62 o                         
  -7  12   3       1549.92       1529.10        52.14 o                         
  -6  12   3       3473.83       3249.82        82.81 o                         
  -5  12   3       7813.94       7117.34       130.14 o                         
  -4  12   3       2727.87       2563.98       139.65 o                         
  -3  12   3       2717.40       2674.35       160.71 o                         
  -2  12   3       5121.56       5212.25       144.65 o                         
  -1  12   3       5528.21       5806.46       136.69 o                         
   0  12   3       3368.22       3454.74       117.62 o                         
   1  12   3       4450.06       4657.74       101.16 o                         
   2  12   3       2898.65       3032.46        98.56 o                         
   3  12   3       1971.77       2013.83        60.83 o                         
  -9  13   3       1226.05       1183.25        48.07 o                         
  -8  13   3       1271.24       1181.80        55.63 o                         
  -7  13   3       1256.92       1279.84        67.53 o                         
  -6  13   3       2210.18       2107.34        63.92 o                         
  -5  13   3       1740.36       1469.66        60.62 o                         
  -4  13   3        303.72        289.96        19.66 o                         
  -3  13   3        521.36        513.44        48.12 o                         
  -2  13   3        961.29        957.78        42.01 o                         
  -1  13   3         45.81         43.27        12.82 o                         
   0  13   3         41.14         64.60        11.61 o                         
   1  13   3        219.64        187.63        17.53 o                         
  -9  14   3       1542.23       1264.52        90.83 o                         
  -8  14   3       1010.27       1023.07        64.25 o                         
  -7  14   3       2674.40       2796.96        79.97 o                         
  -6  14   3       5702.82       5430.15       224.02 o                         
  -5  14   3       4501.50       4258.17       190.51 o                         
  -4  14   3       1825.95       1796.68        72.34 o                         
  -3  14   3       3679.58       3701.86        95.11 o                         
  -2  14   3       5186.74       4994.38       118.61 o                         
  -1  14   3       5781.99       5605.10       145.48 o                         
   0  14   3       3659.63       3529.76        96.84 o                         
  -8  15   3        819.51        780.89        56.58 o                         
  -7  15   3        977.23        996.70        44.66 o                         
  -6  15   3         10.75         12.18        10.34 o                         
  -5  15   3        170.29        144.21        27.92 o                         
  -4  15   3          1.36         15.72         9.48 o                         
  -3  15   3          7.63         12.24         7.37 o                         
  -2  15   3       1063.94        981.68        50.86 o                         
   1 -16   4        458.93        385.86        44.45 o                         
   2 -16   4       1128.80       1083.81        44.46 o                         
   3 -16   4        767.10        705.30        51.95 o                         
   4 -16   4        743.22        623.66        42.68 o                         
   5 -16   4       2876.88       3094.00       113.63 o                         
   6 -16   4       2549.49       2624.01        91.61 o                         
   0 -15   4       4231.55       4501.96       121.24 o                         
   1 -15   4       3744.54       3827.49        85.25 o                         
   2 -15   4        826.51        793.99        37.82 o                         
   3 -15   4        735.29        711.41        42.54 o                         
   4 -15   4       1134.72        987.07        77.09 o                         
   5 -15   4       1579.06       1591.84        58.62 o                         
   6 -15   4       1022.15       1124.99        53.54 o                         
   7 -15   4         19.75         19.73        16.43 o                         
  -2 -14   4        638.01        647.58        36.62 o                         
  -1 -14   4        268.99        283.91        48.70 o                         
   0 -14   4       1741.92       1815.66        60.55 o                         
   1 -14   4       3531.03       3568.74       137.05 o                         
   2 -14   4       1990.28       2005.25        74.29 o                         
   3 -14   4       1545.98       1461.83       100.56 o                         
   4 -14   4       3906.66       3963.65       169.10 o                         
   5 -14   4       5495.74       5489.14       147.48 o                         
   6 -14   4       3539.24       3534.78       135.28 o                         
   7 -14   4       1787.61       1718.76        69.15 o                         
   8 -14   4       1280.10       1260.28        61.04 o                         
  -3 -13   4       1530.79       1640.96        67.81 o                         
  -2 -13   4       1932.96       1955.68        64.42 o                         
  -1 -13   4       3913.06       4065.03       100.53 o                         
   0 -13   4       3999.96       4034.81        82.58 o                         
   1 -13   4        764.39        703.97        27.62 o                         
   2 -13   4        318.88        287.45        20.81 o                         
   3 -13   4        873.76        839.10        39.43 o                         
   4 -13   4        624.20        595.13        38.65 o                         
   5 -13   4         39.03         55.19        14.55 o                         
   6 -13   4        348.48        317.85        25.37 o                         
   7 -13   4        115.29        103.23        15.56 o                         
   8 -13   4        268.40        330.52        27.77 o                         
   9 -13   4        864.63        825.41        47.56 o                         
  -4 -12   4       2005.68       2099.43        68.09 o                         
  -3 -12   4       1610.38       1665.53        67.32 o                         
  -2 -12   4       1607.93       1624.43        45.64 o                         
  -1 -12   4       3694.94       3717.99        81.82 o                         
   0 -12   4       8869.09       9181.05       193.93 o                         
   1 -12   4       5456.77       5626.71       101.01 o                         
   2 -12   4       3631.22       3475.52       103.81 o                         
   3 -12   4       7525.26       7403.10       101.07 o                         
   4 -12   4      12327.71      12427.45       198.38 o                         
   5 -12   4       8419.09       8713.36       168.74 o                         
   6 -12   4       2157.91       2259.36        77.49 o                         
   7 -12   4       2922.53       2966.98        87.33 o                         
   8 -12   4       5085.36       5265.53       142.92 o                         
   9 -12   4       4085.59       4054.00       123.09 o                         
  -5 -11   4       3043.91       3103.94        88.91 o                         
  -4 -11   4       1264.08       1274.66        39.99 o                         
  -3 -11   4        850.64        851.99        31.87 o                         
  -2 -11   4       3324.75       3303.57        70.28 o                         
  -1 -11   4       1446.36       1414.50        39.14 o                         
   0 -11   4        146.49        121.78        12.17 o                         
   1 -11   4        235.20        211.42        14.81 o                         
   2 -11   4          3.66          9.28         3.37 o                         
   3 -11   4         11.69         10.74         3.58 o                         
   4 -11   4        538.51        519.51        20.07 o                         
   5 -11   4       2412.08       2304.07        61.01 o                         
   6 -11   4        571.17        566.30        37.03 o                         
   7 -11   4        481.11        484.07        31.18 o                         
   8 -11   4       1256.21       1315.62        56.60 o                         
   9 -11   4       4591.92       4608.37       108.83 o                         
  10 -11   4       2091.92       2126.43       119.82 o                         
  -6 -10   4       1437.89       1585.29        46.15 o                         
  -5 -10   4       1595.53       1647.94        40.31 o                         
  -4 -10   4       1411.01       1486.64        36.72 o                         
  -3 -10   4       2202.19       2222.57        52.58 o                         
  -2 -10   4       5102.99       5417.32        97.57 o                         
  -1 -10   4       9740.41      10119.12       142.37 o                         
   0 -10   4       6480.45       6914.42       101.56 o                         
   1 -10   4        485.46        518.54        14.72 o                         
   2 -10   4       3002.91       3046.74        38.48 o                         
   3 -10   4      22103.02      22224.57       226.86 o                         
   4 -10   4       8751.32       8917.31       128.19 o                         
   5 -10   4       2798.83       2854.05        59.12 o                         
   6 -10   4       4784.80       4704.05        89.08 o                         
   7 -10   4       5379.26       5438.18       115.86 o                         
   8 -10   4       4236.78       4086.49        96.14 o                         
   9 -10   4       1086.74       1053.92        42.51 o                         
  10 -10   4        223.63        194.94        17.46 o                         
  -7  -9   4       2191.57       2172.28        57.64 o                         
  -6  -9   4       1117.52       1132.35        32.14 o                         
  -5  -9   4        120.07         98.86        13.95 o                         
  -4  -9   4        453.67        417.73        18.74 o                         
  -3  -9   4        538.15        540.51        19.68 o                         
  -2  -9   4        658.22        631.80        20.39 o                         
  -1  -9   4         19.20         20.78         5.42 o                         
   0  -9   4        166.37        158.89        10.10 o                         
   1  -9   4         21.90         27.54         3.96 o                         
   2  -9   4        521.98        491.07        20.15 o                         
   3  -9   4       2377.79       2322.55        32.81 o                         
   4  -9   4        299.62        326.59        15.81 o                         
   5  -9   4       1931.64       1925.88        44.49 o                         
   6  -9   4       1014.79       1034.11        31.61 o                         
   7  -9   4       6112.00       5961.44       106.51 o                         
   8  -9   4       7992.14       7962.55       158.01 o                         
   9  -9   4       3598.30       3815.18        91.94 o                         
  10  -9   4       1010.99       1002.68        31.33 o                         
  -7  -8   4       4179.35       4231.82        87.53 o                         
  -6  -8   4       3097.49       3217.88        70.04 o                         
  -5  -8   4       8225.85       8399.93       124.91 o                         
  -4  -8   4       9262.90       9499.26       136.70 o                         
  -3  -8   4       8802.25       9177.77       130.66 o                         
  -2  -8   4      11301.92      11495.22       157.32 o                         
  -1  -8   4       8199.90       8309.91       105.67 o                         
   0  -8   4       5144.62       5153.64        59.08 o                         
   1  -8   4       8889.37       8925.66        96.19 o                         
   2  -8   4      12508.84      12573.64       165.34 o                         
   3  -8   4       6284.14       6313.14        75.38 o                         
   4  -8   4        634.71        597.58        18.20 o                         
   5  -8   4       2226.69       2085.25        46.07 o                         
   6  -8   4        874.62        896.84        32.82 o                         
   7  -8   4       1339.06       1382.29        38.33 o                         
   8  -8   4        556.96        483.11        25.11 o                         
   9  -8   4          7.00          0.56         6.53 o                         
  10  -8   4        314.45        324.25        20.24 o                         
  -8  -7   4        243.88        230.99        24.69 o                         
  -7  -7   4        585.61        512.08        20.91 o                         
  -6  -7   4         18.45         34.56         9.30 o                         
  -5  -7   4         65.26         40.70         7.34 o                         
  -4  -7   4          6.76         20.87         5.86 o                         
  -3  -7   4        237.71        228.89        10.47 o                         
  -2  -7   4        262.87        254.28        12.91 o                         
  -1  -7   4       3006.28       3028.25        37.48 o                         
   0  -7   4       1944.34       1883.13        25.94 o                         
   1  -7   4       3230.34       3082.98        60.34 o                         
   2  -7   4       6990.81       6834.61        85.38 o                         
   3  -7   4      10723.06      10734.17       132.90 o                         
   4  -7   4       8915.66       8752.97       134.40 o                         
   5  -7   4       8006.23       7999.68       127.76 o                         
   6  -7   4       8751.65       8946.19       142.88 o                         
   7  -7   4      10303.45      10397.14       165.26 o                         
   8  -7   4       4033.65       4125.34        80.89 o                         
   9  -7   4       2659.18       2750.02        71.11 o                         
  10  -7   4       4597.61       4622.01        82.75 o                         
  -9  -6   4       2453.74       2507.14       117.88 o                         
  -8  -6   4       3870.76       4062.64       100.65 o                         
  -7  -6   4       4053.75       4152.50        72.04 o                         
  -6  -6   4       2865.74       2928.58        54.14 o                         
  -5  -6   4       6615.57       6692.20        99.97 o                         
  -4  -6   4       8235.27       8290.60       106.15 o                         
  -3  -6   4       6263.04       6218.75        74.57 o                         
  -2  -6   4       7519.96       7202.53        83.77 o                         
  -1  -6   4      10876.42      11070.59       122.62 o                         
   0  -6   4       7988.07       7795.10        95.04 o                         
   1  -6   4       5565.79       5533.97       111.56 o                         
   2  -6   4       3718.27       3711.29        50.73 o                         
   3  -6   4       2518.74       2294.09        66.26 o                         
   4  -6   4       1122.56       1084.51        23.69 o                         
   5  -6   4        843.30        860.07        25.32 o                         
   6  -6   4        212.67        206.14        14.80 o                         
   7  -6   4         17.89         24.60         6.55 o                         
   8  -6   4        529.15        501.78        21.05 o                         
   9  -6   4        141.78        166.66        13.90 o                         
  10  -6   4        114.89        112.51        11.19 o                         
  -9  -5   4         63.77         80.70        13.74 o                         
  -8  -5   4          0.97         -3.95        10.35 o                         
  -7  -5   4        395.85        365.82        20.49 o                         
  -6  -5   4         13.85         17.95         5.88 o                         
  -5  -5   4       1207.41       1215.10        25.52 o                         
  -4  -5   4       1134.40       1066.82        19.62 o                         
  -3  -5   4       1068.26       1012.99        18.09 o                         
  -2  -5   4       1034.64        914.28        15.60 o                         
  -1  -5   4       5465.92       5187.80        65.15 o                         
   0  -5   4      13782.85      13514.28       196.11 o                         
   1  -5   4      12760.34      12978.06       152.67 o                         
   2  -5   4      14243.23      14476.94       156.13 o                         
   3  -5   4       6852.33       6573.18        81.53 o                         
   4  -5   4       8346.48       8386.07       113.55 o                         
   5  -5   4      13489.15      13734.06       203.63 o                         
   6  -5   4       7630.52       7874.56       112.60 o                         
   7  -5   4       6634.94       6720.13       100.98 o                         
   8  -5   4       5820.05       5779.84        91.94 o                         
   9  -5   4       3635.94       3710.78        68.24 o                         
  10  -5   4       2562.69       2497.27        72.11 o                         
  -9  -4   4       3040.52       3143.06        83.86 o                         
  -8  -4   4       2655.16       2658.91        72.31 o                         
  -7  -4   4       4695.63       4698.73        69.51 o                         
  -6  -4   4       8543.64       8476.41       120.80 o                         
  -5  -4   4       6861.94       6827.10        88.88 o                         
  -4  -4   4       2047.04       1984.19        31.66 o                         
  -3  -4   4       6302.80       6348.41        72.46 o                         
  -2  -4   4      22871.58      24001.89       271.19 o                         
  -1  -4   4       1333.18       1217.12        20.73 o                         
   0  -4   4        356.68        332.76         8.12 o                         
   1  -4   4       3726.94       3771.17        42.66 o                         
   2  -4   4       2776.52       2841.25        33.10 o                         
   3  -4   4        258.69        260.32         7.02 o                         
   4  -4   4        448.53        533.87        13.31 o                         
   5  -4   4         41.24         57.72         8.48 o                         
   6  -4   4        131.20        128.72        10.07 o                         
   7  -4   4        204.66        197.54        13.37 o                         
   8  -4   4        969.36        933.35        31.54 o                         
   9  -4   4       1303.75       1345.50        56.93 o                         
  10  -4   4       1480.30       1453.78        51.74 o                         
 -10  -3   4       1845.50       1764.27       198.73 o                         
  -9  -3   4        259.27        269.81        24.06 o                         
  -8  -3   4        164.52        149.30        14.00 o                         
  -7  -3   4       3330.01       3273.11        50.91 o                         
  -6  -3   4       7536.74       7643.74        98.84 o                         
  -5  -3   4       7890.03       7792.08        98.33 o                         
  -4  -3   4       4580.45       4510.79        59.65 o                         
  -3  -3   4       4793.24       4651.67        54.15 o                         
  -2  -3   4      16906.46      17261.95       227.11 o                         
  -1  -3   4      18096.56      18308.81       193.96 o                         
   0  -3   4       5832.25       5828.52        71.97 o                         
   1  -3   4       9858.20      10220.16       120.58 o                         
   2  -3   4       4503.40       4101.23        52.85 o                         
   3  -3   4      16182.04      16264.75       213.57 o                         
   4  -3   4      12539.60      13193.86       155.79 o                         
   5  -3   4       4098.39       4081.23        63.56 o                         
   6  -3   4       8344.33       8429.00       119.37 o                         
   7  -3   4       9894.37      10086.80       160.32 o                         
   8  -3   4       3803.95       3873.85        67.98 o                         
   9  -3   4       2803.98       2824.52        89.86 o                         
  10  -3   4       1518.38       1484.67        52.31 o                         
 -10  -2   4       1505.02       1570.35        69.32 o                         
  -9  -2   4       1346.93       1405.65        40.67 o                         
  -8  -2   4       3550.68       3565.88        71.64 o                         
  -7  -2   4       6818.67       6954.44        91.88 o                         
  -6  -2   4       4627.78       4659.54        64.14 o                         
  -5  -2   4        288.48        290.27        10.20 o                         
  -4  -2   4       3625.31       3575.77        43.88 o                         
  -3  -2   4       2077.82       1985.10        27.25 o                         
  -2  -2   4         18.97         44.10         9.65 o                         
  -1  -2   4        233.45        228.94         6.79 o                         
   0  -2   4       3207.40       3341.53        43.37 o                         
   1  -2   4        503.13        537.90        13.90 o                         
   2  -2   4        113.48        133.95         6.15 o                         
   3  -2   4       9027.50       9207.98       110.51 o                         
   4  -2   4       4988.30       5086.88        66.46 o                         
   5  -2   4       1270.75       1303.94        37.02 o                         
   6  -2   4        532.61        543.86        18.12 o                         
   7  -2   4       6570.44       6764.36       114.09 o                         
   8  -2   4       7436.26       7592.86       151.36 o                         
   9  -2   4       2487.89       2530.09       174.89 o                         
  10  -2   4       1341.27       1371.06        67.41 o                         
 -10  -1   4       1498.56       1509.83        52.72 o                         
  -9  -1   4        354.93        386.62        27.40 o                         
  -8  -1   4       2103.22       2081.82        48.61 o                         
  -7  -1   4       8705.94       8707.89       122.82 o                         
  -6  -1   4       8477.43       8530.43       117.65 o                         
  -5  -1   4       6439.33       6438.53        80.95 o                         
  -4  -1   4       5767.79       5787.15        72.10 o                         
  -3  -1   4      40143.02      41952.60       512.66 o                         
  -2  -1   4      32942.54      34702.39       387.81 o                         
  -1  -1   4       3307.34       3254.34        45.39 o                         
   0  -1   4       2453.15       2354.50        43.29 o                         
   1  -1   4      31886.65      33287.59       521.53 o                         
   2  -1   4      22080.79      22212.40       252.77 o                         
   3  -1   4       9577.39       9827.22       118.55 o                         
   4  -1   4       2444.80       2498.12        41.10 o                         
   5  -1   4       4742.26       4694.99        71.75 o                         
   6  -1   4       1932.58       1999.72        39.58 o                         
   7  -1   4        838.45        847.86        33.21 o                         
   8  -1   4        259.47        241.82        19.57 o                         
   9  -1   4       1519.17       1444.16        88.08 o                         
 -11   0   4        386.23        418.84        31.49 o                         
 -10   0   4       1210.09       1199.16        54.74 o                         
  -9   0   4       3568.59       3471.75        71.32 o                         
  -8   0   4       2829.18       2869.28        59.86 o                         
  -7   0   4         83.97         92.18         9.86 o                         
  -6   0   4         73.12         64.78         5.41 o                         
  -5   0   4        963.90        931.36        17.65 o                         
  -4   0   4       1052.82        949.15        16.97 o                         
  -3   0   4       1754.35       1966.10        27.74 o                         
  -2   0   4        894.47        940.49        16.83 o                         
  -1   0   4       2491.29       2507.44        33.42 o                         
   0   0   4       4507.01       4678.27        58.64 o                         
   1   0   4       1100.34       1114.16        19.66 o                         
   2   0   4       7942.74       8089.92       105.04 o                         
   3   0   4       7564.56       7467.61        84.40 o                         
   4   0   4       2034.30       1992.49        32.15 o                         
   5   0   4       2493.13       2569.06        45.69 o                         
   6   0   4      10446.40      10423.74       148.40 o                         
   7   0   4      10351.08      10471.05       170.34 o                         
   8   0   4       3607.53       3639.44        92.23 o                         
   9   0   4       2639.07       2549.42        75.61 o                         
 -11   1   4       3130.94       3167.60        84.11 o                         
 -10   1   4       1809.16       1821.44        56.70 o                         
  -9   1   4       5082.05       4904.07        91.29 o                         
  -8   1   4       9699.79       9802.51       155.84 o                         
  -7   1   4       7724.79       7813.46       110.26 o                         
  -6   1   4       3333.75       3314.76        52.38 o                         
  -5   1   4       3094.11       2840.58        39.98 o                         
  -4   1   4      22658.75      23717.54       295.36 o                         
  -3   1   4      53595.87      55799.76       620.68 o                         
  -2   1   4       1075.09       1026.27        16.12 o                         
  -1   1   4      10907.01      11366.66       148.82 o                         
   0   1   4      21552.27      21854.50       349.72 o                         
   1   1   4      24961.05      25683.89       290.94 o                         
   2   1   4       8113.19       8595.61       121.40 o                         
   3   1   4       3515.04       3391.05        43.53 o                         
   4   1   4       2915.58       2917.47        40.47 o                         
   5   1   4       5721.07       5859.94        79.78 o                         
   6   1   4       1447.49       1387.64        37.82 o                         
   7   1   4          8.89          9.55        11.42 o                         
   8   1   4          1.34          3.79         8.05 o                         
   9   1   4        855.69        820.79        39.07 o                         
 -11   2   4        161.30        164.11        22.05 o                         
 -10   2   4       1077.88       1104.88        36.25 o                         
  -9   2   4        669.01        649.78        25.61 o                         
  -8   2   4        109.44        109.71         9.42 o                         
  -7   2   4        212.86        209.54        11.67 o                         
  -6   2   4          4.58         34.93        15.29 o                         
  -5   2   4         14.92         19.04         4.07 o                         
  -4   2   4       1359.59       1385.30        22.06 o                         
  -3   2   4      10648.96      11030.99       140.03 o                         
  -2   2   4       8619.96       8781.76       102.43 o                         
  -1   2   4        186.29        185.22         5.71 o                         
   0   2   4      15012.73      15107.08       302.68 o                         
   1   2   4      45757.13      48291.52       964.36 o                         
   2   2   4       5308.56       5023.10        65.12 o                         
   3   2   4       2913.19       2868.95        38.72 o                         
   4   2   4       5901.06       6032.83        73.73 o                         
   5   2   4       9163.77       9167.55       146.11 o                         
   6   2   4       9325.38       9285.10       179.47 o                         
   7   2   4       3068.62       3105.51        81.77 o                         
   8   2   4       2613.19       2645.84        76.82 o                         
   9   2   4       3429.53       3495.45       123.14 o                         
 -11   3   4       2480.66       2454.89        70.17 o                         
 -10   3   4       3578.50       3631.85        75.14 o                         
  -9   3   4       6580.70       6579.70       113.94 o                         
  -8   3   4       3829.61       3816.38        62.92 o                         
  -7   3   4       4185.29       4247.52        75.15 o                         
  -6   3   4       6536.74       6536.35        82.89 o                         
  -5   3   4      13976.26      13941.21       163.42 o                         
  -4   3   4      14258.87      14333.62       166.28 o                         
  -3   3   4       6179.89       6196.60        91.42 o                         
  -2   3   4       1667.67       1644.07        20.71 o                         
  -1   3   4       8687.20       8721.74       100.89 o                         
   0   3   4        882.00        737.14        13.98 o                         
   1   3   4       4195.29       4205.35        47.70 o                         
   2   3   4       2573.32       2638.25        38.94 o                         
   3   3   4        313.47        333.20        11.52 o                         
   4   3   4       1217.46       1186.82        27.07 o                         
   5   3   4          2.08          7.35         5.88 o                         
   6   3   4       2099.98       2008.92        60.29 o                         
   7   3   4         16.47         21.70         9.86 o                         
   8   3   4         63.39         51.92        11.65 o                         
 -11   4   4          0.44         -8.06         8.06 o                         
 -10   4   4         71.50         83.68        11.07 o                         
  -9   4   4        260.66        258.24        15.34 o                         
  -8   4   4       1350.45       1305.59        34.43 o                         
  -7   4   4       1740.26       1695.64        33.71 o                         
  -6   4   4       2540.95       2464.47        37.29 o                         
  -5   4   4       5190.77       5151.53        78.79 o                         
  -4   4   4      13196.64      13194.28       154.31 o                         
  -3   4   4       5680.49       5563.24        68.11 o                         
  -2   4   4       2429.93       2283.91        39.95 o                         
  -1   4   4       9143.79       9108.70       136.08 o                         
   0   4   4       9509.33       9137.96       116.39 o                         
   1   4   4       8001.77       7677.60        81.72 o                         
   2   4   4       2894.70       2802.83        41.69 o                         
   3   4   4       5360.04       5315.48        79.90 o                         
   4   4   4       8102.29       8363.94       136.21 o                         
   5   4   4       5903.04       5984.24       105.96 o                         
   6   4   4       5082.11       5018.38       114.31 o                         
   7   4   4       2013.58       2009.14        64.28 o                         
   8   4   4       3150.07       3200.29        89.31 o                         
 -11   5   4       4392.75       4611.51       107.40 o                         
 -10   5   4       4549.96       4659.60        89.23 o                         
  -9   5   4       4981.84       5056.47        81.31 o                         
  -8   5   4       5593.97       5781.32        87.95 o                         
  -7   5   4       4045.23       4077.09        64.62 o                         
  -6   5   4       6666.00       6694.86        94.76 o                         
  -5   5   4       7306.16       7245.09        90.29 o                         
  -4   5   4       6589.38       6586.62       152.51 o                         
  -3   5   4       3036.64       2969.54        42.46 o                         
  -2   5   4       1949.44       1817.04        34.86 o                         
  -1   5   4       4318.87       4265.91        55.28 o                         
   0   5   4        468.43        433.82        11.23 o                         
   1   5   4         11.55         31.84         5.17 o                         
   2   5   4        113.93        116.78         8.27 o                         
   3   5   4         11.42         15.12         4.74 o                         
   4   5   4        511.78        483.98        18.78 o                         
   5   5   4       3180.16       3031.22        78.63 o                         
   6   5   4       1221.21       1166.46        51.62 o                         
   7   5   4        252.32        256.77        24.74 o                         
 -11   6   4        354.88        310.81        50.57 o                         
 -10   6   4        940.37        970.78        32.62 o                         
  -9   6   4       2389.66       2372.24        54.17 o                         
  -8   6   4       1381.84       1402.97        36.84 o                         
  -7   6   4       6822.46       6775.73       120.61 o                         
  -6   6   4      11093.39      11184.47       170.07 o                         
  -5   6   4       5399.39       5428.37       104.76 o                         
  -4   6   4       5401.77       5066.44        73.58 o                         
  -3   6   4      10503.57      10173.37       124.10 o                         
  -2   6   4       9711.28       9424.52       114.30 o                         
  -1   6   4      19471.20      19369.52       248.04 o                         
   0   6   4      13502.43      13662.19       190.26 o                         
   1   6   4       6707.43       6804.35       132.64 o                         
   2   6   4       6045.26       6107.93        91.29 o                         
   3   6   4       7413.92       7369.81       108.81 o                         
   4   6   4       5879.69       5728.16       103.09 o                         
   5   6   4       4945.87       4777.17        92.07 o                         
   6   6   4       1984.10       1910.61        61.93 o                         
   7   6   4       2471.73       2387.24        73.01 o                         
 -11   7   4       2067.76       2064.38        62.19 o                         
 -10   7   4       3075.32       3058.34        67.28 o                         
  -9   7   4       3350.64       3226.72        67.46 o                         
  -8   7   4       2397.44       2347.46        56.81 o                         
  -7   7   4         56.59         62.30         8.68 o                         
  -6   7   4        236.03        241.22        15.21 o                         
  -5   7   4       1765.18       1735.45        33.48 o                         
  -4   7   4         98.24         89.79         6.86 o                         
  -3   7   4         23.94         26.51         4.10 o                         
  -2   7   4         27.78         43.84         6.52 o                         
  -1   7   4        917.33        874.58        21.23 o                         
   0   7   4         65.65         62.33         9.45 o                         
   1   7   4        349.81        358.24        15.98 o                         
   2   7   4       1067.55       1115.40        32.51 o                         
   3   7   4       1190.93       1224.65        35.67 o                         
   4   7   4       1522.82       1586.74        52.47 o                         
   5   7   4       2009.45       2040.82        63.18 o                         
   6   7   4       1782.24       1885.17        95.66 o                         
 -11   8   4       1158.49       1194.60        45.29 o                         
 -10   8   4        351.00        381.72        30.03 o                         
  -9   8   4       2565.35       2570.89        58.56 o                         
  -8   8   4       5480.57       5654.77       101.31 o                         
  -7   8   4       4337.29       4276.88        79.64 o                         
  -6   8   4       3080.28       3045.64        88.80 o                         
  -5   8   4       8082.31       8215.29       115.61 o                         
  -4   8   4       9457.87       9358.46       118.90 o                         
  -3   8   4       5524.64       5225.43        85.11 o                         
  -2   8   4       7038.76       6829.70        98.95 o                         
  -1   8   4      17169.92      16926.99       222.57 o                         
   0   8   4       5292.87       5308.28        93.86 o                         
   1   8   4       6461.05       6565.34       100.48 o                         
   2   8   4       3852.20       3878.08       106.88 o                         
   3   8   4       2616.62       2650.46        60.53 o                         
   4   8   4       1819.52       1945.83        61.48 o                         
   5   8   4       1025.62        981.01        42.59 o                         
 -11   9   4       1003.64        984.38        40.72 o                         
 -10   9   4        852.98        899.76        32.80 o                         
  -9   9   4        290.59        271.08        19.97 o                         
  -8   9   4        443.56        457.91        22.75 o                         
  -7   9   4        280.40        284.85        22.14 o                         
  -6   9   4        827.81        775.72        25.59 o                         
  -5   9   4          1.59          9.02         6.48 o                         
  -4   9   4        798.97        739.60        22.12 o                         
  -3   9   4       1045.45        959.11        27.44 o                         
  -2   9   4       1397.40       1387.66        36.19 o                         
  -1   9   4        111.55        113.15         9.35 o                         
   0   9   4       1475.10       1417.17        38.39 o                         
   1   9   4       4919.11       5010.10        94.20 o                         
   2   9   4       3073.99       3203.98        61.19 o                         
   3   9   4       2124.33       2254.22        56.04 o                         
   4   9   4       2495.59       2550.91        75.16 o                         
   5   9   4       3506.35       3359.73        94.36 o                         
 -11  10   4       1781.18       1870.47        60.26 o                         
 -10  10   4       4025.66       4100.12        85.92 o                         
  -9  10   4       8165.64       8266.52       143.32 o                         
  -8  10   4       3635.97       3762.62        86.47 o                         
  -7  10   4       3506.65       3559.60        72.40 o                         
  -6  10   4       5501.13       5531.73       116.78 o                         
  -5  10   4      10343.08      10160.57       153.00 o                         
  -4  10   4       5277.37       5071.97       119.53 o                         
  -3  10   4       3641.31       3517.78        81.83 o                         
  -2  10   4       3624.69       3525.21       126.37 o                         
  -1  10   4       4214.69       4183.69        81.14 o                         
   0  10   4       2065.07       2048.62        50.26 o                         
   1  10   4       1702.27       1714.82        46.51 o                         
   2  10   4       1040.85       1071.36        36.64 o                         
   3  10   4       2402.92       2426.96        53.57 o                         
   4  10   4        189.08        222.71        23.84 o                         
 -11  11   4        805.59        868.35        65.06 o                         
 -10  11   4         61.56         58.74        10.36 o                         
  -9  11   4        239.70        313.32        23.15 o                         
  -8  11   4        651.34        662.78        28.91 o                         
  -7  11   4        222.20        180.58        19.37 o                         
  -6  11   4        625.00        569.82        30.61 o                         
  -5  11   4       3120.97       2885.23        65.87 o                         
  -4  11   4       4024.69       3868.62        75.79 o                         
  -3  11   4       1314.09       1286.42        35.48 o                         
  -2  11   4       1828.48       1814.90        55.09 o                         
  -1  11   4       4634.56       4536.07        88.76 o                         
   0  11   4       5588.96       5749.17       112.84 o                         
   1  11   4       3387.27       3574.83        77.61 o                         
   2  11   4       2662.13       2703.63        65.92 o                         
   3  11   4       1575.24       1634.20        48.94 o                         
 -10  12   4       3843.64       3815.75        84.13 o                         
  -9  12   4       3409.32       3402.71        90.50 o                         
  -8  12   4       2392.66       2500.12        79.43 o                         
  -7  12   4       3345.19       3315.90        85.85 o                         
  -6  12   4       6298.79       6180.48       132.75 o                         
  -5  12   4       4912.00       4302.92       223.43 o                         
  -4  12   4        476.75        442.62        25.48 o                         
  -3  12   4       1136.99       1083.44        54.98 o                         
  -2  12   4       2657.64       2605.45        72.05 o                         
  -1  12   4       1443.64       1422.20        42.84 o                         
   0  12   4         19.84         31.87        11.44 o                         
   1  12   4         15.47         13.96         8.95 o                         
   2  12   4         56.45         27.88        10.41 o                         
 -10  13   4        569.77        614.55        71.50 o                         
  -9  13   4        814.44        831.43        55.83 o                         
  -8  13   4        332.27        354.09        30.00 o                         
  -7  13   4        268.95        307.62        27.21 o                         
  -6  13   4       3810.64       3718.34        93.45 o                         
  -5  13   4       4713.90       4453.79       129.98 o                         
  -4  13   4       1108.49       1069.55        32.44 o                         
  -3  13   4       2079.88       2043.21        63.23 o                         
  -2  13   4       5431.47       5417.75       123.83 o                         
  -1  13   4       4636.56       4723.27       112.99 o                         
   0  13   4       4442.87       4594.00        95.89 o                         
   1  13   4       1608.38       1701.46        85.30 o                         
  -9  14   4        881.94        917.95        74.08 o                         
  -8  14   4       1080.73       1195.17        77.79 o                         
  -7  14   4       2630.31       2676.93       114.24 o                         
  -6  14   4        843.74        839.40        42.50 o                         
  -5  14   4        261.78        220.18        21.81 o                         
  -4  14   4        395.83        347.12        25.18 o                         
  -3  14   4        700.37        680.58        60.51 o                         
  -2  14   4        174.16        141.59        18.73 o                         
  -1  14   4        186.17        166.01        19.17 o                         
  -7  15   4       2599.11       2632.56        96.95 o                         
  -6  15   4       4383.59       4136.02       284.79 o                         
  -5  15   4       2352.82       2117.82        89.83 o                         
  -4  15   4       1693.56       1647.10        51.88 o                         
  -3  15   4       3610.12       3542.56        92.64 o                         
   1 -16   5       2603.11       2589.25        96.53 o                         
   2 -16   5       1386.92       1283.94        64.84 o                         
   3 -16   5        708.67        701.44        40.10 o                         
   4 -16   5       1689.72       1670.84        76.70 o                         
   5 -16   5       4394.64       4553.69       201.63 o                         
  -1 -15   5         46.73         41.87        19.97 o                         
   0 -15   5         21.84         35.52        11.05 o                         
   1 -15   5       1193.62       1210.95        46.83 o                         
   2 -15   5        919.37        927.58        39.89 o                         
   3 -15   5        143.77        203.99        23.16 o                         
   4 -15   5        658.32        630.41        64.02 o                         
   5 -15   5       2347.88       2384.10        84.18 o                         
   6 -15   5       2963.79       3168.98       102.81 o                         
   7 -15   5       1612.62       1541.39        67.32 o                         
  -2 -14   5       1331.40       1415.69        53.60 o                         
  -1 -14   5       2785.62       2854.90       126.65 o                         
   0 -14   5       5469.83       5700.52       108.89 o                         
   1 -14   5       2778.22       2788.77        61.51 o                         
   2 -14   5        731.58        736.12        31.56 o                         
   3 -14   5       2260.66       2274.27       104.99 o                         
   4 -14   5       2639.75       2433.27       265.40 o                         
   5 -14   5       1160.19       1061.14        49.71 o                         
   6 -14   5        175.71        179.99        23.83 o                         
   7 -14   5        202.81        202.41        30.03 o                         
   8 -14   5        764.02        687.24        43.50 o                         
  -3 -13   5        363.27        346.38        28.92 o                         
  -2 -13   5         84.22         93.06        13.32 o                         
  -1 -13   5        999.39        930.34        33.55 o                         
   0 -13   5       3208.82       3162.62        96.05 o                         
   1 -13   5       2414.91       2458.90        57.15 o                         
   2 -13   5       1743.48       1652.30        51.41 o                         
   3 -13   5       3065.33       3059.88       239.13 o                         
   4 -13   5       3114.75       2939.52        85.13 o                         
   5 -13   5       5495.67       5546.09       145.14 o                         
   6 -13   5       3023.76       3108.90       110.36 o                         
   7 -13   5       1269.27       1230.30        70.43 o                         
   8 -13   5       2101.36       2084.53        70.46 o                         
  -4 -12   5       3086.95       3185.55        89.82 o                         
  -3 -12   5       1550.40       1662.90        47.47 o                         
  -2 -12   5       2984.74       3056.04        68.43 o                         
  -1 -12   5       7676.96       7593.55       131.90 o                         
   0 -12   5       3141.15       3006.56        64.56 o                         
   1 -12   5       2000.10       1973.31        59.66 o                         
   2 -12   5       1947.73       1855.92        46.68 o                         
   3 -12   5       1971.51       1954.85        52.25 o                         
   4 -12   5        635.55        593.21        28.40 o                         
   5 -12   5        169.33        171.28        21.81 o                         
   6 -12   5         64.65         71.61        12.66 o                         
   7 -12   5        229.88        207.80        23.02 o                         
   8 -12   5         67.53         69.81        12.94 o                         
   9 -12   5       1011.99       1041.70        37.88 o                         
  -5 -11   5        555.62        513.44        25.63 o                         
  -4 -11   5        742.60        749.26        26.08 o                         
  -3 -11   5       1792.92       1838.95        42.17 o                         
  -2 -11   5       4335.21       4391.17        74.85 o                         
  -1 -11   5       3407.14       3604.25        63.11 o                         
   0 -11   5       3644.12       3772.31        89.15 o                         
   1 -11   5       4898.48       4957.82        78.72 o                         
   2 -11   5       3752.53       3820.32        58.84 o                         
   3 -11   5      11259.74      11113.14       143.00 o                         
   4 -11   5       8092.37       7981.51       148.91 o                         
   5 -11   5       4900.60       4800.07       104.23 o                         
   6 -11   5       3268.54       3190.76        78.94 o                         
   7 -11   5       3921.17       4051.12       105.55 o                         
   8 -11   5       6062.05       6219.71       133.94 o                         
   9 -11   5       2930.65       2953.78        68.50 o                         
  -6 -10   5       1876.17       1863.91        44.37 o                         
  -5 -10   5       2110.60       2173.34        48.23 o                         
  -4 -10   5       3227.22       3283.59        62.23 o                         
  -3 -10   5       1826.11       1901.12        47.79 o                         
  -2 -10   5       1497.17       1519.50        37.19 o                         
  -1 -10   5       1524.76       1479.37        33.14 o                         
   0 -10   5        116.45        125.12         9.93 o                         
   1 -10   5        752.53        758.90        16.17 o                         
   2 -10   5        463.82        418.41        12.86 o                         
   3 -10   5         60.29         54.06         5.03 o                         
   4 -10   5        199.50        188.36        14.85 o                         
   5 -10   5        311.05        311.71        19.45 o                         
   6 -10   5       1027.01        936.51        31.23 o                         
   7 -10   5        424.62        403.36        24.38 o                         
   8 -10   5       1625.33       1596.14        44.71 o                         
   9 -10   5       1434.04       1431.43        43.50 o                         
  10 -10   5        658.69        594.58        85.03 o                         
  -7  -9   5       1269.50       1202.99        42.36 o                         
  -6  -9   5       1237.62       1212.41        33.53 o                         
  -5  -9   5       3828.49       3746.46        68.21 o                         
  -4  -9   5       5955.72       6066.29        96.06 o                         
  -3  -9   5       5251.13       5331.31        85.26 o                         
  -2  -9   5       4425.21       4467.73        72.57 o                         
  -1  -9   5       8158.75       8397.99       119.75 o                         
   0  -9   5       9511.45       9614.12       121.60 o                         
   1  -9   5       3935.41       3949.66        46.22 o                         
   2  -9   5       6814.26       6687.50        88.63 o                         
   3  -9   5       8102.79       8121.13       104.48 o                         
   4  -9   5       3118.05       3107.47        61.52 o                         
   5  -9   5       3477.38       3532.61        69.07 o                         
   6  -9   5       2997.94       3010.53        73.03 o                         
   7  -9   5       3599.26       3608.81        75.87 o                         
   8  -9   5       3067.62       3047.40        61.22 o                         
   9  -9   5       1162.16       1134.60        33.88 o                         
  10  -9   5       1232.14       1280.67        40.34 o                         
  -7  -8   5       1084.98       1090.88        31.50 o                         
  -6  -8   5       1904.95       1861.86        48.90 o                         
  -5  -8   5       3242.91       3281.25        60.57 o                         
  -4  -8   5        247.89        243.80        15.14 o                         
  -3  -8   5         76.28         70.88        12.18 o                         
  -2  -8   5        362.55        386.94        14.71 o                         
  -1  -8   5        373.45        362.65        12.91 o                         
   0  -8   5          9.19         10.95         2.58 o                         
   1  -8   5         10.16         22.50         6.30 o                         
   2  -8   5       1762.27       1681.80        25.05 o                         
   3  -8   5        591.83        578.13        13.91 o                         
   4  -8   5       2919.46       2945.68        66.95 o                         
   5  -8   5       2502.54       2509.56        53.48 o                         
   6  -8   5       1453.14       1428.45        38.58 o                         
   7  -8   5       2001.99       2004.08        43.49 o                         
   8  -8   5       4873.95       4852.07        82.80 o                         
   9  -8   5       2450.60       2507.29        54.01 o                         
  10  -8   5       3023.74       3063.62        63.51 o                         
  -8  -7   5       2185.87       2175.35        67.33 o                         
  -7  -7   5       2254.26       2235.35        47.71 o                         
  -6  -7   5       3882.87       3962.98        70.27 o                         
  -5  -7   5       7472.00       7534.25       112.66 o                         
  -4  -7   5       9347.16       9517.76       134.98 o                         
  -3  -7   5       5117.63       5018.87        69.85 o                         
  -2  -7   5       9488.41       9562.32       119.68 o                         
  -1  -7   5      12083.60      12048.50       143.66 o                         
   0  -7   5      10836.68      10402.23       109.65 o                         
   1  -7   5      13229.70      13039.98       190.48 o                         
   2  -7   5       7963.28       7947.23        92.46 o                         
   3  -7   5       9127.91       8881.83       110.31 o                         
   4  -7   5       8766.42       8812.74       138.30 o                         
   5  -7   5       3084.96       3132.87        61.64 o                         
   6  -7   5       1791.36       1718.30        37.25 o                         
   7  -7   5       1329.18       1312.36        36.66 o                         
   8  -7   5       1454.63       1472.78        41.65 o                         
   9  -7   5        477.32        402.22        26.76 o                         
  10  -7   5         28.20         20.98         6.66 o                         
  -9  -6   5        569.51        517.27        46.38 o                         
  -8  -6   5         42.61         38.19        10.59 o                         
  -7  -6   5       1414.78       1452.20        35.36 o                         
  -6  -6   5       2022.11       2017.38        42.22 o                         
  -5  -6   5        669.11        640.23        20.96 o                         
  -4  -6   5        843.08        835.12        20.00 o                         
  -3  -6   5         24.81         37.07         8.93 o                         
  -2  -6   5       1354.00       1466.07        31.38 o                         
  -1  -6   5       2415.35       2450.56        34.50 o                         
   0  -6   5       9318.42       9396.05       106.04 o                         
   1  -6   5       4533.18       4310.81       111.39 o                         
   2  -6   5       2680.71       2629.40        33.81 o                         
   3  -6   5       3214.92       3096.38        41.04 o                         
   4  -6   5       8517.39       8412.96       117.31 o                         
   5  -6   5       7485.36       7602.18       109.13 o                         
   6  -6   5       3426.86       3594.85        61.41 o                         
   7  -6   5       3617.86       3724.44        65.22 o                         
   8  -6   5       5891.03       5831.70        94.13 o                         
   9  -6   5       3668.06       3867.84        85.22 o                         
  10  -6   5       2765.71       2801.67        59.81 o                         
  -9  -5   5       2450.24       2492.02        73.25 o                         
  -8  -5   5       2078.91       2074.03        63.14 o                         
  -7  -5   5       4627.25       4664.91        87.97 o                         
  -6  -5   5       4596.36       4630.99        67.56 o                         
  -5  -5   5       6346.55       6290.11        84.62 o                         
  -4  -5   5       5570.72       5447.01        81.11 o                         
  -3  -5   5       6292.50       6139.99        78.88 o                         
  -2  -5   5      21596.61      21917.18       386.95 o                         
  -1  -5   5      13279.42      13059.93       155.32 o                         
   0  -5   5       2611.98       2441.45        33.49 o                         
   1  -5   5       6630.99       6776.82        82.36 o                         
   2  -5   5       9869.95       9741.15       108.57 o                         
   3  -5   5      10291.59      10302.34       174.02 o                         
   4  -5   5       2111.69       2124.16        38.77 o                         
   5  -5   5        188.81        185.01        11.81 o                         
   6  -5   5        563.65        536.02        18.72 o                         
   7  -5   5        306.63        310.02        17.40 o                         
   8  -5   5        227.51        230.58        16.24 o                         
   9  -5   5        293.97        258.20        17.39 o                         
  10  -5   5        423.25        415.83        33.94 o                         
 -10  -4   5         15.47         39.94        14.17 o                         
  -9  -4   5          3.09         24.21        26.81 o                         
  -8  -4   5        191.32        191.27        20.39 o                         
  -7  -4   5         89.83        100.43         8.80 o                         
  -6  -4   5         69.53         70.49         7.17 o                         
  -5  -4   5       1613.52       1542.49        31.74 o                         
  -4  -4   5        698.56        648.86        17.58 o                         
  -3  -4   5        690.19        638.91        12.32 o                         
  -2  -4   5       4617.76       4358.99        57.78 o                         
  -1  -4   5       7040.85       6595.59        76.48 o                         
   0  -4   5      12798.31      13341.42       150.55 o                         
   1  -4   5       6543.13       6564.56        70.33 o                         
   2  -4   5       3641.28       3409.97        46.57 o                         
   3  -4   5      16717.54      16890.01       196.88 o                         
   4  -4   5      17880.32      18194.78       234.32 o                         
   5  -4   5       5527.20       5678.54        84.68 o                         
   6  -4   5       5151.43       5285.01        82.23 o                         
   7  -4   5       8156.48       8201.67       120.55 o                         
   8  -4   5       5036.92       5149.29        85.66 o                         
   9  -4   5       2335.34       2320.28        67.42 o                         
  10  -4   5       2217.18       2181.16        73.00 o                         
 -10  -3   5       2977.88       3037.76        82.97 o                         
  -9  -3   5       3753.49       3853.65       152.67 o                         
  -8  -3   5       3887.50       3997.80        79.34 o                         
  -7  -3   5      10715.41      10752.89       135.88 o                         
  -6  -3   5      13222.01      12905.39       258.96 o                         
  -5  -3   5       4383.28       4395.77        82.08 o                         
  -4  -3   5       2625.03       2625.21        34.43 o                         
  -3  -3   5      18307.14      18831.36       199.64 o                         
  -2  -3   5      15266.61      15875.46       200.49 o                         
  -1  -3   5       1071.35       1051.58        19.03 o                         
   0  -3   5        180.27        176.02         7.80 o                         
   1  -3   5       4879.95       4781.79        56.38 o                         
   2  -3   5        220.03        161.44         7.03 o                         
   3  -3   5         64.02         50.86         4.58 o                         
   4  -3   5       1264.32       1210.29        22.91 o                         
   5  -3   5        449.93        427.65        15.52 o                         
   6  -3   5         85.08         81.43         8.69 o                         
   7  -3   5        817.93        810.89        28.60 o                         
   8  -3   5        909.07        919.59        28.13 o                         
   9  -3   5        379.20        353.16        27.89 o                         
  10  -3   5        326.08        320.49        32.03 o                         
 -10  -2   5        384.23        329.39        34.31 o                         
  -9  -2   5         11.01         11.48         8.74 o                         
  -8  -2   5         62.63         65.14        10.12 o                         
  -7  -2   5       1904.49       1848.63        33.34 o                         
  -6  -2   5       6267.48       6311.38        91.97 o                         
  -5  -2   5       4348.71       4153.54        56.42 o                         
  -4  -2   5       1323.22       1261.98        23.03 o                         
  -3  -2   5      11249.15      11567.41       135.88 o                         
  -2  -2   5      18502.31      19013.69       217.30 o                         
  -1  -2   5      15538.69      15781.75       199.83 o                         
   0  -2   5      15937.38      16620.43       193.80 o                         
   1  -2   5      10610.07      10760.36       137.65 o                         
   2  -2   5      27006.45      27582.89       313.29 o                         
   3  -2   5      18612.75      19388.18       224.44 o                         
   4  -2   5       9169.01       9381.42       115.69 o                         
   5  -2   5       4320.67       4412.52        69.34 o                         
   6  -2   5       5443.12       5506.84        85.41 o                         
   7  -2   5       7870.01       8148.28       120.79 o                         
   8  -2   5       3616.58       3429.93        84.73 o                         
   9  -2   5       1934.53       1810.51        51.75 o                         
 -11  -1   5       2630.55       2539.35       118.53 o                         
 -10  -1   5       2886.69       2940.99        67.01 o                         
  -9  -1   5       3774.34       3866.43        78.33 o                         
  -8  -1   5       5546.97       5668.31       100.65 o                         
  -7  -1   5       6751.27       6845.30       105.48 o                         
  -6  -1   5       1309.79       1342.36        27.97 o                         
  -5  -1   5       1603.42       1602.94        26.44 o                         
  -4  -1   5       1645.75       1450.96        25.25 o                         
  -3  -1   5       6431.44       6490.54        79.18 o                         
  -2  -1   5        134.96        168.61        10.83 o                         
  -1  -1   5         18.92         36.47         3.17 o                         
   0  -1   5         91.48        114.34         8.16 o                         
   1  -1   5        327.16        304.67        10.76 o                         
   2  -1   5        676.83        659.77        14.59 o                         
   3  -1   5       3431.42       3512.45        49.20 o                         
   4  -1   5       1216.20       1199.23        29.69 o                         
   5  -1   5        735.51        742.20        21.09 o                         
   6  -1   5       3064.41       3037.01        54.91 o                         
   7  -1   5       4615.80       4718.00        91.11 o                         
   8  -1   5       4275.91       4235.71        87.18 o                         
   9  -1   5       1217.64       1236.42        49.02 o                         
 -11   0   5        866.06        806.34        36.96 o                         
 -10   0   5        952.03        968.80        33.64 o                         
  -9   0   5        726.97        748.43        28.01 o                         
  -8   0   5       2423.61       2459.90        53.92 o                         
  -7   0   5       5504.84       5567.03        83.25 o                         
  -6   0   5       6472.69       6423.25        82.38 o                         
  -5   0   5       3150.66       3101.15        48.21 o                         
  -4   0   5      19873.98      20588.10       257.11 o                         
  -3   0   5      34495.21      36321.82       407.35 o                         
  -2   0   5      22474.20      23315.06       243.25 o                         
  -1   0   5       9318.51       9632.75       104.61 o                         
   0   0   5      15023.45      15684.43       180.10 o                         
   1   0   5      22386.41      23550.91       268.88 o                         
   2   0   5      18027.37      18381.19       211.32 o                         
   3   0   5       5367.30       5276.74        68.65 o                         
   4   0   5       5870.92       5984.58        79.84 o                         
   5   0   5       4449.91       4495.20        72.61 o                         
   6   0   5       6516.37       6572.17       114.41 o                         
   7   0   5        597.13        604.37        26.34 o                         
   8   0   5        128.18        172.07        27.08 o                         
   9   0   5       1897.34       1845.03        69.11 o                         
 -11   1   5       2150.60       2129.93        64.85 o                         
 -10   1   5       2935.88       2864.21        64.62 o                         
  -9   1   5       5596.55       5535.91       100.51 o                         
  -8   1   5       3069.73       3009.55        61.42 o                         
  -7   1   5       1588.07       1586.32        32.16 o                         
  -6   1   5        735.15        694.71        15.75 o                         
  -5   1   5        995.29        953.27        18.23 o                         
  -4   1   5       1129.41       1084.70        23.05 o                         
  -3   1   5        969.25       1068.44        17.93 o                         
  -2   1   5       1005.65       1046.71        14.52 o                         
  -1   1   5        373.55        400.37         8.39 o                         
   0   1   5       3966.36       4188.45        65.82 o                         
   1   1   5       2238.64       2227.32        30.67 o                         
   2   1   5       6352.61       6235.87        86.66 o                         
   3   1   5       2600.80       2507.78        41.15 o                         
   4   1   5        771.18        765.11        18.78 o                         
   5   1   5       3380.74       3335.90        58.55 o                         
   6   1   5      12150.34      12252.37       226.37 o                         
   7   1   5       4683.06       4606.83       107.78 o                         
   8   1   5       1980.18       1875.87        61.91 o                         
   9   1   5       2020.96       1950.20        88.13 o                         
 -11   2   5       1702.56       1776.21        57.53 o                         
 -10   2   5       2572.15       2617.04        60.57 o                         
  -9   2   5       2996.47       2963.18        62.91 o                         
  -8   2   5       4343.76       4474.58        71.42 o                         
  -7   2   5       7143.16       7225.49       103.09 o                         
  -6   2   5       7791.40       7641.22       105.36 o                         
  -5   2   5       6560.95       6264.67        78.86 o                         
  -4   2   5      18994.51      19480.19       243.92 o                         
  -3   2   5      12488.12      12499.28       145.26 o                         
  -2   2   5       4636.98       4615.67        52.92 o                         
  -1   2   5      12257.64      12606.54       193.21 o                         
   0   2   5      26773.43      27834.50       334.95 o                         
   1   2   5      14009.88      14174.71       170.91 o                         
   2   2   5      14658.79      15342.22       167.39 o                         
   3   2   5       3180.23       3297.74        56.87 o                         
   4   2   5       5165.46       4911.61        69.10 o                         
   5   2   5       4444.29       4377.00        81.20 o                         
   6   2   5        542.95        535.35        43.42 o                         
   7   2   5        137.04        153.43        18.94 o                         
   8   2   5        410.88        384.49        31.31 o                         
 -11   3   5        742.70        706.48        35.55 o                         
 -10   3   5        468.18        514.21        25.17 o                         
  -9   3   5        113.51        132.29        11.22 o                         
  -8   3   5        472.98        459.35        16.88 o                         
  -7   3   5        506.10        480.92        15.84 o                         
  -6   3   5         22.71         30.56         8.53 o                         
  -5   3   5         52.20         71.54         5.25 o                         
  -4   3   5       1659.60       1665.24        28.02 o                         
  -3   3   5       1464.70       1435.99        24.70 o                         
  -2   3   5        923.89        874.14        16.52 o                         
  -1   3   5       1237.83       1141.18        32.12 o                         
   0   3   5       3018.77       2882.78        40.54 o                         
   1   3   5      16471.05      16384.95       166.16 o                         
   2   3   5      14054.80      14438.51       148.25 o                         
   3   3   5       2757.52       2732.16        46.83 o                         
   4   3   5       7848.91       8037.08       131.15 o                         
   5   3   5      10031.74      10165.95       163.27 o                         
   6   3   5       5944.88       6012.38       130.47 o                         
   7   3   5       2984.39       2848.55        92.25 o                         
   8   3   5       3156.19       3160.53        88.23 o                         
 -11   4   5       4482.71       4535.34       106.31 o                         
 -10   4   5       4088.83       4205.28        83.41 o                         
  -9   4   5       3665.83       3793.42        74.08 o                         
  -8   4   5      10008.95      10156.33       141.54 o                         
  -7   4   5       8159.48       8201.33       115.20 o                         
  -6   4   5       8078.44       8105.19       101.24 o                         
  -5   4   5      11761.21      11893.59       141.95 o                         
  -4   4   5      10409.16      10277.10       132.93 o                         
  -3   4   5       5398.52       5151.80        64.82 o                         
  -2   4   5       6295.17       6265.98        87.56 o                         
  -1   4   5       6306.76       6097.86        70.26 o                         
   0   4   5       1621.92       1436.72        21.93 o                         
   1   4   5        932.95        851.59        17.92 o                         
   2   4   5       2990.54       3055.78        41.78 o                         
   3   4   5        433.51        405.82        19.07 o                         
   4   4   5         64.66         48.46        10.74 o                         
   5   4   5         57.26         41.08         8.99 o                         
   6   4   5         22.59         32.06        11.03 o                         
   7   4   5        123.17        113.24        15.97 o                         
 -11   5   5         57.54         48.30        17.18 o                         
 -10   5   5         13.85         14.87         6.34 o                         
  -9   5   5         35.54         43.72         7.40 o                         
  -8   5   5          7.62         10.28         5.10 o                         
  -7   5   5        705.20        700.43        19.58 o                         
  -6   5   5       2955.79       3008.87        44.44 o                         
  -5   5   5       1293.76       1320.61        23.43 o                         
  -4   5   5       2465.04       2323.75        34.30 o                         
  -3   5   5       5405.67       5279.32        74.82 o                         
  -2   5   5       7087.45       7052.57        87.71 o                         
  -1   5   5      12076.61      12461.02       229.32 o                         
   0   5   5      10254.97      10302.13       144.79 o                         
   1   5   5       9405.05       9591.11       119.32 o                         
   2   5   5       9532.14       9644.50       111.76 o                         
   3   5   5       5975.48       6001.03        82.19 o                         
   4   5   5       6346.21       6363.97       111.82 o                         
   5   5   5       4855.96       4829.65       111.16 o                         
   6   5   5       4316.68       4350.46       122.81 o                         
   7   5   5       3705.67       3586.68        95.79 o                         
 -11   6   5       4096.29       4171.70        99.89 o                         
 -10   6   5       3956.20       3933.62        79.88 o                         
  -9   6   5       5760.55       5831.35       104.41 o                         
  -8   6   5       9129.41       9055.61       146.22 o                         
  -7   6   5       3027.65       3081.93        71.55 o                         
  -6   6   5       3750.91       3804.98        60.96 o                         
  -5   6   5      14300.84      14466.38       259.69 o                         
  -4   6   5       7286.09       7022.95       133.72 o                         
  -3   6   5       4389.82       4233.00        58.67 o                         
  -2   6   5        586.23        576.80        13.67 o                         
  -1   6   5        513.73        480.40        14.89 o                         
   0   6   5       1883.78       1902.26        35.93 o                         
   1   6   5        621.65        572.28        32.34 o                         
   2   6   5          3.42          9.41         3.95 o                         
   3   6   5        202.39        195.38        12.71 o                         
   4   6   5         96.09        102.64        15.43 o                         
   5   6   5        306.69        254.55        18.50 o                         
   6   6   5        875.99        776.47        64.02 o                         
 -11   7   5         52.17         64.27        12.50 o                         
 -10   7   5         19.08         30.11         8.39 o                         
  -9   7   5        710.29        698.38        32.91 o                         
  -8   7   5       1707.60       1710.74        43.01 o                         
  -7   7   5       3505.61       3513.55        67.77 o                         
  -6   7   5       4732.89       4735.09        97.59 o                         
  -5   7   5       2307.23       2222.05        40.60 o                         
  -4   7   5       9811.30       9530.45       119.80 o                         
  -3   7   5      13051.85      12637.01       153.73 o                         
  -2   7   5      15530.12      15111.80       214.64 o                         
  -1   7   5       9573.28       9842.01       135.84 o                         
   0   7   5       6678.14       6908.55       100.65 o                         
   1   7   5      11683.25      12123.11       222.51 o                         
   2   7   5       7113.22       7292.60       124.94 o                         
   3   7   5       3445.07       3476.80        62.83 o                         
   4   7   5       6796.14       6645.47       244.57 o                         
   5   7   5       3913.15       3931.76       129.44 o                         
   6   7   5       2768.96       2548.61       102.58 o                         
 -11   8   5        899.14        952.25        39.80 o                         
 -10   8   5       1356.54       1487.43        43.15 o                         
  -9   8   5       7345.45       7393.54       128.49 o                         
  -8   8   5       3767.16       3663.89        82.38 o                         
  -7   8   5        155.30        165.95        14.06 o                         
  -6   8   5       2123.00       2072.17        46.16 o                         
  -5   8   5       4198.07       4153.86        66.02 o                         
  -4   8   5        739.01        715.55        21.26 o                         
  -3   8   5        185.27        195.83        12.07 o                         
  -2   8   5          1.97          8.78         3.59 o                         
  -1   8   5       1327.52       1302.05        29.47 o                         
   0   8   5        106.54        110.07        11.67 o                         
   1   8   5        900.64        891.95        30.06 o                         
   2   8   5       1430.89       1483.71        65.55 o                         
   3   8   5        378.33        338.73        22.42 o                         
   4   8   5       1010.24        994.07        42.52 o                         
   5   8   5       1938.75       1976.77        64.58 o                         
 -11   9   5        836.10        806.10        63.37 o                         
 -10   9   5       1831.24       1882.36        50.59 o                         
  -9   9   5       4423.21       4410.50        87.44 o                         
  -8   9   5       6110.52       6282.66       111.72 o                         
  -7   9   5       1765.45       1809.79        44.63 o                         
  -6   9   5       2411.67       2387.11        61.37 o                         
  -5   9   5       7270.82       7030.28       118.81 o                         
  -4   9   5       9935.64       9749.89       139.58 o                         
  -3   9   5       2430.70       2352.51        50.03 o                         
  -2   9   5       1245.28       1247.02        29.62 o                         
  -1   9   5       3450.25       3483.81        59.99 o                         
   0   9   5      11056.39      10929.85       205.67 o                         
   1   9   5       4727.50       4774.69        91.76 o                         
   2   9   5       3788.59       3848.68       105.16 o                         
   3   9   5       3615.10       3620.64       133.39 o                         
   4   9   5       2858.66       2846.93        96.34 o                         
 -11  10   5       1765.27       1821.33        60.46 o                         
 -10  10   5       4656.83       4516.17        92.31 o                         
  -9  10   5        812.57        791.81        30.44 o                         
  -8  10   5         40.26         24.97         9.34 o                         
  -7  10   5        711.37        701.97        26.32 o                         
  -6  10   5       1210.23       1233.03        42.28 o                         
  -5  10   5        251.14        255.41        16.02 o                         
  -4  10   5        537.43        532.14        20.54 o                         
  -3  10   5        364.81        324.49        23.24 o                         
  -2  10   5        113.03        112.01        10.64 o                         
  -1  10   5        703.88        639.53        26.50 o                         
   0  10   5       3277.03       3167.04        81.78 o                         
   1  10   5       4394.34       4429.19        89.03 o                         
   2  10   5       1700.43       1647.76        47.69 o                         
   3  10   5        667.22        675.15        39.73 o                         
   4  10   5       3018.02       3181.40       168.34 o                         
 -11  11   5       2034.98       1989.87       106.29 o                         
 -10  11   5       4581.52       4638.02        95.68 o                         
  -9  11   5       5129.59       5406.82       104.73 o                         
  -8  11   5       3683.30       3868.06        95.12 o                         
  -7  11   5       2129.55       2089.57        61.89 o                         
  -6  11   5       9785.41       9784.84       338.64 o                         
  -5  11   5       8154.12       7954.55       122.44 o                         
  -4  11   5       3445.82       3368.40        63.43 o                         
  -3  11   5       3388.22       3362.49        68.34 o                         
  -2  11   5       7678.36       7757.49       156.41 o                         
  -1  11   5       5573.11       5491.75       103.73 o                         
   0  11   5       2285.01       2266.69        57.26 o                         
   1  11   5        272.24        273.25        21.06 o                         
   2  11   5        921.50        970.82        36.07 o                         
   3  11   5       1836.91       1861.91       118.21 o                         
 -10  12   5        175.09        143.35        17.17 o                         
  -9  12   5        119.49        135.31        18.01 o                         
  -8  12   5         14.20         32.51        10.48 o                         
  -7  12   5         84.99        101.54        15.96 o                         
  -6  12   5         94.45         90.72        15.23 o                         
  -5  12   5       1465.05       1423.79        37.55 o                         
  -4  12   5       1071.66       1017.12        45.62 o                         
  -3  12   5        398.98        419.99        29.55 o                         
  -2  12   5       1194.62       1083.13        42.96 o                         
  -1  12   5       4581.32       4575.24        93.01 o                         
   0  12   5       5833.08       6065.93       116.49 o                         
   1  12   5       1615.05       1710.89        64.16 o                         
   2  12   5       1179.90       1221.54       125.61 o                         
  -9  13   5       1327.67       1310.41        73.30 o                         
  -8  13   5       2083.70       2118.17        99.58 o                         
  -7  13   5       5648.49       5623.42       183.48 o                         
  -6  13   5       5469.19       5370.86       121.95 o                         
  -5  13   5       2313.08       2432.59        63.02 o                         
  -4  13   5       3240.85       3166.57        75.61 o                         
  -3  13   5       2933.11       3009.54        81.74 o                         
  -2  13   5       2550.53       2654.54        75.90 o                         
  -1  13   5       1303.74       1241.22        48.93 o                         
   0  13   5        281.30        255.43        20.76 o                         
  -8  14   5         89.21         94.22        14.34 o                         
  -7  14   5        828.14        844.42        83.53 o                         
  -6  14   5       2913.18       2864.01        82.45 o                         
  -5  14   5       2291.41       2058.50        74.29 o                         
  -4  14   5        615.47        622.58        32.05 o                         
  -3  14   5        941.25        883.80        41.62 o                         
  -2  14   5       3701.47       3709.49       137.94 o                         
  -1  14   5       3959.01       4509.92       207.75 o                         
  -6  15   5        936.68        995.90        61.84 o                         
  -5  15   5        444.32        300.19        74.72 o                         
  -4  15   5        742.82        620.19        46.86 o                         
   2 -16   6        158.53        144.04        26.78 o                         
   3 -16   6         69.92         57.60        17.07 o                         
   4 -16   6          3.66         -7.47         8.42 o                         
   5 -16   6        145.22        105.00        23.19 o                         
  -1 -15   6       3122.17       3385.15       179.08 o                         
   0 -15   6       4423.87       4665.29        95.69 o                         
   1 -15   6       3648.31       3643.65        71.21 o                         
   2 -15   6       2808.35       2770.65        84.32 o                         
   3 -15   6       3168.42       3140.22       108.29 o                         
   4 -15   6       3602.25       3602.12       120.46 o                         
   5 -15   6       3853.68       4019.15        95.07 o                         
   6 -15   6       2854.49       3088.81        88.98 o                         
  -2 -14   6          2.56          8.50        13.33 o                         
  -1 -14   6         22.24         38.37         9.02 o                         
   0 -14   6        135.13        122.06        13.55 o                         
   1 -14   6        368.69        356.54        33.94 o                         
   2 -14   6        543.49        499.17        57.87 o                         
   3 -14   6        316.69        311.93        32.83 o                         
   4 -14   6        353.37        295.51        34.96 o                         
   5 -14   6       2182.95       2247.30        62.89 o                         
   6 -14   6       2400.95       2497.51        68.65 o                         
   7 -14   6        217.50        200.44        20.93 o                         
  -3 -13   6       3000.00       3233.90        80.61 o                         
  -2 -13   6       3943.29       4149.12        86.93 o                         
  -1 -13   6       5429.14       5479.38       123.66 o                         
   0 -13   6       3992.98       3961.92        80.60 o                         
   1 -13   6       3678.85       3714.69        84.16 o                         
   2 -13   6       3320.59       3278.93        72.52 o                         
   3 -13   6       2912.92       2842.70        86.99 o                         
   4 -13   6       3638.86       3518.95        72.62 o                         
   5 -13   6       1454.61       1431.73        46.47 o                         
   6 -13   6       1141.71       1168.52        38.05 o                         
   7 -13   6       1116.33       1138.13        42.02 o                         
   8 -13   6        643.45        562.64        32.59 o                         
  -4 -12   6          0.81          0.89         6.07 o                         
  -3 -12   6         43.99         47.57        10.82 o                         
  -2 -12   6        560.28        567.25        27.19 o                         
  -1 -12   6        443.17        461.75        36.91 o                         
   0 -12   6        859.18        861.14        29.91 o                         
   1 -12   6       1141.75       1190.28        41.65 o                         
   2 -12   6       2578.65       2491.61        64.81 o                         
   3 -12   6       2910.14       2770.70       186.33 o                         
   4 -12   6       3864.53       3902.33        77.91 o                         
   5 -12   6       4657.15       4683.76        99.02 o                         
   6 -12   6       4208.16       4248.15        84.97 o                         
   7 -12   6       3397.77       3437.17        84.43 o                         
   8 -12   6       5674.49       5994.70       130.71 o                         
  -5 -11   6       3202.41       3355.42        66.02 o                         
  -4 -11   6       5518.93       5771.50        96.53 o                         
  -3 -11   6       3353.21       3622.61        66.86 o                         
  -2 -11   6       2722.54       2789.40        54.19 o                         
  -1 -11   6       2651.97       2603.66        50.19 o                         
   0 -11   6       2827.36       2910.59        58.62 o                         
   1 -11   6       2222.52       2202.18        46.65 o                         
   2 -11   6       2558.83       2533.30        40.96 o                         
   3 -11   6       2055.71       2014.82        35.89 o                         
   4 -11   6       1396.14       1377.33        33.70 o                         
   5 -11   6        525.04        495.52        20.46 o                         
   6 -11   6        579.05        561.17        24.78 o                         
   7 -11   6          3.94          2.02         6.84 o                         
   8 -11   6         26.77         17.77         9.38 o                         
   9 -11   6         30.93         29.13        10.75 o                         
  -6 -10   6         29.00         23.16         8.84 o                         
  -5 -10   6         16.83         17.90         7.94 o                         
  -4 -10   6        315.60        309.24        19.97 o                         
  -3 -10   6       1283.38       1357.24        34.54 o                         
  -2 -10   6       2194.80       2242.59        45.35 o                         
  -1 -10   6       1258.77       1252.06        32.51 o                         
   0 -10   6       2813.28       2859.57        63.34 o                         
   1 -10   6       6552.59       6547.49        71.37 o                         
   2 -10   6       8892.95       9119.82        90.83 o                         
   3 -10   6       4960.28       4885.48        61.57 o                         
   4 -10   6       9769.39       9852.75       140.23 o                         
   5 -10   6       9588.83       9642.61       139.10 o                         
   6 -10   6       7701.10       7848.72       132.44 o                         
   7 -10   6       4354.17       4379.99       100.84 o                         
   8 -10   6       3717.88       3733.09        79.04 o                         
   9 -10   6       2567.68       2456.70        68.75 o                         
  -7  -9   6        593.36        593.02        28.96 o                         
  -6  -9   6       2131.94       2170.80        48.19 o                         
  -5  -9   6       4931.28       4966.67        84.38 o                         
  -4  -9   6       3564.97       3527.15        64.07 o                         
  -3  -9   6       1213.99       1209.83        34.99 o                         
  -2  -9   6       2334.58       2370.99        45.81 o                         
  -1  -9   6       3703.64       3756.21        60.86 o                         
   0  -9   6       3905.45       3933.18        54.83 o                         
   1  -9   6       1268.87       1235.77        21.98 o                         
   2  -9   6         13.79         13.88         3.78 o                         
   3  -9   6        149.59        149.04         8.37 o                         
   4  -9   6       2389.16       2225.98        48.72 o                         
   5  -9   6        103.62         99.14        10.15 o                         
   6  -9   6        805.52        750.32        24.72 o                         
   7  -9   6        534.24        535.91        23.17 o                         
   8  -9   6        616.93        608.19        28.01 o                         
   9  -9   6        629.97        610.27        29.10 o                         
  -8  -8   6        874.49        540.47        48.96 o                         
  -7  -8   6       1442.59       1414.12        36.94 o                         
  -6  -8   6        931.21        932.42        28.52 o                         
  -5  -8   6       2854.36       2838.33        54.94 o                         
  -4  -8   6       6997.35       7126.86       107.69 o                         
  -3  -8   6       1916.35       1941.93        50.08 o                         
  -2  -8   6       2627.39       2559.25        44.11 o                         
  -1  -8   6       5930.38       5973.20        89.21 o                         
   0  -8   6      16552.04      16393.66       168.98 o                         
   1  -8   6      11247.68      11270.65       151.17 o                         
   2  -8   6        721.16        809.76        19.20 o                         
   3  -8   6       5649.51       5669.33        70.92 o                         
   4  -8   6      11660.17      11596.98       159.13 o                         
   5  -8   6       4650.95       4703.50        76.19 o                         
   6  -8   6       5067.17       5121.78        83.27 o                         
   7  -8   6       2800.35       2842.53        55.87 o                         
   8  -8   6       4284.92       4277.40        76.91 o                         
   9  -8   6       4482.48       4478.80        90.80 o                         
  -8  -7   6        647.85        633.41        32.58 o                         
  -7  -7   6       1650.09       1662.93        39.76 o                         
  -6  -7   6       8080.33       8192.70       123.36 o                         
  -5  -7   6       2324.99       2241.78        45.65 o                         
  -4  -7   6        292.96        287.15        13.29 o                         
  -3  -7   6         84.74         90.58        10.18 o                         
  -2  -7   6       1438.75       1385.08        59.90 o                         
  -1  -7   6       2122.34       2106.22        35.25 o                         
   0  -7   6         38.63         43.12         5.75 o                         
   1  -7   6       1699.98       1685.42        33.49 o                         
   2  -7   6         34.10         39.98         4.93 o                         
   3  -7   6        102.76         98.81         6.45 o                         
   4  -7   6       1955.69       1915.58        38.27 o                         
   5  -7   6       4315.62       4246.91        69.83 o                         
   6  -7   6        368.84        456.72        19.24 o                         
   7  -7   6       1135.25       1144.01        35.23 o                         
   8  -7   6       3316.94       3282.28        63.28 o                         
   9  -7   6       4077.95       4175.32        85.86 o                         
  10  -7   6       3125.08       3249.44       106.08 o                         
  -9  -6   6       2558.06       2568.10       107.54 o                         
  -8  -6   6       1067.16        948.09        56.15 o                         
  -7  -6   6       1639.97       1604.61        37.83 o                         
  -6  -6   6       3844.92       3871.40        67.15 o                         
  -5  -6   6       7207.50       7204.90        96.77 o                         
  -4  -6   6       7349.49       7237.70       105.41 o                         
  -3  -6   6       6767.23       7025.44       110.48 o                         
  -2  -6   6      13710.93      13972.37       197.48 o                         
  -1  -6   6      17152.74      17462.79       208.33 o                         
   0  -6   6      10396.64      10499.83       111.07 o                         
   1  -6   6       4476.26       4319.13        81.09 o                         
   2  -6   6       7158.01       7055.87        83.04 o                         
   3  -6   6      13773.29      13807.54       165.42 o                         
   4  -6   6      10520.17      10745.37       163.57 o                         
   5  -6   6       2913.57       2869.89        51.67 o                         
   6  -6   6       1413.37       1428.13        33.83 o                         
   7  -6   6       2300.04       2351.58        48.40 o                         
   8  -6   6       3078.09       3184.35        69.17 o                         
   9  -6   6        315.13        313.67        22.26 o                         
  -9  -5   6        495.72        462.37        45.28 o                         
  -8  -5   6        598.09        549.50        30.04 o                         
  -7  -5   6       3701.82       3777.05        66.15 o                         
  -6  -5   6       4306.15       4165.15        78.60 o                         
  -5  -5   6        230.48        196.10        12.10 o                         
  -4  -5   6        563.44        544.69        16.99 o                         
  -3  -5   6       1798.56       1774.11        33.98 o                         
  -2  -5   6        583.29        574.30        14.56 o                         
  -1  -5   6       1528.34       1476.31        24.35 o                         
   0  -5   6       4373.93       4428.32        55.46 o                         
   1  -5   6        687.68        663.38        12.97 o                         
   2  -5   6        338.06        299.10         9.01 o                         
   3  -5   6       7583.37       7287.51        92.62 o                         
   4  -5   6      10983.65      11548.81       187.07 o                         
   5  -5   6       4519.55       4567.10        72.84 o                         
   6  -5   6       2598.19       2614.81        49.88 o                         
   7  -5   6       6126.26       5909.04        94.03 o                         
   8  -5   6       7860.36       7880.98       121.40 o                         
   9  -5   6       3976.24       3911.67        81.44 o                         
 -10  -4   6       3025.70       3139.08       141.07 o                         
  -9  -4   6       2113.11       2124.02        65.24 o                         
  -8  -4   6       2809.82       2775.19        62.66 o                         
  -7  -4   6       8352.30       8325.46       122.02 o                         
  -6  -4   6       8095.31       8099.41       117.02 o                         
  -5  -4   6       3697.52       3662.25        59.88 o                         
  -4  -4   6       5041.80       5015.76        94.97 o                         
  -3  -4   6       8102.70       8143.68       100.82 o                         
  -2  -4   6      12830.97      12439.32       187.56 o                         
  -1  -4   6       5325.25       4944.77        65.56 o                         
   0  -4   6       3546.97       3316.60        46.46 o                         
   1  -4   6       5121.93       4881.91        86.28 o                         
   2  -4   6      13840.00      14152.59       154.14 o                         
   3  -4   6      10813.25      11303.21       136.91 o                         
   4  -4   6        920.60        941.19        23.47 o                         
   5  -4   6        832.26        779.99        24.53 o                         
   6  -4   6       4907.70       4921.30        79.13 o                         
   7  -4   6       1565.85       1526.58        36.89 o                         
   8  -4   6         30.31         39.05         9.50 o                         
   9  -4   6        194.05        217.91        26.37 o                         
 -10  -3   6        132.68        102.77        15.58 o                         
  -9  -3   6         39.84         38.57         9.37 o                         
  -8  -3   6        135.12        153.78        16.68 o                         
  -7  -3   6        123.78        136.68        10.66 o                         
  -6  -3   6        911.86        863.68        23.01 o                         
  -5  -3   6        456.78        431.86        15.05 o                         
  -4  -3   6        173.50        179.37         7.70 o                         
  -3  -3   6        964.13        955.50        18.25 o                         
  -2  -3   6       3481.50       3270.74        64.96 o                         
  -1  -3   6        421.56        333.20        13.47 o                         
   0  -3   6       3701.32       3567.55        43.41 o                         
   1  -3   6       3149.53       3068.27        39.59 o                         
   2  -3   6       9987.29       9785.00       119.17 o                         
   3  -3   6      18953.10      18797.82       219.59 o                         
   4  -3   6      10581.73      10755.92       146.28 o                         
   5  -3   6       2521.65       2658.65        48.62 o                         
   6  -3   6       6263.70       6423.76        98.27 o                         
   7  -3   6      10748.55      11123.45       178.33 o                         
   8  -3   6       6163.28       6364.11       118.12 o                         
   9  -3   6       2504.52       2411.25        84.49 o                         
 -10  -2   6       3204.81       3225.18        72.55 o                         
  -9  -2   6       5198.09       5211.04        98.77 o                         
  -8  -2   6       6185.51       6206.29       109.72 o                         
  -7  -2   6       6027.10       5985.72        90.51 o                         
  -6  -2   6       7087.18       6973.97       100.53 o                         
  -5  -2   6       3096.49       2967.27        43.10 o                         
  -4  -2   6       6923.42       6591.02        82.74 o                         
  -3  -2   6      11822.98      11719.43       138.54 o                         
  -2  -2   6      10666.83      10870.84       119.29 o                         
  -1  -2   6       3341.34       3362.08        45.72 o                         
   0  -2   6       2827.83       2685.64        43.11 o                         
   1  -2   6       3797.79       3547.29       103.26 o                         
   2  -2   6       3432.83       3358.45        47.76 o                         
   3  -2   6       1553.21       1592.84        28.02 o                         
   4  -2   6        519.79        485.56        14.24 o                         
   5  -2   6       1493.61       1555.55        33.98 o                         
   6  -2   6         19.26         13.64         6.88 o                         
   7  -2   6        979.97        943.26        28.92 o                         
   8  -2   6        585.71        500.48        27.17 o                         
   9  -2   6        249.76        239.67        28.14 o                         
 -11  -1   6         25.75         17.29        19.97 o                         
 -10  -1   6        130.61        104.46        18.97 o                         
  -9  -1   6        191.42        188.93        16.34 o                         
  -8  -1   6         96.00         87.95        11.12 o                         
  -7  -1   6       1486.48       1405.30        30.80 o                         
  -6  -1   6       2236.19       2172.30        36.05 o                         
  -5  -1   6       4395.68       4466.69        64.47 o                         
  -4  -1   6      17094.97      17108.41       198.45 o                         
  -3  -1   6       8120.95       8269.76        99.90 o                         
  -2  -1   6      10992.59      11009.12       111.57 o                         
  -1  -1   6      12166.97      11826.29       191.14 o                         
   0  -1   6       5889.80       5681.11        86.22 o                         
   1  -1   6       8260.72       8268.80       144.46 o                         
   2  -1   6      14319.63      14555.21       188.42 o                         
   3  -1   6       7493.35       7367.81       102.65 o                         
   4  -1   6       3008.09       3104.88        51.61 o                         
   5  -1   6       4214.79       4254.68        77.79 o                         
   6  -1   6       6329.67       6512.03       101.60 o                         
   7  -1   6       3816.29       3961.81        81.58 o                         
   8  -1   6       2805.05       2742.84        77.79 o                         
   9  -1   6       3177.79       3284.25       113.63 o                         
 -11   0   6       3276.53       3259.23        81.47 o                         
 -10   0   6       4499.84       4489.44       104.03 o                         
  -9   0   6       4321.85       4255.76        83.00 o                         
  -8   0   6       3238.40       3270.55        66.04 o                         
  -7   0   6       4236.23       4388.02        69.03 o                         
  -6   0   6       6260.75       6203.72        80.55 o                         
  -5   0   6       8508.95       8600.21       114.55 o                         
  -4   0   6      23470.27      24308.13       277.20 o                         
  -3   0   6       3989.39       3925.97        65.58 o                         
  -2   0   6       2411.00       2486.11        34.16 o                         
  -1   0   6        499.06        445.66        11.13 o                         
   0   0   6       1367.81       1309.46        29.26 o                         
   1   0   6         21.22         29.50         3.12 o                         
   2   0   6        195.00        215.97        10.47 o                         
   3   0   6        318.14        296.00        17.24 o                         
   4   0   6        573.58        513.27        15.52 o                         
   5   0   6       2544.73       2581.25        49.66 o                         
   6   0   6       2116.68       2058.28        50.65 o                         
   7   0   6       3048.22       2979.01        79.79 o                         
   8   0   6        955.17        900.34        40.68 o                         
 -11   1   6        107.38         75.33        11.15 o                         
 -10   1   6       1723.03       1592.31        51.99 o                         
  -9   1   6       1174.45       1182.10        35.43 o                         
  -8   1   6        793.53        854.44        28.06 o                         
  -7   1   6       2900.06       2913.03        49.79 o                         
  -6   1   6       7323.50       7044.97        91.03 o                         
  -5   1   6       6633.09       6572.00       101.05 o                         
  -4   1   6       3554.27       3437.24        46.65 o                         
  -3   1   6      13906.61      14090.56       163.55 o                         
  -2   1   6      12175.17      12197.98       122.91 o                         
  -1   1   6      12989.48      12917.67       138.85 o                         
   0   1   6      13914.01      14167.39       184.80 o                         
   1   1   6       8553.86       8306.41        99.12 o                         
   2   1   6      11015.52      10865.89       144.69 o                         
   3   1   6       9735.41       9893.48       124.00 o                         
   4   1   6       9577.53       9520.21       121.82 o                         
   5   1   6       9431.15       9418.80       136.09 o                         
   6   1   6       3228.43       3275.39        82.82 o                         
   7   1   6       2771.35       2730.97        76.36 o                         
   8   1   6       1077.71       1063.92        45.18 o                         
 -11   2   6       3219.13       3281.28        73.06 o                         
 -10   2   6       2574.72       2487.30        58.48 o                         
  -9   2   6       1430.67       1402.27        39.07 o                         
  -8   2   6       4571.03       4423.67        71.09 o                         
  -7   2   6       3475.29       3415.32        56.24 o                         
  -6   2   6       1022.05       1000.33        20.19 o                         
  -5   2   6        301.67        288.26        10.14 o                         
  -4   2   6        138.60        206.92         7.75 o                         
  -3   2   6        517.40        484.22        11.33 o                         
  -2   2   6       3928.81       4165.37        56.39 o                         
  -1   2   6       3163.98       3332.16        45.57 o                         
   0   2   6        105.05         88.18         5.48 o                         
   1   2   6        276.78        255.56        10.98 o                         
   2   2   6       1920.34       1819.13        28.48 o                         
   3   2   6       1493.43       1464.81        31.89 o                         
   4   2   6        609.35        626.48        20.13 o                         
   5   2   6       2798.60       2837.91        94.63 o                         
   6   2   6       2672.24       2522.43       117.86 o                         
   7   2   6       2364.65       2284.32        69.47 o                         
   8   2   6       2880.44       2809.95        82.78 o                         
 -11   3   6       3354.15       3475.78        75.70 o                         
 -10   3   6       2402.92       2489.80        58.14 o                         
  -9   3   6       2062.58       2102.32        42.99 o                         
  -8   3   6       6666.53       6542.43       110.27 o                         
  -7   3   6      10599.28      10536.13       144.00 o                         
  -6   3   6       8005.89       7954.62        99.74 o                         
  -5   3   6       6106.03       5799.94        80.87 o                         
  -4   3   6       4530.77       4303.91        61.85 o                         
  -3   3   6      10931.07      10822.86       141.65 o                         
  -2   3   6      15255.13      15202.05       152.86 o                         
  -1   3   6       8231.17       8079.47       181.13 o                         
   0   3   6       2309.74       2158.78        30.81 o                         
   1   3   6       6870.69       6832.30        81.05 o                         
   2   3   6      13693.40      13873.93       169.16 o                         
   3   3   6       4606.98       4545.65        95.18 o                         
   4   3   6        774.73        730.39        54.24 o                         
   5   3   6       1947.36       1884.44        77.54 o                         
   6   3   6       2150.87       2151.32        86.11 o                         
   7   3   6       1384.30       1357.75        51.65 o                         
 -11   4   6        655.68        605.82        27.17 o                         
 -10   4   6         87.17         96.18        34.82 o                         
  -9   4   6       1074.75       1059.49        28.07 o                         
  -8   4   6       1948.17       1949.85        39.24 o                         
  -7   4   6         11.04         13.08         4.52 o                         
  -6   4   6       1479.88       1418.58        25.79 o                         
  -5   4   6         49.89         59.12         5.81 o                         
  -4   4   6        700.35        719.57        16.40 o                         
  -3   4   6        411.57        369.18         8.61 o                         
  -2   4   6       3906.77       3947.27        45.76 o                         
  -1   4   6       2305.62       2264.86        34.12 o                         
   0   4   6         78.97        103.11        11.72 o                         
   1   4   6       7663.06       7809.68        99.38 o                         
   2   4   6       6985.54       7235.04        94.29 o                         
   3   4   6       1441.50       1451.84        45.13 o                         
   4   4   6       4473.82       4310.04        98.23 o                         
   5   4   6       4083.80       4010.91        80.68 o                         
   6   4   6       4249.06       4195.17       103.71 o                         
   7   4   6       5007.96       5071.05       122.37 o                         
 -11   5   6       3275.88       3210.14        85.41 o                         
 -10   5   6       2773.80       2893.55        64.09 o                         
  -9   5   6       3997.00       4020.73        78.39 o                         
  -8   5   6      10314.81      10372.20       163.95 o                         
  -7   5   6      10206.62      10047.85       156.87 o                         
  -6   5   6       8212.88       8554.40       119.20 o                         
  -5   5   6       9447.88       9464.93       128.74 o                         
  -4   5   6      14276.09      14447.90       209.15 o                         
  -3   5   6      17966.86      18062.82       195.59 o                         
  -2   5   6       6841.09       6739.86        97.80 o                         
  -1   5   6       3583.52       3670.03        58.17 o                         
   0   5   6       6405.66       6460.18        83.88 o                         
   1   5   6       3548.66       3520.27        51.99 o                         
   2   5   6       2084.74       2038.11        36.04 o                         
   3   5   6         36.34         43.18         8.48 o                         
   4   5   6        258.38        246.33        20.92 o                         
   5   5   6        539.73        489.02        30.94 o                         
   6   5   6          6.29         10.99         9.11 o                         
 -11   6   6        149.71        165.06        15.82 o                         
 -10   6   6        165.26        140.30        14.22 o                         
  -9   6   6        525.04        556.66        24.47 o                         
  -8   6   6        149.55        139.34        13.50 o                         
  -7   6   6       1292.57       1218.45        32.90 o                         
  -6   6   6        686.42        660.00        19.39 o                         
  -5   6   6        333.45        301.04        12.69 o                         
  -4   6   6       3116.29       3048.92        55.86 o                         
  -3   6   6       8370.83       8339.80       104.36 o                         
  -2   6   6       7730.92       7677.67       107.72 o                         
  -1   6   6       3059.52       3148.33        60.16 o                         
   0   6   6       2990.51       3059.42        59.10 o                         
   1   6   6      10474.92      10643.53       147.86 o                         
   2   6   6       8111.91       8120.94       169.50 o                         
   3   6   6       3910.15       3744.01        89.98 o                         
   4   6   6       4408.42       4206.75       100.71 o                         
   5   6   6       5090.38       5189.72       120.04 o                         
   6   6   6       4844.28       4851.57       155.19 o                         
 -11   7   6       1139.84       1178.56        38.34 o                         
 -10   7   6       2173.62       2211.01        62.57 o                         
  -9   7   6       7467.03       7522.85       152.54 o                         
  -8   7   6       8741.17       8341.02       160.50 o                         
  -7   7   6        927.22        916.84        28.28 o                         
  -6   7   6       2433.68       2375.54        70.86 o                         
  -5   7   6      11188.70      11082.60       150.76 o                         
  -4   7   6       9306.67       9317.49       118.15 o                         
  -3   7   6       2264.94       2196.25        37.97 o                         
  -2   7   6       2816.66       2856.98        49.53 o                         
  -1   7   6       2386.75       2381.18        44.03 o                         
   0   7   6       4116.49       4087.53        66.56 o                         
   1   7   6        349.72        334.08        24.45 o                         
   2   7   6         31.60         42.50         8.98 o                         
   3   7   6         61.80         54.43        17.54 o                         
   4   7   6        124.93        102.83        16.02 o                         
   5   7   6        134.04        146.82        18.90 o                         
 -11   8   6         54.79         49.84         9.34 o                         
 -10   8   6         18.11         16.73         7.37 o                         
  -9   8   6        692.40        673.59        27.23 o                         
  -8   8   6       1973.40       2007.70        48.94 o                         
  -7   8   6        787.89        817.04        32.76 o                         
  -6   8   6       3756.97       3676.94        62.57 o                         
  -5   8   6       5772.15       5681.67        85.74 o                         
  -4   8   6       5072.90       4998.19        79.77 o                         
  -3   8   6       8708.02       8791.79       126.40 o                         
  -2   8   6       1383.34       1436.32        37.27 o                         
  -1   8   6       3215.71       3310.19        57.39 o                         
   0   8   6      14412.02      14802.18       271.50 o                         
   1   8   6       8386.42       8599.40       170.27 o                         
   2   8   6       2302.55       2420.27        60.53 o                         
   3   8   6       2051.92       2166.58        66.82 o                         
   4   8   6       3696.60       3781.17       133.73 o                         
   5   8   6       4244.37       4384.39       199.54 o                         
 -11   9   6       1978.80       2048.21        54.90 o                         
 -10   9   6       7326.34       7395.95       132.71 o                         
  -9   9   6       4286.19       4249.17        85.37 o                         
  -8   9   6       2146.08       2125.05        51.64 o                         
  -7   9   6       1440.23       1448.05        38.98 o                         
  -6   9   6       2894.20       2878.00        71.34 o                         
  -5   9   6       1712.02       1674.64        37.97 o                         
  -4   9   6        168.54        171.90        12.91 o                         
  -3   9   6         19.71         33.43         7.72 o                         
  -2   9   6        140.77        143.61        12.37 o                         
  -1   9   6         29.99         39.11         8.18 o                         
   0   9   6         24.66         37.25         8.87 o                         
   1   9   6       1466.03       1447.22        42.02 o                         
   2   9   6         91.11         79.97        11.21 o                         
   3   9   6         21.50          1.08         9.76 o                         
   4   9   6        199.11        210.95        22.50 o                         
 -11  10   6       1252.23       1206.61        42.34 o                         
 -10  10   6       1298.29       1372.78        42.71 o                         
  -9  10   6       2657.19       2595.47        61.80 o                         
  -8  10   6       3026.76       3060.33        66.94 o                         
  -7  10   6       2808.93       2749.98        72.48 o                         
  -6  10   6       4497.15       4625.82       102.68 o                         
  -5  10   6       8602.16       8482.51       127.79 o                         
  -4  10   6       9191.11       9390.37       138.65 o                         
  -3  10   6       4491.43       4522.10       100.68 o                         
  -2  10   6       2747.83       2835.39        53.93 o                         
  -1  10   6      10091.50      10303.36       169.49 o                         
   0  10   6       5969.66       6139.59       114.25 o                         
   1  10   6       3067.03       3260.11        72.53 o                         
   2  10   6       2319.41       2342.98        71.89 o                         
   3  10   6       3736.65       3721.78        99.06 o                         
 -10  11   6       1898.88       1916.40        52.76 o                         
  -9  11   6        237.33        223.76        22.69 o                         
  -8  11   6         61.89         79.35        14.56 o                         
  -7  11   6        394.81        442.36        28.61 o                         
  -6  11   6       1021.97        913.60        37.40 o                         
  -5  11   6         54.71         50.31         8.43 o                         
  -4  11   6         20.89         25.60         7.24 o                         
  -3  11   6         41.21         56.35         9.71 o                         
  -2  11   6          9.22         23.86        12.09 o                         
  -1  11   6        655.25        664.01        31.05 o                         
   0  11   6       1530.20       1555.46        45.95 o                         
   1  11   6        796.81        778.18        32.73 o                         
   2  11   6        438.03        370.53        30.10 o                         
 -10  12   6       2068.70       2082.87        96.87 o                         
  -9  12   6       2888.49       2847.06        80.56 o                         
  -8  12   6       3184.86       3192.14        85.66 o                         
  -7  12   6       5288.14       5304.31       120.45 o                         
  -6  12   6       5935.98       5894.13       129.01 o                         
  -5  12   6       5349.38       5418.06        93.56 o                         
  -4  12   6       4120.23       4119.43        75.96 o                         
  -3  12   6       4665.70       4591.43       138.52 o                         
  -2  12   6       3395.62       3462.38        88.67 o                         
  -1  12   6       4134.36       4148.93        87.80 o                         
   0  12   6       1840.65       1737.98        53.65 o                         
   1  12   6        920.90        904.27        39.89 o                         
  -9  13   6          5.77         11.97        11.27 o                         
  -8  13   6         12.27          4.13        11.63 o                         
  -7  13   6         21.10         29.61        10.77 o                         
  -6  13   6        118.30        121.64        16.80 o                         
  -5  13   6        345.57        313.08        20.41 o                         
  -4  13   6        318.26        276.95        28.59 o                         
  -3  13   6        350.82        307.77        26.56 o                         
  -2  13   6       1182.57       1155.74        46.83 o                         
  -1  13   6       2394.99       2301.66        74.01 o                         
   0  13   6       1810.75       1882.80        79.59 o                         
  -8  14   6       2833.39       2904.60       138.50 o                         
  -7  14   6       2910.24       2889.35        82.01 o                         
  -6  14   6       1791.79       1767.60        58.88 o                         
  -5  14   6       3056.09       2834.38        89.95 o                         
  -4  14   6       3142.05       2999.34        75.23 o                         
  -3  14   6       1109.15       1038.96        39.45 o                         
  -2  14   6       1648.01       1670.99        62.86 o                         
   2 -16   7       1747.33       1638.79        98.56 o                         
  -1 -15   7        516.18        475.40        69.57 o                         
   0 -15   7        814.37        749.42        33.12 o                         
   1 -15   7        448.80        451.25        23.93 o                         
   2 -15   7          4.89         15.74         8.18 o                         
   5 -15   7        157.83        157.00        29.63 o                         
   6 -15   7        347.43        326.67        28.47 o                         
  -2 -14   7       3390.32       3387.71        77.39 o                         
  -1 -14   7       4297.73       4435.91        91.44 o                         
   0 -14   7       2640.32       2817.12        65.48 o                         
   1 -14   7       2889.84       2845.35        64.40 o                         
   2 -14   7       5452.11       5093.51       148.74 o                         
   4 -14   7       1107.55        653.84        49.60 o                         
   5 -14   7       2045.63       1892.90        67.63 o                         
   6 -14   7       2963.76       3098.95        82.67 o                         
   7 -14   7       1759.14       1825.89        59.40 o                         
  -3 -13   7        369.81        339.12        28.45 o                         
  -2 -13   7         33.04         50.11        10.09 o                         
  -1 -13   7         12.02         18.68         8.35 o                         
   0 -13   7         18.09         18.10        10.80 o                         
   1 -13   7         38.15         32.25         9.86 o                         
   2 -13   7        617.04        575.55        23.07 o                         
   3 -13   7       1102.74       1119.57        43.69 o                         
   4 -13   7        466.21        540.65        30.32 o                         
   5 -13   7       1332.09       1339.07        47.02 o                         
   6 -13   7       1329.50       1350.39        48.32 o                         
   7 -13   7       2126.72       2072.14       105.63 o                         
   8 -13   7       1640.68       1783.73       115.95 o                         
  -4 -12   7       4065.97       4116.72        78.11 o                         
  -3 -12   7       7156.06       7272.84       115.89 o                         
  -2 -12   7       5214.27       5394.13        89.94 o                         
  -1 -12   7       1958.97       2010.29        43.99 o                         
   0 -12   7       5554.02       5527.37        97.49 o                         
   1 -12   7       9459.50       9566.91       153.45 o                         
   2 -12   7       4541.61       4398.14        73.86 o                         
   3 -12   7       2349.48       2350.75        56.27 o                         
   4 -12   7       3220.89       3287.18        69.86 o                         
   5 -12   7       2737.35       2744.97        72.28 o                         
   6 -12   7       1882.97       1840.14        66.13 o                         
   7 -12   7        981.56        993.30        41.60 o                         
   8 -12   7        413.01        421.73        29.81 o                         
  -5 -11   7        506.67        458.75        23.00 o                         
  -4 -11   7         47.55         38.36         8.82 o                         
  -3 -11   7        430.03        419.77        21.83 o                         
  -2 -11   7        627.35        562.73        22.22 o                         
  -1 -11   7        227.31        179.60        17.12 o                         
   0 -11   7         31.94         38.35         8.61 o                         
   1 -11   7       4426.28       4425.69        66.83 o                         
   2 -11   7       4305.79       4290.39        50.12 o                         
   3 -11   7       2399.05       2422.93        47.21 o                         
   4 -11   7       2264.08       2225.09        46.59 o                         
   5 -11   7       5271.26       5363.90        99.62 o                         
   6 -11   7       5125.85       5239.33       114.71 o                         
   7 -11   7       3279.91       3469.03        86.77 o                         
   8 -11   7       2013.91       2005.84        56.60 o                         
  -6 -10   7       1599.34       1610.87        40.84 o                         
  -5 -10   7       4326.62       4434.76        79.54 o                         
  -4 -10   7       7540.69       7742.90       124.70 o                         
  -3 -10   7       3309.33       3506.44        64.25 o                         
  -2 -10   7       1056.32       1127.71        29.64 o                         
  -1 -10   7       5843.82       5837.42       100.35 o                         
   0 -10   7       6379.77       6339.93        87.71 o                         
   1 -10   7       5026.27       4979.13        65.11 o                         
   2 -10   7       2786.03       2781.15        44.96 o                         
   3 -10   7       1424.64       1411.11        33.55 o                         
   4 -10   7       3442.54       3467.02        69.38 o                         
   5 -10   7       1295.22       1285.58        37.61 o                         
   6 -10   7         56.44         63.00        13.72 o                         
   7 -10   7         33.46         35.14         9.49 o                         
   8 -10   7         96.39         92.77        13.46 o                         
   9 -10   7        290.12        284.15        27.89 o                         
  -7  -9   7       1271.67       1137.39        32.67 o                         
  -6  -9   7         12.66          6.72         6.02 o                         
  -5  -9   7        134.83        134.72        12.62 o                         
  -4  -9   7       1359.61       1382.94        35.01 o                         
  -3  -9   7       1246.32       1284.31        32.13 o                         
  -2  -9   7       1184.93       1165.26        31.48 o                         
  -1  -9   7       1754.58       1757.61        33.73 o                         
   0  -9   7       4693.58       4768.82        62.93 o                         
   1  -9   7       6919.77       6950.95        86.08 o                         
   2  -9   7        146.88        170.05         9.07 o                         
   3  -9   7       2311.68       2287.52        44.81 o                         
   4  -9   7       8479.56       8656.07       125.85 o                         
   5  -9   7       7916.36       8012.83       174.95 o                         
   6  -9   7       4314.92       4405.60        85.79 o                         
   7  -9   7       3285.58       3303.85        71.74 o                         
   8  -9   7       3254.14       3287.65        73.52 o                         
   9  -9   7       5151.90       5300.78       105.24 o                         
  -8  -8   7       1855.78       1693.12       205.83 o                         
  -7  -8   7       2991.11       3043.94        60.95 o                         
  -6  -8   7       7136.70       7278.17       114.07 o                         
  -5  -8   7       6700.30       6665.45       106.23 o                         
  -4  -8   7       3573.46       3497.64        62.27 o                         
  -3  -8   7       3053.79       3076.52        53.04 o                         
  -2  -8   7       4401.84       4525.29        73.02 o                         
  -1  -8   7       7357.97       7307.11       106.42 o                         
   0  -8   7       4632.16       4516.87        59.08 o                         
   1  -8   7       1014.56        978.31        22.39 o                         
   2  -8   7        115.44        115.84         7.18 o                         
   3  -8   7        128.59        119.99         8.85 o                         
   4  -8   7        324.29        329.25        16.31 o                         
   5  -8   7         36.00         37.39         8.26 o                         
   6  -8   7        828.99        886.36        30.90 o                         
   7  -8   7        167.49        148.85        16.00 o                         
   8  -8   7        291.07        286.91        21.74 o                         
   9  -8   7       1359.73       1315.15        41.89 o                         
  -8  -7   7        698.94        657.27        30.38 o                         
  -7  -7   7         72.49         69.16         9.83 o                         
  -6  -7   7        714.19        678.38        24.30 o                         
  -5  -7   7       2843.47       2760.11        62.44 o                         
  -4  -7   7       4511.54       4366.73        71.78 o                         
  -3  -7   7       6438.96       6430.52        95.93 o                         
  -2  -7   7       5270.17       5406.81        82.59 o                         
  -1  -7   7      12503.48      12490.59       153.13 o                         
   0  -7   7      16778.44      16712.87       172.24 o                         
   1  -7   7       8564.59       8615.67       110.18 o                         
   2  -7   7       4512.59       4452.35        76.35 o                         
   3  -7   7      16479.65      16532.27       227.68 o                         
   4  -7   7      15505.85      15611.47       208.54 o                         
   5  -7   7       5643.29       5751.61        90.20 o                         
   6  -7   7       1778.07       1883.44        47.40 o                         
   7  -7   7       2158.68       2207.11        54.43 o                         
   8  -7   7       4603.30       4737.89        93.89 o                         
   9  -7   7       3358.88       3245.93        73.93 o                         
  -9  -6   7       1646.80       1623.46        75.76 o                         
  -8  -6   7       2620.30       2595.30        55.97 o                         
  -7  -6   7       3388.97       3388.45        75.49 o                         
  -6  -6   7       4960.16       4937.71        73.62 o                         
  -5  -6   7       2521.56       2459.07        47.22 o                         
  -4  -6   7        539.11        543.47        19.53 o                         
  -3  -6   7       2034.29       2105.70        40.19 o                         
  -2  -6   7       2658.32       2607.06        41.72 o                         
  -1  -6   7       1762.56       1686.99        27.97 o                         
   0  -6   7        177.73        199.44        10.17 o                         
   1  -6   7          9.04         19.37         3.17 o                         
   2  -6   7        754.98        735.55        22.59 o                         
   3  -6   7        180.96        189.18         9.65 o                         
   4  -6   7       2256.89       2224.89        42.91 o                         
   5  -6   7       2542.95       2597.03        49.47 o                         
   6  -6   7       1179.03       1117.16        34.31 o                         
   7  -6   7        775.24        719.95        33.07 o                         
   8  -6   7       3313.72       3268.80        72.21 o                         
   9  -6   7       3448.21       3481.03        77.31 o                         
  -9  -5   7        709.42        785.92        37.84 o                         
  -8  -5   7        773.16        753.35        29.17 o                         
  -7  -5   7       2489.57       2456.72        44.29 o                         
  -6  -5   7       3117.22       3069.89        55.76 o                         
  -5  -5   7       2350.42       2302.50        43.92 o                         
  -4  -5   7       8398.96       8665.18       122.11 o                         
  -3  -5   7       9336.06       9499.04       130.76 o                         
  -2  -5   7      11118.41      10884.61       133.65 o                         
  -1  -5   7      20748.50      20748.60       271.39 o                         
   0  -5   7      13170.26      13779.18       165.13 o                         
   1  -5   7       7887.97       7681.51       131.47 o                         
   2  -5   7      12133.19      12222.76       148.36 o                         
   3  -5   7      16160.44      16453.65       195.70 o                         
   4  -5   7       6622.91       6522.89        96.78 o                         
   5  -5   7       2735.59       2854.84        52.60 o                         
   6  -5   7       3045.89       3029.90        63.94 o                         
   7  -5   7       3237.46       3298.41        70.02 o                         
   8  -5   7       1258.59       1277.64        46.52 o                         
   9  -5   7        215.01        200.66        17.93 o                         
 -10  -4   7       2155.20       2136.09       110.80 o                         
  -9  -4   7       1539.58       1555.39        54.37 o                         
  -8  -4   7       1055.30       1047.55        29.77 o                         
  -7  -4   7       2275.93       2089.95        52.25 o                         
  -6  -4   7       3304.21       3291.04        57.39 o                         
  -5  -4   7         21.23         10.98         5.79 o                         
  -4  -4   7          9.28         18.50         6.07 o                         
  -3  -4   7       1144.37       1129.57        21.99 o                         
  -2  -4   7         74.09         78.38         7.78 o                         
  -1  -4   7        324.54        272.35         9.63 o                         
   0  -4   7        144.94        135.10         6.98 o                         
   1  -4   7       1302.82       1276.93        24.66 o                         
   2  -4   7        898.27        821.19        18.25 o                         
   3  -4   7       4406.83       4376.96        61.44 o                         
   4  -4   7       2424.54       2461.91        75.38 o                         
   5  -4   7       1404.59       1411.33        33.04 o                         
   6  -4   7       2659.08       2627.13        67.68 o                         
   7  -4   7       4326.06       4481.70        87.17 o                         
   8  -4   7       5064.77       5164.15        99.32 o                         
   9  -4   7       4258.73       4261.23       127.26 o                         
 -10  -3   7       2227.35       2343.44        70.34 o                         
  -9  -3   7       5268.97       5156.93        99.75 o                         
  -8  -3   7       5431.41       5245.72        97.62 o                         
  -7  -3   7       6466.08       6423.28        97.90 o                         
  -6  -3   7       7213.24       7090.06       103.71 o                         
  -5  -3   7       5495.04       5581.31       102.14 o                         
  -4  -3   7      11094.09      10944.97       132.68 o                         
  -3  -3   7      11937.34      12022.77       153.72 o                         
  -2  -3   7      14554.33      14630.41       204.10 o                         
  -1  -3   7      20261.00      20248.51       388.09 o                         
   0  -3   7       1192.41        990.17        22.20 o                         
   1  -3   7       6193.15       5988.51       106.51 o                         
   2  -3   7      10040.00      10112.12       124.63 o                         
   3  -3   7       5220.98       5257.12        71.57 o                         
   4  -3   7       4172.71       4246.50        68.42 o                         
   5  -3   7       3432.71       3427.09        60.07 o                         
   6  -3   7       1716.06       1717.47        43.89 o                         
   7  -3   7       1287.91       1268.47        38.53 o                         
   8  -3   7         74.24         64.24        15.94 o                         
   9  -3   7         36.23         66.51        12.23 o                         
 -10  -2   7        781.47        812.44        31.67 o                         
  -9  -2   7        129.70        114.73        13.89 o                         
  -8  -2   7       1014.45        920.34        31.08 o                         
  -7  -2   7         19.11         32.19         6.22 o                         
  -6  -2   7         75.48         63.80         7.37 o                         
  -5  -2   7        689.75        728.89        16.63 o                         
  -4  -2   7        946.15        945.44        18.88 o                         
  -3  -2   7       1424.23       1395.32        34.37 o                         
  -2  -2   7       1219.17       1215.08        40.28 o                         
  -1  -2   7       3191.63       2984.18        65.01 o                         
   0  -2   7       7297.46       7325.71       102.07 o                         
   1  -2   7      11304.14      11458.70       170.90 o                         
   2  -2   7       7159.30       7323.30       140.91 o                         
   3  -2   7       8758.73       8862.63       122.22 o                         
   4  -2   7       3272.08       3380.22        57.86 o                         
   5  -2   7       7924.04       8103.42       118.80 o                         
   6  -2   7       6364.81       6492.60       175.54 o                         
   7  -2   7       8060.65       8194.75       160.41 o                         
   8  -2   7       5631.86       5571.79       125.31 o                         
 -11  -1   7       2758.33       2641.68        98.88 o                         
 -10  -1   7       3974.97       4059.75        84.34 o                         
  -9  -1   7       4347.92       4407.23        86.72 o                         
  -8  -1   7       2944.59       3035.08        71.03 o                         
  -7  -1   7       4601.67       4624.76        73.10 o                         
  -6  -1   7       8887.12       8701.00       109.22 o                         
  -5  -1   7      18414.85      18481.10       215.91 o                         
  -4  -1   7       9746.19       9846.70       119.28 o                         
  -3  -1   7       6119.29       6050.38        76.40 o                         
  -2  -1   7      11285.10      11550.49       142.37 o                         
  -1  -1   7      11040.39      10647.14       150.21 o                         
   0  -1   7       5819.79       5714.82        74.47 o                         
   1  -1   7       9887.56       9964.91       121.63 o                         
   2  -1   7       1692.09       1739.95        33.28 o                         
   3  -1   7       1654.02       1591.37        32.21 o                         
   4  -1   7         78.58        120.44        20.67 o                         
   5  -1   7         50.62         67.89        10.53 o                         
   6  -1   7          1.81          6.65         6.74 o                         
   7  -1   7        509.82        478.58        29.98 o                         
   8  -1   7        635.39        588.82        41.74 o                         
 -11   0   7        296.21        250.56        19.43 o                         
 -10   0   7         26.82         20.05         7.61 o                         
  -9   0   7        101.93         97.49        12.93 o                         
  -8   0   7        117.72        122.69        19.35 o                         
  -7   0   7         86.89         85.75         8.28 o                         
  -6   0   7        947.92        897.71        23.54 o                         
  -5   0   7       5062.48       4917.45        65.32 o                         
  -4   0   7       1963.08       1772.15        28.57 o                         
  -3   0   7       3472.60       3488.66        52.33 o                         
  -2   0   7       4651.17       4611.29        59.22 o                         
  -1   0   7      17087.59      16495.02       192.73 o                         
   0   0   7       9164.68       9246.49       148.36 o                         
   1   0   7       9894.34       9924.22       112.48 o                         
   2   0   7      13424.15      13330.69       180.38 o                         
   3   0   7      11100.83      11303.04       140.87 o                         
   4   0   7      11316.02      11493.61       158.36 o                         
   5   0   7       9597.60       9597.31       139.30 o                         
   6   0   7       2830.79       2915.32        80.13 o                         
   7   0   7       3488.87       3480.74       107.93 o                         
   8   0   7       2503.07       2568.65        90.69 o                         
 -11   1   7       5119.70       4945.68        98.36 o                         
 -10   1   7       4812.91       4774.22        93.32 o                         
  -9   1   7       3343.72       3258.24        68.35 o                         
  -8   1   7       3454.99       3467.43        68.67 o                         
  -7   1   7       6529.94       6734.44        88.41 o                         
  -6   1   7       6674.09       6560.94        91.85 o                         
  -5   1   7       5730.82       5599.69        80.41 o                         
  -4   1   7        875.64        809.22        16.71 o                         
  -3   1   7       6364.98       6259.51        78.41 o                         
  -2   1   7       6204.60       6342.91        78.82 o                         
  -1   1   7       3865.32       3804.09        64.24 o                         
   0   1   7        809.27        822.76        15.97 o                         
   1   1   7       2307.18       2205.70        32.64 o                         
   2   1   7       1211.54       1214.74        31.28 o                         
   3   1   7        409.67        381.02        14.40 o                         
   4   1   7        413.38        423.05        15.95 o                         
   5   1   7         46.22         61.76        12.50 o                         
   6   1   7        231.70        216.55        23.60 o                         
   7   1   7        198.99        197.40        25.71 o                         
   8   1   7       1938.65       1750.82        71.45 o                         
 -11   2   7         72.11         80.56        11.42 o                         
 -10   2   7       1260.99       1264.10        38.67 o                         
  -9   2   7        514.84        508.61        24.66 o                         
  -8   2   7         93.98        116.39         9.79 o                         
  -7   2   7       3074.48       3009.60        58.57 o                         
  -6   2   7       7229.55       7005.48        97.44 o                         
  -5   2   7       5079.98       4938.90        65.39 o                         
  -4   2   7       2505.65       2373.58        35.51 o                         
  -3   2   7      11747.91      12145.34       132.52 o                         
  -2   2   7      31821.74      32854.90       543.03 o                         
  -1   2   7      18641.63      19505.99       209.03 o                         
   0   2   7       9217.00       9361.90       115.08 o                         
   1   2   7      15885.13      16492.30       180.70 o                         
   2   2   7      14757.93      14852.89       197.56 o                         
   3   2   7      10111.79      10170.26       143.53 o                         
   4   2   7       5251.70       5218.56        83.25 o                         
   5   2   7       2900.76       2848.74        74.80 o                         
   6   2   7       4020.05       4094.10       142.52 o                         
   7   2   7       4409.95       4240.05       125.23 o                         
 -11   3   7       3450.19       3458.75        75.60 o                         
 -10   3   7        569.07        596.49        32.83 o                         
  -9   3   7       2423.72       2366.45        53.49 o                         
  -8   3   7       5500.69       5540.65        85.36 o                         
  -7   3   7       4423.25       4342.40        68.30 o                         
  -6   3   7       1434.60       1422.62        28.01 o                         
  -5   3   7        911.50        884.73        18.36 o                         
  -4   3   7        713.00        647.47        14.56 o                         
  -3   3   7       2552.32       2447.20        35.79 o                         
  -2   3   7        161.46        219.83         7.21 o                         
  -1   3   7        709.36        617.05        13.63 o                         
   0   3   7        326.48        326.82        18.13 o                         
   1   3   7         39.47         42.31         5.11 o                         
   2   3   7       2137.79       2277.34        42.87 o                         
   3   3   7       1653.30       1631.07        35.41 o                         
   4   3   7       2807.70       2707.21        58.81 o                         
   5   3   7        483.69        419.72        29.70 o                         
   6   3   7       1372.29       1376.26        59.43 o                         
   7   3   7       4466.85       4386.42       128.63 o                         
 -11   4   7       2709.39       2764.72        77.65 o                         
 -10   4   7       1782.09       1825.17        59.27 o                         
  -9   4   7       1377.25       1398.22        33.42 o                         
  -8   4   7       5450.50       5372.66        83.45 o                         
  -7   4   7       8839.70       8869.41       124.06 o                         
  -6   4   7       8046.47       8135.32       102.85 o                         
  -5   4   7       3835.98       3738.16        52.45 o                         
  -4   4   7       6303.67       6032.80        84.39 o                         
  -3   4   7      21961.00      22284.35       236.92 o                         
  -2   4   7      11754.96      11732.21       121.74 o                         
  -1   4   7       2044.90       1980.22        29.63 o                         
   0   4   7       3196.72       3066.03        42.85 o                         
   1   4   7       6340.81       6276.29        83.53 o                         
   2   4   7      11438.33      11656.52       160.33 o                         
   3   4   7       4826.28       4811.98        88.50 o                         
   4   4   7        752.60        714.57        33.07 o                         
   5   4   7       3127.08       3065.48        81.77 o                         
   6   4   7       3821.48       3781.43       113.72 o                         
   7   4   7        567.01        578.47        45.74 o                         
 -11   5   7        375.28        385.69        30.76 o                         
 -10   5   7       1102.04       1039.31        34.22 o                         
  -9   5   7       3486.28       3464.76        70.72 o                         
  -8   5   7       2195.77       2176.77        78.10 o                         
  -7   5   7        542.91        536.10        20.70 o                         
  -6   5   7         63.15         79.91         7.82 o                         
  -5   5   7        464.22        358.45        51.86 o                         
  -4   5   7        940.45        943.59        25.63 o                         
  -3   5   7        929.23        890.37        18.00 o                         
  -2   5   7       4074.58       4066.65        56.66 o                         
  -1   5   7        277.44        310.26        15.41 o                         
   0   5   7         57.46         69.44         7.34 o                         
   1   5   7       2972.88       3002.37        52.48 o                         
   2   5   7       9907.03       9745.40       156.44 o                         
   3   5   7       3451.22       3334.93        68.73 o                         
   4   5   7       1333.23       1356.93        39.67 o                         
   5   5   7       3918.31       3887.59       128.90 o                         
   6   5   7       4667.21       4471.57       135.90 o                         
 -11   6   7       1575.24       1586.51        45.45 o                         
 -10   6   7       3147.16       3134.75        68.81 o                         
  -9   6   7       4732.14       4881.43        91.90 o                         
  -8   6   7       7449.53       7484.80       125.63 o                         
  -7   6   7       6437.36       6475.62       109.48 o                         
  -6   6   7       2258.19       2190.03        41.60 o                         
  -5   6   7       7969.10       7758.52       279.63 o                         
  -4   6   7      13007.44      13376.15       196.71 o                         
  -3   6   7      12016.99      12192.53       138.07 o                         
  -2   6   7       4329.65       4366.52        68.19 o                         
  -1   6   7       3333.83       3364.16        77.82 o                         
   0   6   7      10918.81      10996.29       151.63 o                         
   1   6   7       8459.75       8450.67       161.78 o                         
   2   6   7       2264.97       2155.79        62.25 o                         
   3   6   7       2038.81       1902.55        58.96 o                         
   4   6   7       1355.76       1327.03        48.85 o                         
   5   6   7       1785.04       1724.03        61.44 o                         
 -11   7   7         29.16         28.47         7.92 o                         
 -10   7   7        646.56        626.77        35.90 o                         
  -9   7   7        522.21        528.12        61.52 o                         
  -8   7   7        386.12        354.58        20.99 o                         
  -7   7   7        122.35        135.75        12.45 o                         
  -6   7   7        496.54        472.16        17.29 o                         
  -5   7   7        766.39        752.47        21.35 o                         
  -4   7   7       1327.87       1283.13        28.44 o                         
  -3   7   7       6509.74       6652.79        97.73 o                         
  -2   7   7       1247.08       1254.07        28.99 o                         
  -1   7   7       1787.98       1818.22        37.53 o                         
   0   7   7       7799.98       7929.50       130.66 o                         
   1   7   7       8492.71       8589.27       142.93 o                         
   2   7   7       4570.77       4588.04       192.02 o                         
   3   7   7       2201.29       2272.51        89.62 o                         
   4   7   7       3943.16       4034.36       102.05 o                         
   5   7   7       4736.28       4476.31       118.15 o                         
 -11   8   7       1991.79       1986.54        53.25 o                         
 -10   8   7       4606.63       4687.37        93.27 o                         
  -9   8   7       5750.09       5777.87       106.53 o                         
  -8   8   7       5090.99       5048.14        93.98 o                         
  -7   8   7       1834.45       1804.87        52.30 o                         
  -6   8   7       1242.56       1256.92        30.20 o                         
  -5   8   7       8339.85       8629.52       139.34 o                         
  -4   8   7       6908.67       7010.32       105.69 o                         
  -3   8   7       4154.08       4140.93        63.24 o                         
  -2   8   7       1439.23       1482.84        38.85 o                         
  -1   8   7       4289.02       4304.06        71.35 o                         
   0   8   7       1839.64       1843.11        46.62 o                         
   1   8   7        113.70        120.40        13.44 o                         
   2   8   7        110.90        119.12        17.47 o                         
   3   8   7        387.61        363.82        29.54 o                         
   4   8   7        109.39         95.97        16.68 o                         
 -11   9   7          7.51         13.89        14.88 o                         
 -10   9   7         22.83         36.09         8.82 o                         
  -9   9   7        383.14        376.05        33.47 o                         
  -8   9   7        110.32         88.11        11.99 o                         
  -7   9   7        156.35        177.61        15.21 o                         
  -6   9   7       2112.40       2041.01        48.65 o                         
  -5   9   7       2688.37       2730.65        66.44 o                         
  -4   9   7       2737.61       2770.89        53.46 o                         
  -3   9   7       1713.06       1729.23        35.44 o                         
  -2   9   7       1989.85       2046.69        50.65 o                         
  -1   9   7       7835.21       7952.19       135.67 o                         
   0   9   7       9733.20      10313.97       170.45 o                         
   1   9   7       5041.22       5056.50       116.49 o                         
   2   9   7       2834.36       2910.30        81.56 o                         
   3   9   7       2834.13       2761.13        80.93 o                         
 -11  10   7       3724.23       3673.85       125.94 o                         
 -10  10   7       2661.40       2742.54        70.57 o                         
  -9  10   7       2540.30       2595.75        68.99 o                         
  -8  10   7       2389.76       2438.96        68.67 o                         
  -7  10   7       4301.51       4456.87       145.41 o                         
  -6  10   7       3109.10       3175.69        80.74 o                         
  -5  10   7       2909.99       2922.36        57.46 o                         
  -4  10   7        855.53        833.42        26.33 o                         
  -3  10   7        809.52        808.46        25.87 o                         
  -2  10   7        298.59        323.72        20.61 o                         
  -1  10   7         29.41         34.26         9.32 o                         
   0  10   7          1.32          3.50         7.54 o                         
   1  10   7        128.02        149.54        16.52 o                         
   2  10   7         79.46         76.78        15.71 o                         
   3  10   7         14.77         16.10        16.75 o                         
 -10  11   7       1058.38       1020.79        45.95 o                         
  -9  11   7        672.38        635.45        34.10 o                         
  -8  11   7       3727.70       3812.26        94.74 o                         
  -7  11   7       5059.98       5058.45       114.38 o                         
  -6  11   7       3039.23       3126.35        80.12 o                         
  -5  11   7       3428.07       3465.29        66.50 o                         
  -4  11   7       5137.90       5295.01        90.25 o                         
  -3  11   7       4335.91       4147.81       228.00 o                         
  -2  11   7       3404.06       3401.27        74.35 o                         
  -1  11   7       4033.54       4176.21       107.95 o                         
   0  11   7       3596.71       3698.23        81.10 o                         
   1  11   7       1697.62       1756.53        51.07 o                         
   2  11   7       3699.34       3836.72       197.76 o                         
 -10  12   7       1944.85       1967.96       132.06 o                         
  -9  12   7       1936.38       1877.71        61.96 o                         
  -8  12   7       1231.36       1161.60        48.93 o                         
  -7  12   7        792.77        763.06        37.63 o                         
  -6  12   7         72.65         80.16        13.77 o                         
  -5  12   7        524.09        517.55        26.29 o                         
  -4  12   7        179.18        183.30        15.84 o                         
  -3  12   7         52.29         63.33        11.64 o                         
  -2  12   7        295.36        266.28        21.13 o                         
  -1  12   7        139.94        140.29        16.16 o                         
   0  12   7        433.93        438.94        29.68 o                         
  -8  13   7       4132.31       4242.95       109.26 o                         
  -7  13   7       2403.12       2511.44        73.76 o                         
  -6  13   7       1989.63       2001.87        68.57 o                         
  -5  13   7       4222.39       4258.21        83.83 o                         
  -4  13   7       4083.98       4205.81        92.94 o                         
  -3  13   7       2076.96       2057.21        58.12 o                         
  -2  13   7       3124.36       3204.82        86.95 o                         
  -1  13   7       3050.74       3090.44       109.09 o                         
  -7  14   7         12.39         20.36         9.65 o                         
  -6  14   7        201.73        161.34        25.27 o                         
  -5  14   7          3.83          2.37         8.81 o                         
  -4  14   7        531.60        491.66        31.68 o                         
  -3  14   7        278.37        320.18        35.69 o                         
   0 -15   8       1505.19       1559.53        80.63 o                         
   1 -15   8        930.58        907.15        36.73 o                         
   5 -15   8       2813.64       2994.07        94.26 o                         
  -2 -14   8        929.43        885.80        45.54 o                         
  -1 -14   8         58.61         44.12        10.10 o                         
   0 -14   8        586.22        630.54        31.47 o                         
   1 -14   8       2092.68       2063.74        68.83 o                         
   4 -14   8          3.18         -1.93         7.74 o                         
   5 -14   8         69.53         83.62        14.67 o                         
   6 -14   8          4.21         11.94        14.20 o                         
  -3 -13   8       3693.93       3716.64        81.45 o                         
  -2 -13   8       3927.27       4056.90        85.27 o                         
  -1 -13   8       2049.49       2138.29       118.34 o                         
   0 -13   8       2455.92       2455.27        67.18 o                         
   1 -13   8       6873.54       6974.48       205.88 o                         
   2 -13   8       6834.98       6177.02       233.84 o                         
   3 -13   8       4097.40       4003.14       136.24 o                         
   4 -13   8       2532.39       2587.60       222.91 o                         
   5 -13   8       3022.85       3064.61        94.05 o                         
   6 -13   8       4382.21       4247.69       103.53 o                         
   7 -13   8       2943.01       3262.06       108.47 o                         
  -4 -12   8       1589.68       1672.49        42.29 o                         
  -3 -12   8       1125.55       1024.91        42.77 o                         
  -2 -12   8         52.50         73.84         9.75 o                         
  -1 -12   8        545.61        534.64        23.77 o                         
   0 -12   8       1011.56        940.54        27.68 o                         
   1 -12   8          3.42          9.18         7.07 o                         
   2 -12   8        505.82        492.41        18.90 o                         
   3 -12   8        296.44        314.33        27.79 o                         
   4 -12   8         79.50         87.16        13.63 o                         
   5 -12   8         45.38         59.22        12.20 o                         
   6 -12   8       3675.40       3941.95        97.00 o                         
   7 -12   8       2477.89       2497.49        72.44 o                         
  -5 -11   8       1658.26       1706.15        42.79 o                         
  -4 -11   8       4498.64       4738.80        83.83 o                         
  -3 -11   8       4867.63       4871.07        83.63 o                         
  -2 -11   8       1524.53       1569.48        41.16 o                         
  -1 -11   8       2688.13       2781.86        53.42 o                         
   0 -11   8       8387.84       8465.70       123.69 o                         
   1 -11   8      13224.02      13415.26       184.10 o                         
   2 -11   8       4284.90       4245.80        63.50 o                         
   3 -11   8       1827.36       1786.04        53.19 o                         
   4 -11   8       4724.47       4826.85       107.30 o                         
   5 -11   8       6397.06       6389.35       116.39 o                         
   6 -11   8       3467.29       3608.40        77.86 o                         
   7 -11   8       1310.59       1389.70        43.57 o                         
   8 -11   8       1774.76       1869.62        52.71 o                         
  -6 -10   8        777.95        781.81        36.89 o                         
  -5 -10   8        968.48        978.44        31.30 o                         
  -4 -10   8         39.65         45.50         8.48 o                         
  -3 -10   8        100.44         91.35        12.77 o                         
  -2 -10   8        344.35        308.40        17.46 o                         
  -1 -10   8         56.32         36.47         6.08 o                         
   0 -10   8       1080.40       1109.28        29.01 o                         
   1 -10   8       1688.45       1733.21        30.18 o                         
   2 -10   8       2428.82       2455.50        53.30 o                         
   3 -10   8        616.95        627.69        25.20 o                         
   4 -10   8       2346.12       2202.61        53.04 o                         
   5 -10   8       5355.26       5402.83       101.41 o                         
   6 -10   8       5605.81       5684.28       107.05 o                         
   7 -10   8       1020.53       1036.22        36.99 o                         
   8 -10   8       1610.00       1665.07        48.90 o                         
  -7  -9   8       2923.32       2929.58        61.49 o                         
  -6  -9   8       3146.94       3263.20        64.13 o                         
  -5  -9   8       5549.12       5636.68        93.63 o                         
  -4  -9   8       5721.75       5823.21        94.10 o                         
  -3  -9   8       3331.58       3397.29        63.91 o                         
  -2  -9   8       2234.57       2468.60        48.42 o                         
  -1  -9   8       6844.24       6850.33       102.96 o                         
   0  -9   8       8601.41       8529.49       102.68 o                         
   1  -9   8        558.07        612.88        19.33 o                         
   2  -9   8        262.67        281.50        17.91 o                         
   3  -9   8       2683.15       2641.01        57.79 o                         
   4  -9   8       3672.73       3680.81        74.37 o                         
   5  -9   8       2459.93       2482.52        57.91 o                         
   6  -9   8        219.29        231.38        19.46 o                         
   7  -9   8        225.06        223.05        24.55 o                         
   8  -9   8        743.83        665.58        29.50 o                         
   9  -9   8         49.51         63.77        23.83 o                         
  -7  -8   8        215.08        176.65        14.45 o                         
  -6  -8   8          3.10          6.27         9.07 o                         
  -5  -8   8         45.61         42.93        10.35 o                         
  -4  -8   8        691.10        670.66        24.70 o                         
  -3  -8   8        732.25        731.36        24.13 o                         
  -2  -8   8        704.25        712.61        22.09 o                         
  -1  -8   8       1972.25       1905.42        39.00 o                         
   0  -8   8       5565.24       5624.75        67.39 o                         
   1  -8   8       3314.87       3390.26        65.10 o                         
   2  -8   8       1533.83       1505.94        33.32 o                         
   3  -8   8       4003.99       3950.27        76.32 o                         
   4  -8   8      13658.67      13778.15       213.20 o                         
   5  -8   8       4399.11       4705.53       104.28 o                         
   6  -8   8       3404.57       3553.18        74.89 o                         
   7  -8   8       3142.88       3174.99        71.44 o                         
   8  -8   8       5402.21       5757.06       182.62 o                         
   9  -8   8       4837.27       4639.57       110.77 o                         
  -8  -7   8       4018.28       4046.83        74.91 o                         
  -7  -7   8       3881.40       3927.93        82.62 o                         
  -6  -7   8       5506.93       5559.11        91.13 o                         
  -5  -7   8       3882.74       3762.29        65.84 o                         
  -4  -7   8       3141.97       3153.81        56.94 o                         
  -3  -7   8       3457.23       3483.29        70.24 o                         
  -2  -7   8       3394.25       3290.53        57.00 o                         
  -1  -7   8       6173.40       5885.96        97.89 o                         
   0  -7   8       3108.65       3186.96        46.77 o                         
   1  -7   8       4059.53       4087.70        70.43 o                         
   2  -7   8       4453.86       4443.78        71.31 o                         
   3  -7   8         80.65        100.18        11.56 o                         
   4  -7   8        785.14        666.41        25.62 o                         
   5  -7   8        335.32        312.76        20.68 o                         
   6  -7   8         50.30         41.49        10.03 o                         
   7  -7   8        271.46        267.15        20.90 o                         
   8  -7   8        167.26        145.42        15.96 o                         
   9  -7   8       2110.49       2203.90        59.49 o                         
  -9  -6   8         75.08         55.49        15.46 o                         
  -8  -6   8        210.35        206.80        15.04 o                         
  -7  -6   8        705.77        676.97        24.32 o                         
  -6  -6   8       1147.40       1090.40        29.53 o                         
  -5  -6   8       1194.79       1138.46        31.61 o                         
  -4  -6   8       5431.85       5473.10        85.06 o                         
  -3  -6   8       4767.79       4823.65        75.92 o                         
  -2  -6   8       5513.36       5475.48        75.63 o                         
  -1  -6   8       8506.12       8341.71       107.08 o                         
   0  -6   8       7129.20       6936.29        90.81 o                         
   1  -6   8       7735.24       7644.07       110.71 o                         
   2  -6   8      11772.91      11715.44       160.55 o                         
   3  -6   8      11157.89      11324.86       155.98 o                         
   4  -6   8       9610.91      10019.79       160.63 o                         
   5  -6   8       4304.86       4369.09        84.12 o                         
   6  -6   8       4254.83       4353.23        86.10 o                         
   7  -6   8       4037.61       4332.77        88.10 o                         
   8  -6   8       3555.54       3557.67        78.73 o                         
   9  -6   8       2999.33       2989.05        74.22 o                         
  -9  -5   8       2601.39       2520.78        80.35 o                         
  -8  -5   8       4144.28       4213.16        74.37 o                         
  -7  -5   8       1904.81       1893.30        37.74 o                         
  -6  -5   8       2664.93       2664.36        65.46 o                         
  -5  -5   8       4447.55       4559.71        90.79 o                         
  -4  -5   8       2595.78       2700.62        48.80 o                         
  -3  -5   8       1867.89       1863.53        32.86 o                         
  -2  -5   8       1271.51       1202.71        24.72 o                         
  -1  -5   8       2233.48       2160.13        36.58 o                         
   0  -5   8       1132.40       1138.12        22.94 o                         
   1  -5   8         16.82         28.17         5.30 o                         
   2  -5   8         93.96         85.12         8.04 o                         
   3  -5   8        167.95        175.36        13.09 o                         
   4  -5   8        574.41        566.49        23.05 o                         
   5  -5   8        734.84        700.22        27.06 o                         
   6  -5   8        746.29        677.30        27.85 o                         
   7  -5   8        814.71        782.90        35.92 o                         
   8  -5   8       3117.34       3164.81        72.53 o                         
   9  -5   8       1843.55       1734.08        85.65 o                         
 -10  -4   8        155.96        112.26        21.69 o                         
  -9  -4   8       2211.78       2160.63        56.15 o                         
  -8  -4   8       2345.93       2359.61        49.05 o                         
  -7  -4   8       1889.21       1861.05        56.30 o                         
  -6  -4   8       1395.88       1359.29        34.57 o                         
  -5  -4   8        908.91        912.11        24.26 o                         
  -4  -4   8       7492.79       7405.51       106.27 o                         
  -3  -4   8      10320.80      10284.65       127.17 o                         
  -2  -4   8       4158.16       3976.18        52.49 o                         
  -1  -4   8       7007.50       6669.23       109.96 o                         
   0  -4   8       5892.75       5600.70        83.08 o                         
   1  -4   8       8588.47       8549.78       134.66 o                         
   2  -4   8       9006.48       8971.52       126.59 o                         
   3  -4   8       7740.60       7730.06       111.91 o                         
   4  -4   8       8773.71       8866.13       144.40 o                         
   5  -4   8       5771.20       5725.35       102.80 o                         
   6  -4   8       4004.36       3927.16        79.67 o                         
   7  -4   8       2730.92       2737.59        63.94 o                         
   8  -4   8       2325.61       2397.46        60.45 o                         
   9  -4   8       1607.91       1672.93        99.85 o                         
 -10  -3   8       3901.43       3905.70        83.93 o                         
  -9  -3   8       3561.37       3473.53        75.43 o                         
  -8  -3   8       1105.01       1061.68        29.32 o                         
  -7  -3   8       1296.30       1240.22        30.84 o                         
  -6  -3   8       6895.09       6799.32       110.79 o                         
  -5  -3   8       4837.82       4717.85        73.31 o                         
  -4  -3   8         16.11         20.26         3.73 o                         
  -3  -3   8        235.48        259.08        10.33 o                         
  -2  -3   8        426.98        468.67        13.25 o                         
  -1  -3   8         20.26         34.15         5.99 o                         
   0  -3   8       2764.38       2827.92        47.87 o                         
   1  -3   8       2633.95       2660.72        51.50 o                         
   2  -3   8       3346.41       3178.82        61.11 o                         
   3  -3   8        340.09        333.59        17.09 o                         
   4  -3   8       1190.54       1131.02        33.52 o                         
   5  -3   8       4866.81       4752.85        89.34 o                         
   6  -3   8       3525.26       3554.45        74.27 o                         
   7  -3   8       1313.54       1295.77        65.37 o                         
   8  -3   8       2364.33       2319.23        70.46 o                         
 -10  -2   8       3184.46       3167.88        71.94 o                         
  -9  -2   8       4584.94       4812.90        93.73 o                         
  -8  -2   8       3747.75       3771.12        65.86 o                         
  -7  -2   8       2702.21       2681.45        49.79 o                         
  -6  -2   8       5880.84       5849.13        88.02 o                         
  -5  -2   8      18892.27      19073.40       245.54 o                         
  -4  -2   8      10279.64      10207.19       124.85 o                         
  -3  -2   8       3260.09       3378.13        48.40 o                         
  -2  -2   8      14651.68      14951.84       162.63 o                         
  -1  -2   8      17865.24      17676.57       332.79 o                         
   0  -2   8       5796.11       5657.00        75.26 o                         
   1  -2   8       3537.05       3576.96        79.35 o                         
   2  -2   8       7310.18       7039.80       115.26 o                         
   3  -2   8       7414.72       7429.14       120.97 o                         
   4  -2   8       4958.57       4922.14       103.36 o                         
   5  -2   8       1995.46       1973.77        55.76 o                         
   6  -2   8       1227.82       1148.91        36.95 o                         
   7  -2   8       1346.84       1320.89        43.88 o                         
   8  -2   8        966.49        849.02        67.96 o                         
 -11  -1   8       1721.01       1655.51        59.04 o                         
 -10  -1   8       1154.97       1099.29        37.19 o                         
  -9  -1   8        105.49        108.33        13.17 o                         
  -8  -1   8        380.61        358.65        21.45 o                         
  -7  -1   8       1199.85       1135.12        27.91 o                         
  -6  -1   8        267.15        263.03        11.38 o                         
  -5  -1   8        956.32        911.36        20.05 o                         
  -4  -1   8       1813.43       1744.75        29.38 o                         
  -3  -1   8         28.70         44.77         4.42 o                         
  -2  -1   8        772.31        760.36        13.59 o                         
  -1  -1   8       1814.86       1697.07        29.17 o                         
   0  -1   8       6241.66       6234.24        81.61 o                         
   1  -1   8       5024.90       5075.18        78.17 o                         
   2  -1   8       1172.22       1124.49        27.52 o                         
   3  -1   8       1916.53       1895.47        38.95 o                         
   4  -1   8      16590.71      16821.49       253.28 o                         
   5  -1   8       4926.63       4792.87       137.83 o                         
   6  -1   8       1999.15       2058.18       100.96 o                         
   7  -1   8       4023.95       4115.88       123.24 o                         
   8  -1   8       6976.21       6831.52       182.87 o                         
 -11   0   8       3556.43       3503.56        77.65 o                         
 -10   0   8       4884.90       5122.78        99.10 o                         
  -9   0   8       3828.08       3890.83        78.45 o                         
  -8   0   8       3120.20       3085.99        64.06 o                         
  -7   0   8       5838.83       5729.49       117.51 o                         
  -6   0   8      21684.79      21802.38       254.61 o                         
  -5   0   8       9186.56       9230.21       114.21 o                         
  -4   0   8       2578.42       2649.22        61.84 o                         
  -3   0   8       9111.12       8947.04       120.19 o                         
  -2   0   8      13816.34      13538.22       187.28 o                         
  -1   0   8       6785.78       6293.68       108.56 o                         
   0   0   8       3304.92       3202.58        47.17 o                         
   1   0   8       2344.23       2347.23        54.26 o                         
   2   0   8       5352.86       5302.25        92.86 o                         
   3   0   8       1102.35       1113.62        28.08 o                         
   4   0   8         24.56         40.79        11.23 o                         
   5   0   8         39.38         57.13        10.11 o                         
   6   0   8        823.55        852.63        45.86 o                         
   7   0   8         56.29         66.80        16.40 o                         
   8   0   8        327.41        233.84        46.38 o                         
 -11   1   8        785.33        710.59        30.40 o                         
 -10   1   8         10.05         21.97         8.11 o                         
  -9   1   8         22.20         39.09         8.91 o                         
  -8   1   8        294.47        277.21        18.01 o                         
  -7   1   8         25.64         25.94         5.43 o                         
  -6   1   8       1115.28       1030.88        24.20 o                         
  -5   1   8       1470.99       1384.97        25.25 o                         
  -4   1   8        851.79        835.15        17.75 o                         
  -3   1   8        243.63        248.25        10.79 o                         
  -2   1   8      12921.47      13567.04       196.67 o                         
  -1   1   8      12706.21      12577.44       183.07 o                         
   0   1   8       5325.73       5345.24        65.56 o                         
   1   1   8       2049.62       2096.69        32.87 o                         
   2   1   8       9226.06       9250.03       132.39 o                         
   3   1   8      12033.20      11832.57       182.82 o                         
   4   1   8       7884.95       7828.22       150.58 o                         
   5   1   8       3825.90       3885.68       151.38 o                         
   6   1   8       3728.69       3648.73       110.35 o                         
   7   1   8       3843.45       3690.13       115.05 o                         
 -11   2   8       3983.22       4225.48        87.73 o                         
 -10   2   8       2530.68       2436.66        58.31 o                         
  -9   2   8       4346.63       4190.51        81.80 o                         
  -8   2   8       7782.25       7549.48       125.11 o                         
  -7   2   8       8258.21       8373.95       116.22 o                         
  -6   2   8       5867.22       5831.19        77.51 o                         
  -5   2   8       2273.43       2182.36        34.83 o                         
  -4   2   8       5766.17       5729.02        74.33 o                         
  -3   2   8      11175.66      11329.60       125.46 o                         
  -2   2   8      12498.23      12762.94       310.00 o                         
  -1   2   8       1103.44       1167.32        20.69 o                         
   0   2   8        497.36        475.95        12.53 o                         
   1   2   8       1522.71       1582.09        29.42 o                         
   2   2   8       1378.82       1327.73        30.93 o                         
   3   2   8         14.61         12.96         4.74 o                         
   4   2   8        231.89        222.04        16.77 o                         
   5   2   8        107.06        116.55        22.55 o                         
   6   2   8         54.70         45.49        13.89 o                         
   7   2   8       2284.95       2127.74       126.58 o                         
 -11   3   8        648.18        629.11        29.15 o                         
 -10   3   8       1177.71       1040.15        42.08 o                         
  -9   3   8        350.42        324.45        17.47 o                         
  -8   3   8        633.16        547.28        18.77 o                         
  -7   3   8       2781.40       2666.99        49.28 o                         
  -6   3   8       6183.21       6092.18        80.57 o                         
  -5   3   8       1980.07       1903.72        36.80 o                         
  -4   3   8       1247.03       1120.23        25.88 o                         
  -3   3   8      14587.35      14795.12       161.26 o                         
  -2   3   8      14480.15      14639.83       176.35 o                         
  -1   3   8       1848.67       1767.13        28.86 o                         
   0   3   8       7514.05       7583.77        89.95 o                         
   1   3   8      11000.70      11197.34       138.81 o                         
   2   3   8      10563.11      10863.89       167.04 o                         
   3   3   8       9004.61       9154.77       145.75 o                         
   4   3   8       3744.99       3659.01        98.12 o                         
   5   3   8       3726.77       3746.70       110.59 o                         
   6   3   8       6549.89       6460.37       169.96 o                         
   7   3   8       3655.64       3399.97       146.23 o                         
 -11   4   8       1992.11       1922.95        62.18 o                         
 -10   4   8       2998.65       3005.33        81.93 o                         
  -9   4   8       3505.70       3502.11        71.16 o                         
  -8   4   8       4329.79       4289.51        80.27 o                         
  -7   4   8       6005.30       5994.72        90.03 o                         
  -6   4   8       2757.89       2695.87        47.53 o                         
  -5   4   8       1286.90       1226.68        27.14 o                         
  -4   4   8       3008.65       2866.00        54.00 o                         
  -3   4   8        255.70        220.69        10.08 o                         
  -2   4   8         16.98         25.60         3.37 o                         
  -1   4   8          3.70         12.49         3.07 o                         
   0   4   8         10.71         19.87         4.13 o                         
   1   4   8        139.98        170.67        11.76 o                         
   2   4   8       3659.68       3555.26        61.62 o                         
   3   4   8       2535.52       2517.91        63.13 o                         
   4   4   8         91.76         67.72        19.41 o                         
   5   4   8        582.23        524.18        37.42 o                         
   6   4   8       1810.62       1700.92        68.65 o                         
 -11   5   8        876.79        835.68        38.78 o                         
 -10   5   8       1016.55       1045.42        34.57 o                         
  -9   5   8       1734.79       1733.28        44.63 o                         
  -8   5   8       4740.84       4711.12        86.79 o                         
  -7   5   8       7575.05       7592.23       113.94 o                         
  -6   5   8       5187.64       4990.37        85.45 o                         
  -5   5   8       7702.95       7750.85       123.50 o                         
  -4   5   8      10939.82      11019.70       148.59 o                         
  -3   5   8      11114.78      11388.27       129.51 o                         
  -2   5   8       7654.71       7838.13       100.17 o                         
  -1   5   8       5050.70       5096.24        77.84 o                         
   0   5   8       6689.01       6598.11       110.92 o                         
   1   5   8       3817.51       3747.74        63.47 o                         
   2   5   8       6073.26       6103.75       184.14 o                         
   3   5   8       3756.03       3541.71       102.70 o                         
   4   5   8        722.17        860.42        43.45 o                         
   5   5   8       2597.81       2664.96       137.21 o                         
 -11   6   8       1816.46       1784.16        49.19 o                         
 -10   6   8       1390.85       1337.78        49.07 o                         
  -9   6   8       2306.83       2219.92        52.94 o                         
  -8   6   8       1963.45       1847.52        45.42 o                         
  -7   6   8       1569.32       1564.95        39.49 o                         
  -6   6   8        113.97         96.43         9.95 o                         
  -5   6   8        103.88        106.55         9.13 o                         
  -4   6   8          1.31         12.73         6.52 o                         
  -3   6   8         75.76         80.31         7.21 o                         
  -2   6   8          6.65         20.49         5.37 o                         
  -1   6   8        121.58        135.89        12.23 o                         
   0   6   8        413.27        429.20        30.26 o                         
   1   6   8       1919.23       1948.66        42.40 o                         
   2   6   8       5046.45       4820.40       133.10 o                         
   3   6   8        868.39        892.49        45.57 o                         
   4   6   8        924.38        883.21        46.38 o                         
   5   6   8       1937.63       1755.38       107.58 o                         
 -11   7   8       2113.82       2143.22        55.52 o                         
 -10   7   8       4886.39       4925.46        96.17 o                         
  -9   7   8       4368.47       4400.42        86.16 o                         
  -8   7   8       3954.61       3821.98        75.70 o                         
  -7   7   8       5824.79       5817.20       102.11 o                         
  -6   7   8       7092.33       7309.09       107.61 o                         
  -5   7   8       8898.96       9177.59       143.21 o                         
  -4   7   8      16743.30      17513.23       232.38 o                         
  -3   7   8      11423.41      12004.44       151.06 o                         
  -2   7   8       4988.59       5070.15        79.89 o                         
  -1   7   8       5279.25       5313.99       124.13 o                         
   0   7   8       6430.98       6394.14        98.00 o                         
   1   7   8       3239.84       3249.43        82.14 o                         
   2   7   8       2640.56       2618.78        79.91 o                         
   3   7   8       1382.92       1323.49        76.98 o                         
   4   7   8       1103.14       1095.84        97.27 o                         
 -11   8   8        400.80        393.77        25.22 o                         
 -10   8   8        101.51         85.83        11.80 o                         
  -9   8   8        153.50        148.73        14.89 o                         
  -8   8   8        108.74         83.84        11.09 o                         
  -7   8   8         36.23         33.84         8.18 o                         
  -6   8   8        647.38        625.93        20.68 o                         
  -5   8   8        693.80        700.06        25.07 o                         
  -4   8   8         21.64         16.79         6.12 o                         
  -3   8   8        133.90        134.55        10.38 o                         
  -2   8   8       2769.56       2750.87        51.78 o                         
  -1   8   8       2913.16       2954.17        55.03 o                         
   0   8   8       4571.55       4734.10       108.02 o                         
   1   8   8       2649.13       2623.74        73.13 o                         
   2   8   8       3343.33       3310.05        88.00 o                         
   3   8   8       2767.52       2744.48        93.09 o                         
   4   8   8       3407.88       3472.76       146.23 o                         
 -11   9   8       3621.52       3614.28        80.32 o                         
 -10   9   8       2186.52       2122.13        55.26 o                         
  -9   9   8       2117.11       2218.69        55.51 o                         
  -8   9   8       6506.69       6480.14       135.74 o                         
  -7   9   8       4987.47       5073.00       110.71 o                         
  -6   9   8       1023.44       1122.58        34.25 o                         
  -5   9   8       4372.89       4425.47        83.68 o                         
  -4   9   8       5488.64       5593.83        90.65 o                         
  -3   9   8        756.01        731.63        29.86 o                         
  -2   9   8       3064.51       3169.87        67.81 o                         
  -1   9   8        971.24        970.57        33.35 o                         
   0   9   8       1655.50       1707.95        57.01 o                         
   1   9   8       1957.39       2017.28        65.81 o                         
   2   9   8        528.86        500.98        45.66 o                         
   3   9   8        158.62        118.73        21.90 o                         
 -10  10   8         37.07         28.17         7.75 o                         
  -9  10   8         83.05         43.10        12.29 o                         
  -8  10   8        524.91        494.17        30.55 o                         
  -7  10   8       1018.80       1022.46        43.92 o                         
  -6  10   8       1353.24       1376.91        39.65 o                         
  -5  10   8       1861.28       1802.88        58.06 o                         
  -4  10   8       2480.09       2466.13        51.56 o                         
  -3  10   8       4453.49       4576.63        72.74 o                         
  -2  10   8       3377.16       3427.84        64.21 o                         
  -1  10   8       2425.78       2476.03        59.91 o                         
   0  10   8       3643.77       3734.43        80.63 o                         
   1  10   8       3785.84       3875.20       100.19 o                         
   2  10   8       4449.03       4263.81       208.71 o                         
 -10  11   8       2598.20       2687.44        85.83 o                         
  -9  11   8       4357.06       4475.64       108.43 o                         
  -8  11   8       4697.41       4714.95       110.51 o                         
  -7  11   8       2424.67       2609.34        72.33 o                         
  -6  11   8       2471.60       2458.46        68.63 o                         
  -5  11   8       3542.33       3590.51        68.77 o                         
  -4  11   8       3816.74       3871.75        72.31 o                         
  -3  11   8       1187.29       1204.42        40.32 o                         
  -2  11   8        268.87        242.21        19.92 o                         
  -1  11   8         71.61         76.18        11.56 o                         
   0  11   8        647.68        621.21        30.53 o                         
   1  11   8          9.65         -5.80        13.53 o                         
  -9  12   8        992.56        983.00        42.47 o                         
  -8  12   8       3422.22       3497.89        91.32 o                         
  -7  12   8       3598.20       3718.81        96.88 o                         
  -6  12   8       1865.53       1915.10        60.29 o                         
  -5  12   8       3086.15       3155.29        64.59 o                         
  -4  12   8       5319.79       5481.78       103.60 o                         
  -3  12   8       5651.07       6007.96       117.34 o                         
  -2  12   8       3999.49       4017.84        86.93 o                         
  -1  12   8       3358.64       3446.72        78.96 o                         
   0  12   8       4098.31       4184.31       129.93 o                         
  -8  13   8        495.20        536.60        75.37 o                         
  -7  13   8        116.17        125.16        16.49 o                         
  -6  13   8       1336.89       1358.59        50.05 o                         
  -5  13   8       2011.78       2007.47        49.21 o                         
  -4  13   8        173.39        152.25        16.54 o                         
  -3  13   8         64.66         30.73         9.38 o                         
  -2  13   8         22.25         40.28        12.88 o                         
  -5  14   8       4299.51       4362.85       116.42 o                         
   0 -15   9       1059.84       1026.58        46.46 o                         
   1 -15   9       3495.46       3595.59       219.34 o                         
  -2 -14   9       1910.39       2092.29       149.45 o                         
  -1 -14   9       1140.40       1287.59        45.71 o                         
   0 -14   9       1326.85       1421.98        63.86 o                         
   1 -14   9       1576.66       1560.94        50.29 o                         
   4 -14   9       2050.95       2054.15        72.63 o                         
   5 -14   9       1385.34       1499.23        53.30 o                         
   6 -14   9       4290.55       4680.65       114.54 o                         
  -3 -13   9       4025.05       3905.30       113.42 o                         
  -2 -13   9       1032.59       1057.55        40.94 o                         
  -1 -13   9        408.75        386.18        25.17 o                         
   0 -13   9       2680.34       2692.22        90.90 o                         
   1 -13   9       2090.54       2009.54        90.83 o                         
   3 -13   9          9.34         13.55         8.28 o                         
   4 -13   9        134.34        143.36        23.48 o                         
   5 -13   9         19.81         16.67        10.00 o                         
   6 -13   9        412.41        455.73        32.79 o                         
   7 -13   9        774.03       1065.47       161.04 o                         
  -4 -12   9       1241.88       1189.59        52.50 o                         
  -3 -12   9       1855.96       1898.92        48.96 o                         
  -2 -12   9       2000.85       2125.90        51.87 o                         
  -1 -12   9       1626.41       1662.99        43.46 o                         
   0 -12   9       4519.14       4489.07        84.47 o                         
   1 -12   9       5913.87       5892.31       105.62 o                         
   2 -12   9       5564.99       5847.22       153.76 o                         
   3 -12   9       3287.24       3408.05        85.10 o                         
   4 -12   9       3226.98       3173.69        82.57 o                         
   5 -12   9       4929.88       4932.96        98.68 o                         
   6 -12   9       6809.08       7157.44       188.75 o                         
   7 -12   9       2462.23       2525.75        69.05 o                         
  -5 -11   9       1898.66       1872.38        57.10 o                         
  -4 -11   9       2459.22       2470.25        57.61 o                         
  -3 -11   9        559.84        513.92        24.83 o                         
  -2 -11   9        661.75        655.52        38.23 o                         
  -1 -11   9        758.68        738.47        27.37 o                         
   0 -11   9        213.58        195.14        13.94 o                         
   1 -11   9         52.02         51.79         9.12 o                         
   2 -11   9         29.82         36.82         6.60 o                         
   3 -11   9        344.57        313.10        21.19 o                         
   4 -11   9         79.42         89.90        12.88 o                         
   5 -11   9        605.93        630.24        31.12 o                         
   6 -11   9       1870.71       1926.90        53.29 o                         
   7 -11   9       1404.33       1408.33        44.68 o                         
   8 -11   9        138.79        130.12        30.92 o                         
  -6 -10   9       1211.88       1187.93        34.62 o                         
  -5 -10   9       1776.23       1768.32        43.63 o                         
  -4 -10   9       3690.06       3717.50        73.57 o                         
  -3 -10   9       4931.33       5131.04        95.58 o                         
  -2 -10   9       4581.28       4888.53        89.28 o                         
  -1 -10   9       5829.29       5923.70       104.46 o                         
   0 -10   9      10333.39      10514.10       166.71 o                         
   1 -10   9       5157.74       5264.66        77.36 o                         
   2 -10   9       6331.42       6471.40       100.31 o                         
   3 -10   9       5290.45       5238.67        98.24 o                         
   4 -10   9       6947.60       7164.58       127.21 o                         
   5 -10   9       4766.95       4766.60        94.79 o                         
   6 -10   9       1947.68       1928.01        52.99 o                         
   7 -10   9       1373.16       1392.38        44.64 o                         
   8 -10   9       1387.51       1266.54        45.45 o                         
  -7  -9   9        809.50        763.00        30.38 o                         
  -6  -9   9        599.26        580.01        24.51 o                         
  -5  -9   9        662.21        620.92        25.57 o                         
  -4  -9   9        708.68        658.41        23.96 o                         
  -3  -9   9        395.22        339.52        18.38 o                         
  -2  -9   9          1.60         -1.73         5.55 o                         
  -1  -9   9        505.52        481.11        21.94 o                         
   0  -9   9        156.60        150.25        10.48 o                         
   1  -9   9        345.25        343.20        17.89 o                         
   2  -9   9        935.94        881.71        25.27 o                         
   3  -9   9       1543.79       1463.96        41.26 o                         
   4  -9   9       2809.00       2743.90        62.64 o                         
   5  -9   9       5337.91       5577.49       105.53 o                         
   6  -9   9       4372.40       4626.15        93.69 o                         
   7  -9   9       2077.46       2031.29        55.67 o                         
   8  -9   9       2079.61       2082.67        57.19 o                         
  -7  -8   9       3652.22       3703.54        71.65 o                         
  -6  -8   9       4061.97       4038.11        73.61 o                         
  -5  -8   9       3180.62       3251.29        61.63 o                         
  -4  -8   9       6523.32       6401.28       100.45 o                         
  -3  -8   9       7421.09       7499.55       112.95 o                         
  -2  -8   9       5617.08       5799.01       100.44 o                         
  -1  -8   9       8306.47       8453.14       137.65 o                         
   0  -8   9       5579.58       5570.15        79.00 o                         
   1  -8   9       3251.96       3318.12        60.64 o                         
   2  -8   9       3835.16       3850.33        66.02 o                         
   3  -8   9        908.17        936.87        36.33 o                         
   4  -8   9       2481.73       2438.52        57.33 o                         
   5  -8   9       2672.81       2697.86        62.76 o                         
   6  -8   9        437.03        451.63        28.90 o                         
   7  -8   9        316.97        312.40        23.36 o                         
   8  -8   9        287.37        239.62        20.01 o                         
  -8  -7   9       1157.95       1020.86        31.13 o                         
  -7  -7   9         12.56         16.95         6.67 o                         
  -6  -7   9         99.33         80.64        11.35 o                         
  -5  -7   9          2.02         12.46         6.08 o                         
  -4  -7   9        263.64        235.82        24.02 o                         
  -3  -7   9       1241.42       1233.54        30.59 o                         
  -2  -7   9        637.35        609.47        28.92 o                         
  -1  -7   9       1592.93       1540.75        30.97 o                         
   0  -7   9       2206.62       2249.91        43.51 o                         
   1  -7   9       4766.05       4760.12        91.18 o                         
   2  -7   9       3414.51       3322.85        59.18 o                         
   3  -7   9       2645.64       2644.45        59.08 o                         
   4  -7   9       4661.61       4942.05       108.91 o                         
   5  -7   9       4842.30       4918.08        95.03 o                         
   6  -7   9       2584.86       2692.40        64.26 o                         
   7  -7   9       4620.45       4923.61        99.47 o                         
   8  -7   9       4150.15       4174.60        90.38 o                         
  -9  -6   9       2848.36       3045.03       174.57 o                         
  -8  -6   9       5772.45       5691.42        95.39 o                         
  -7  -6   9       4002.10       4043.86        65.68 o                         
  -6  -6   9       2785.07       2759.07        58.34 o                         
  -5  -6   9       8825.50       8841.57       129.26 o                         
  -4  -6   9       9144.59       9496.38       135.74 o                         
  -3  -6   9       6360.74       6411.81        96.55 o                         
  -2  -6   9       5778.32       5682.86        86.52 o                         
  -1  -6   9       6301.02       6462.15        88.14 o                         
   0  -6   9       8202.45       8396.94       120.09 o                         
   1  -6   9       5379.58       5263.22       139.09 o                         
   2  -6   9       2075.61       2023.50        41.55 o                         
   3  -6   9        330.39        334.35        34.31 o                         
   4  -6   9        946.72        995.62        33.04 o                         
   5  -6   9        616.77        618.28        26.86 o                         
   6  -6   9         14.78         37.38         9.73 o                         
   7  -6   9         22.82         25.00         9.06 o                         
   8  -6   9        542.92        571.11        32.98 o                         
  -9  -5   9         21.26         28.71         9.63 o                         
  -8  -5   9        793.44        843.64        24.58 o                         
  -7  -5   9        187.07        197.99        24.78 o                         
  -6  -5   9        117.58        116.52        11.09 o                         
  -5  -5   9        257.91        219.66        17.59 o                         
  -4  -5   9       2054.59       1961.01        39.88 o                         
  -3  -5   9       5711.55       5630.01        77.60 o                         
  -2  -5   9       5064.97       5032.83        77.99 o                         
  -1  -5   9       3901.57       3878.09        58.15 o                         
   0  -5   9       6666.88       6529.24       112.62 o                         
   1  -5   9      14553.04      15070.44       332.49 o                         
   2  -5   9       8948.38       8799.87       141.86 o                         
   3  -5   9       4738.38       4892.77        79.18 o                         
   4  -5   9      10345.71      10352.29       168.18 o                         
   5  -5   9      10814.16      10773.04       176.18 o                         
   6  -5   9       6809.50       6860.75       143.77 o                         
   7  -5   9       3341.09       3271.18        74.71 o                         
   8  -5   9       3116.77       3110.94        74.01 o                         
  -9  -4   9       4048.13       3973.34        84.25 o                         
  -8  -4   9       2611.87       2640.28        53.67 o                         
  -7  -4   9       1299.82       1313.68        35.78 o                         
  -6  -4   9       5456.51       5567.39        87.70 o                         
  -5  -4   9       9398.44       9563.38       135.16 o                         
  -4  -4   9       1461.49       1404.53        28.63 o                         
  -3  -4   9        616.45        585.86        16.29 o                         
  -2  -4   9       5071.36       4861.40        93.71 o                         
  -1  -4   9       4777.97       4816.66        74.81 o                         
   0  -4   9       3004.78       2884.76        50.25 o                         
   1  -4   9         41.16         60.16        10.76 o                         
   2  -4   9         24.98         32.40         6.64 o                         
   3  -4   9        881.28        861.46        36.08 o                         
   4  -4   9        336.45        289.95        29.85 o                         
   5  -4   9        829.85        823.56        31.37 o                         
   6  -4   9       1157.38       1167.93        44.70 o                         
   7  -4   9        900.51        895.14        39.94 o                         
   8  -4   9        759.96        752.86        36.58 o                         
 -10  -3   9        399.87        330.36        22.88 o                         
  -9  -3   9       1119.08       1081.40        36.72 o                         
  -8  -3   9       1343.89       1341.57        35.40 o                         
  -7  -3   9        631.91        608.76        22.81 o                         
  -6  -3   9       1622.79       1560.56        34.65 o                         
  -5  -3   9       3010.19       2953.17        51.98 o                         
  -4  -3   9       7923.22       7946.07       101.87 o                         
  -3  -3   9       7404.55       7205.61       102.76 o                         
  -2  -3   9       2722.37       2588.70        41.88 o                         
  -1  -3   9       7498.49       7413.84       153.84 o                         
   0  -3   9      16598.41      16351.72       215.00 o                         
   1  -3   9       8042.03       8131.38       347.68 o                         
   2  -3   9       7613.69       7592.09       125.07 o                         
   3  -3   9       7747.11       7559.77       125.32 o                         
   4  -3   9      11576.75      11903.56       218.73 o                         
   5  -3   9       5155.88       5229.10       114.20 o                         
   6  -3   9       1842.36       1840.12        63.70 o                         
   7  -3   9       2903.31       2926.87        69.72 o                         
   8  -3   9       2623.43       2637.86        77.92 o                         
 -10  -2   9       4227.69       4206.13        88.31 o                         
  -9  -2   9       2152.67       2148.58        82.47 o                         
  -8  -2   9        923.79        915.46        26.78 o                         
  -7  -2   9       1005.16       1006.39        41.44 o                         
  -6  -2   9       5679.30       5656.43        86.44 o                         
  -5  -2   9       2746.64       2718.13        42.88 o                         
  -4  -2   9        102.67         90.88         8.69 o                         
  -3  -2   9       1223.88       1205.28        26.70 o                         
  -2  -2   9       3976.21       3989.69        80.76 o                         
  -1  -2   9        463.29        502.68        14.23 o                         
   0  -2   9        175.75        194.50        10.53 o                         
   1  -2   9       3120.44       3145.70        93.40 o                         
   2  -2   9        243.00        230.57        23.43 o                         
   3  -2   9         56.41         71.32         9.63 o                         
   4  -2   9       4480.30       4472.00        99.70 o                         
   5  -2   9       3668.98       3553.71        79.65 o                         
   6  -2   9       1003.46        967.23        44.54 o                         
   7  -2   9       1546.74       1426.14        52.70 o                         
   8  -2   9       2052.19       1864.13       148.48 o                         
 -10  -1   9       1704.16       1743.08        49.03 o                         
  -9  -1   9       3190.15       3129.37        68.58 o                         
  -8  -1   9       3043.65       3059.11        56.37 o                         
  -7  -1   9       3613.69       3578.15        61.26 o                         
  -6  -1   9      17563.49      17483.89       208.26 o                         
  -5  -1   9      14954.51      14876.68       178.06 o                         
  -4  -1   9       7016.34       6988.66        89.90 o                         
  -3  -1   9       6201.26       6040.24        87.64 o                         
  -2  -1   9      16437.61      16033.73       190.34 o                         
  -1  -1   9      25816.49      25795.10       387.38 o                         
   0  -1   9       9768.84       9968.52       124.42 o                         
   1  -1   9       3365.10       3422.82        57.42 o                         
   2  -1   9       4762.65       4726.80        84.41 o                         
   3  -1   9       4780.36       4746.25        78.06 o                         
   4  -1   9       2784.90       2751.66        61.53 o                         
   5  -1   9        733.38        683.91        28.31 o                         
   6  -1   9       2103.12       1926.75       115.38 o                         
   7  -1   9       1829.72       1893.27       194.22 o                         
 -11   0   9       1534.59       1507.87        45.04 o                         
 -10   0   9       1347.26       1328.99        40.89 o                         
  -9   0   9        194.17        183.20        16.47 o                         
  -8   0   9       1194.12       1150.44        31.52 o                         
  -7   0   9       3548.37       3459.66        52.92 o                         
  -6   0   9       1805.85       1832.67        32.55 o                         
  -5   0   9        325.82        307.59        11.78 o                         
  -4   0   9          9.60         16.21         6.19 o                         
  -3   0   9         64.59         64.35         5.35 o                         
  -2   0   9        290.12        282.63        11.30 o                         
  -1   0   9       2935.41       2864.88        44.33 o                         
   0   0   9       3254.46       3165.39        47.83 o                         
   1   0   9       1941.79       1872.13        41.80 o                         
   2   0   9       1030.24       1038.81        31.52 o                         
   3   0   9      11339.79      11361.09       171.58 o                         
   4   0   9       7164.41       7102.34       137.53 o                         
   5   0   9       3897.92       3706.48        89.04 o                         
   6   0   9        810.16        790.23        88.90 o                         
   7   0   9       3690.84       3573.72       142.69 o                         
 -11   1   9       1947.42       1906.00        51.74 o                         
 -10   1   9       3639.40       3699.23        78.30 o                         
  -9   1   9       2528.46       2504.40        57.83 o                         
  -8   1   9       2878.09       2664.52        76.43 o                         
  -7   1   9       5141.10       5118.19        71.67 o                         
  -6   1   9       5252.94       5294.36        79.91 o                         
  -5   1   9       5421.35       5269.36        70.96 o                         
  -4   1   9       6269.46       6291.67        81.65 o                         
  -3   1   9      14852.80      15072.54       153.95 o                         
  -2   1   9      15563.94      15822.54       188.14 o                         
  -1   1   9       5347.83       5204.26       122.85 o                         
   0   1   9       3830.30       3892.63        56.53 o                         
   1   1   9       7356.40       7401.26       107.87 o                         
   2   1   9      10381.61      10226.21       144.42 o                         
   3   1   9       6189.22       6004.85        93.87 o                         
   4   1   9        432.64        376.76        21.61 o                         
   5   1   9        809.00        727.97        41.53 o                         
   6   1   9       1440.68       1336.32        59.74 o                         
   7   1   9         27.17         26.73        11.84 o                         
 -11   2   9        344.28        338.84        23.30 o                         
 -10   2   9        137.03        149.41        14.40 o                         
  -9   2   9         33.72         30.33         9.95 o                         
  -8   2   9        263.94        195.39        17.67 o                         
  -7   2   9         17.70         26.57         4.88 o                         
  -6   2   9        635.45        574.99        15.96 o                         
  -5   2   9       1244.84       1235.92        24.23 o                         
  -4   2   9        401.79        398.62        12.17 o                         
  -3   2   9       3352.83       3437.77        45.55 o                         
  -2   2   9       4560.84       4458.20        64.36 o                         
  -1   2   9       6410.60       6306.18        83.62 o                         
   0   2   9       2291.93       2234.77        37.48 o                         
   1   2   9       2218.35       2305.29        44.10 o                         
   2   2   9       4909.41       4883.87        86.82 o                         
   3   2   9       9543.10       9486.00       176.75 o                         
   4   2   9       3466.36       3410.28       136.35 o                         
   5   2   9       3244.00       3123.15        98.66 o                         
   6   2   9       5249.15       5143.50       144.94 o                         
 -11   3   9       3201.01       3226.60        86.75 o                         
 -10   3   9       3496.61       3546.15        89.72 o                         
  -9   3   9       5155.12       5054.79        82.62 o                         
  -8   3   9       5542.17       5386.13       102.76 o                         
  -7   3   9       5973.82       5926.86        80.88 o                         
  -6   3   9       4231.07       4228.84        60.49 o                         
  -5   3   9       3009.50       2922.03        44.45 o                         
  -4   3   9       5732.81       5672.47        74.92 o                         
  -3   3   9       4690.90       4749.16        55.39 o                         
  -2   3   9       3149.60       3108.50        55.02 o                         
  -1   3   9       4067.98       4133.03        80.42 o                         
   0   3   9       2354.61       2331.54        38.90 o                         
   1   3   9       3193.91       3105.40        61.07 o                         
   2   3   9       1107.33       1075.57        53.85 o                         
   3   3   9         42.55         65.83         9.38 o                         
   4   3   9        148.75        129.58        15.55 o                         
   5   3   9        582.98        538.13        41.63 o                         
   6   3   9         24.59         31.31        12.66 o                         
 -11   4   9          7.08         27.15         9.41 o                         
 -10   4   9         99.56        114.43        16.58 o                         
  -9   4   9       1193.80       1117.58        34.63 o                         
  -8   4   9       1138.38       1105.62        43.24 o                         
  -7   4   9       1770.92       1749.81        36.93 o                         
  -6   4   9       2559.03       2436.85        45.04 o                         
  -5   4   9       2643.54       2521.62        45.27 o                         
  -4   4   9       3418.44       3295.57        54.20 o                         
  -3   4   9       7112.95       7199.92        93.06 o                         
  -2   4   9       6981.33       7271.97        94.29 o                         
  -1   4   9       4984.98       4907.54        79.99 o                         
   0   4   9       4827.61       4906.98       104.62 o                         
   1   4   9       7516.39       7680.24       146.77 o                         
   2   4   9      10441.75      10508.63       165.55 o                         
   3   4   9       6677.24       6633.29       132.85 o                         
   4   4   9       3169.74       3233.75        99.23 o                         
   5   4   9       4193.25       4100.95       125.27 o                         
 -11   5   9       3957.65       3947.86       100.13 o                         
 -10   5   9       4294.52       4222.22        85.21 o                         
  -9   5   9       2747.56       2781.56        61.47 o                         
  -8   5   9       4315.21       4253.06        80.96 o                         
  -7   5   9       4827.31       4722.48        83.89 o                         
  -6   5   9       2791.49       2759.45        49.98 o                         
  -5   5   9       2639.71       2644.24        61.74 o                         
  -4   5   9       2122.90       2153.44        43.67 o                         
  -3   5   9       1674.26       1664.40        28.61 o                         
  -2   5   9       2454.31       2388.95        49.74 o                         
  -1   5   9        596.93        542.24        20.32 o                         
   0   5   9         15.38         24.26         6.02 o                         
   1   5   9        281.94        237.34        19.40 o                         
   2   5   9       1471.50       1317.70        65.71 o                         
   3   5   9        302.89        270.93        28.79 o                         
   4   5   9         23.84         23.86        12.52 o                         
   5   5   9       1082.48        892.83        74.08 o                         
 -11   6   9        544.58        489.31        26.17 o                         
 -10   6   9       1747.32       1698.66        56.78 o                         
  -9   6   9       1176.63       1158.93        36.04 o                         
  -8   6   9        741.81        705.02        26.29 o                         
  -7   6   9       2508.73       2344.00        51.74 o                         
  -6   6   9       5182.67       5287.62        93.13 o                         
  -5   6   9       7197.13       7345.89       106.89 o                         
  -4   6   9       8468.34       8742.82       123.02 o                         
  -3   6   9       5810.50       5920.93        82.26 o                         
  -2   6   9       8877.04       9187.75       130.42 o                         
  -1   6   9      10668.11      10644.73       162.95 o                         
   0   6   9       6759.22       6561.51       141.24 o                         
   1   6   9       4491.35       4504.91        98.54 o                         
   2   6   9       4503.16       4609.29       127.59 o                         
   3   6   9       6798.56       6746.99       172.63 o                         
   4   6   9       2122.71       2011.18        76.02 o                         
 -11   7   9       2925.67       2824.77        66.83 o                         
 -10   7   9        474.35        484.35        25.00 o                         
  -9   7   9       1145.33       1139.28        35.77 o                         
  -8   7   9       2721.73       2741.99        60.47 o                         
  -7   7   9       1812.83       1672.23        83.77 o                         
  -6   7   9        678.74        689.37        21.82 o                         
  -5   7   9         12.08         29.10         7.44 o                         
  -4   7   9       1419.70       1446.78        33.82 o                         
  -3   7   9        462.99        445.67        23.62 o                         
  -2   7   9         81.65         85.95         9.42 o                         
  -1   7   9        970.37        941.04        44.51 o                         
   0   7   9        532.34        535.77        22.37 o                         
   1   7   9         32.96         46.01        14.03 o                         
   2   7   9        634.72        599.01        62.49 o                         
   3   7   9       1524.21       1632.96        67.31 o                         
   4   7   9        824.00        827.86       154.60 o                         
 -11   8   9       1845.88       1866.16        51.47 o                         
 -10   8   9       2523.62       2541.43        63.55 o                         
  -9   8   9       1376.24       1424.43        42.17 o                         
  -8   8   9       2477.96       2556.89        58.56 o                         
  -7   8   9       7519.12       7627.14       145.88 o                         
  -6   8   9       3229.70       3372.39        77.49 o                         
  -5   8   9       3759.56       3846.96        74.89 o                         
  -4   8   9       4630.78       4753.15        78.93 o                         
  -3   8   9       5709.02       6012.86        86.76 o                         
  -2   8   9       8463.31       8587.86       126.56 o                         
  -1   8   9       2672.80       2751.45        70.48 o                         
   0   8   9       2190.92       2225.07        64.66 o                         
   1   8   9       5601.97       5737.07       153.01 o                         
   2   8   9       4045.92       4013.06       120.08 o                         
   3   8   9       2386.93       2202.60        82.52 o                         
 -11   9   9        260.65        244.02        23.13 o                         
 -10   9   9        133.07        155.94        15.20 o                         
  -9   9   9       1514.75       1435.43        48.07 o                         
  -8   9   9        851.07        834.24        35.98 o                         
  -7   9   9         50.89         71.84        12.97 o                         
  -6   9   9        861.06        872.81        30.26 o                         
  -5   9   9       1347.15       1216.80        40.38 o                         
  -4   9   9         13.24         21.71         6.83 o                         
  -3   9   9        889.36        872.02        24.96 o                         
  -2   9   9       2938.30       3048.95        67.15 o                         
  -1   9   9       2255.11       2357.62        57.44 o                         
   0   9   9        450.15        414.09        37.28 o                         
   1   9   9       2435.15       2341.61       112.41 o                         
   2   9   9       3063.49       3004.90       100.68 o                         
 -10  10   9        860.61        837.41        32.30 o                         
  -9  10   9       3281.08       3231.22        85.14 o                         
  -8  10   9       8975.70       9313.67       184.19 o                         
  -7  10   9       5385.23       5442.83       119.65 o                         
  -6  10   9        973.02       1065.00        34.84 o                         
  -5  10   9       2920.17       2971.45        59.55 o                         
  -4  10   9       5688.11       5767.55       105.19 o                         
  -3  10   9       4064.85       4145.53        74.13 o                         
  -2  10   9        975.24        962.51        34.38 o                         
  -1  10   9       1340.14       1397.18        44.30 o                         
   0  10   9       2536.40       2540.25        89.36 o                         
   1  10   9       2375.12       2261.38       137.53 o                         
 -10  11   9         42.94         26.41        19.97 o                         
  -9  11   9          4.65         19.33         9.43 o                         
  -8  11   9        485.47        428.58        39.43 o                         
  -7  11   9       1153.72       1171.40        44.88 o                         
  -6  11   9        166.07        179.91        16.45 o                         
  -5  11   9        203.19        204.59        18.35 o                         
  -4  11   9       1042.43       1048.94        32.26 o                         
  -3  11   9       4179.87       4370.65        91.30 o                         
  -2  11   9       1588.67       1670.31        55.60 o                         
  -1  11   9        418.98        402.53        29.17 o                         
   0  11   9       3177.71       2951.51       134.96 o                         
  -9  12   9       5923.20       5776.99       249.94 o                         
  -8  12   9       1768.04       1827.32        59.63 o                         
  -7  12   9       1018.69       1043.73        48.02 o                         
  -6  12   9       2810.04       2832.03       121.82 o                         
  -5  12   9       4817.92       4971.18        89.35 o                         
  -4  12   9       1933.62       1972.93        47.71 o                         
  -3  12   9        647.02        607.13        34.87 o                         
  -2  12   9        379.17        354.35        24.95 o                         
  -1  12   9        577.53        678.96        53.47 o                         
  -7  13   9        789.73        722.34        42.02 o                         
  -6  13   9        557.87        532.44        33.89 o                         
  -5  13   9       2417.28       2338.53        54.11 o                         
  -4  13   9       4303.14       4449.86        96.61 o                         
  -3  13   9       2788.95       2871.41       119.12 o                         
  -1 -14  10       2048.73       2117.46        64.06 o                         
   0 -14  10       2932.34       3023.75       117.97 o                         
   1 -14  10       3577.89       3620.76       203.56 o                         
   4 -14  10        653.69        638.47        35.67 o                         
   5 -14  10       1116.65       1075.19        58.32 o                         
  -3 -13  10        567.67        532.41        65.06 o                         
  -2 -13  10        985.64        925.34        32.22 o                         
  -1 -13  10       1316.94       1310.53        57.48 o                         
   0 -13  10       2924.05       3006.42        65.50 o                         
   1 -13  10       3125.75       3156.79        75.11 o                         
   2 -13  10       2080.41        931.48        61.84 o                         
   3 -13  10       2888.63       2730.80       155.98 o                         
   4 -13  10       1065.08       1023.32        42.27 o                         
   5 -13  10       2511.88       2529.30        75.19 o                         
   6 -13  10       3954.26       4090.63       105.27 o                         
  -4 -12  10       2202.31       2208.18        72.74 o                         
  -3 -12  10       2079.69       2108.36        53.15 o                         
  -2 -12  10       2376.54       2358.59        61.18 o                         
  -1 -12  10       1613.27       1624.79        43.58 o                         
   0 -12  10       1453.13       1393.70        43.75 o                         
   1 -12  10       1508.50       1533.99        36.89 o                         
   2 -12  10        654.08        706.47        30.71 o                         
   3 -12  10        487.51        496.93        28.07 o                         
   4 -12  10        846.80        834.42        33.59 o                         
   5 -12  10        365.49        291.06        24.17 o                         
   6 -12  10         61.07         52.05        12.74 o                         
   7 -12  10          5.38         -9.66        16.10 o                         
  -5 -11  10        612.53        555.60        25.94 o                         
  -4 -11  10        793.66        742.83        29.37 o                         
  -3 -11  10       1524.47       1479.71        51.14 o                         
  -2 -11  10       2280.78       2289.31        53.74 o                         
  -1 -11  10       6025.33       6168.50       140.71 o                         
   0 -11  10       3518.63       3597.83        73.84 o                         
   1 -11  10       3819.48       3733.75        86.28 o                         
   2 -11  10       5843.21       5928.77       125.50 o                         
   3 -11  10       4876.17       5008.60        98.01 o                         
   4 -11  10       4291.40       4481.67        91.86 o                         
   5 -11  10       5518.86       5840.57       113.37 o                         
   6 -11  10       2735.23       2887.87        70.65 o                         
   7 -11  10       4559.16       4843.18       102.74 o                         
  -6 -10  10       2252.16       2257.01        60.52 o                         
  -5 -10  10       1208.25       1206.58        37.34 o                         
  -4 -10  10        937.47        906.48        31.73 o                         
  -3 -10  10       1442.12       1445.59        47.03 o                         
  -2 -10  10        623.78        614.45        25.25 o                         
  -1 -10  10        693.20        683.23        26.42 o                         
   0 -10  10       1245.68       1269.30        32.83 o                         
   1 -10  10        858.67        836.59        26.05 o                         
   2 -10  10        374.69        389.29        19.23 o                         
   3 -10  10         32.48         23.57         8.28 o                         
   4 -10  10        467.06        498.31        28.89 o                         
   5 -10  10         99.47        120.82        14.74 o                         
   6 -10  10        260.75        245.88        20.81 o                         
   7 -10  10        448.53        409.34        27.35 o                         
  -7  -9  10       3244.88       3246.77       106.56 o                         
  -6  -9  10       2479.47       2475.04        57.98 o                         
  -5  -9  10       1178.56       1114.19        53.00 o                         
  -4  -9  10       2192.50       2267.59        74.42 o                         
  -3  -9  10       5841.26       6067.39       107.59 o                         
  -2  -9  10       5497.64       5794.33       103.39 o                         
  -1  -9  10       2630.26       2720.66        67.99 o                         
   0  -9  10       1350.31       1355.84        30.29 o                         
   1  -9  10       5708.43       5865.23       122.23 o                         
   2  -9  10       6524.61       6716.40       115.01 o                         
   3  -9  10       6321.14       6289.63       114.89 o                         
   4  -9  10       2922.80       3067.92        69.65 o                         
   5  -9  10       3729.31       3929.08        84.03 o                         
   6  -9  10       3328.68       3421.25        78.34 o                         
   7  -9  10       2953.55       2941.81        71.98 o                         
  -7  -8  10        811.26        760.50        28.60 o                         
  -6  -8  10        110.06        110.90        13.00 o                         
  -5  -8  10        673.08        659.08        28.41 o                         
  -4  -8  10       1788.14       1762.02        52.45 o                         
  -3  -8  10        519.08        384.04        24.18 o                         
  -2  -8  10         53.75         80.09        10.19 o                         
  -1  -8  10        619.84        519.83        17.71 o                         
   0  -8  10        108.49        117.75        11.19 o                         
   1  -8  10         38.09         63.30        15.07 o                         
   2  -8  10       4425.17       4318.72        76.74 o                         
   3  -8  10       1785.24       1739.76        47.13 o                         
   4  -8  10        669.18        697.78        29.91 o                         
   5  -8  10       1755.88       1740.41        49.42 o                         
   6  -8  10       2582.38       2517.04        63.46 o                         
   7  -8  10       2416.11       2382.20        62.85 o                         
   8  -8  10       1712.53       1685.16        72.04 o                         
  -8  -7  10       3324.18       3493.37        74.29 o                         
  -7  -7  10       3268.92       3241.49        68.67 o                         
  -6  -7  10       1346.05       1330.47        38.09 o                         
  -5  -7  10       4583.56       4721.61        87.86 o                         
  -4  -7  10       8196.45       8257.22       136.29 o                         
  -3  -7  10      10112.07       9929.38       158.77 o                         
  -2  -7  10       5777.10       5909.61       103.17 o                         
  -1  -7  10       4509.61       4697.95        69.96 o                         
   0  -7  10      11526.90      11814.11       178.64 o                         
   1  -7  10      13994.26      13756.72       262.30 o                         
   2  -7  10       4698.13       4702.44        78.38 o                         
   3  -7  10        763.94        783.83        32.98 o                         
   4  -7  10       1273.75       1314.96        40.70 o                         
   5  -7  10       5897.37       5779.75       110.06 o                         
   6  -7  10       1802.60       1880.62        53.06 o                         
   7  -7  10         98.69         84.77        14.09 o                         
   8  -7  10         23.86         56.07         9.55 o                         
  -8  -6  10        288.54        287.03        18.46 o                         
  -7  -6  10         11.99          4.68         8.00 o                         
  -6  -6  10        122.85        117.79        14.79 o                         
  -5  -6  10       1173.16       1177.09        34.13 o                         
  -4  -6  10         28.04         24.72         7.26 o                         
  -3  -6  10       2897.83       2806.58        58.58 o                         
  -2  -6  10       2280.24       2126.80        58.11 o                         
  -1  -6  10        261.00        264.22        18.34 o                         
   0  -6  10       1715.18       1766.92        37.40 o                         
   1  -6  10       9522.77       9842.03       323.74 o                         
   2  -6  10       3962.47       3856.39        75.28 o                         
   3  -6  10        467.67        464.88        25.93 o                         
   4  -6  10       6226.63       5942.89       110.49 o                         
   5  -6  10       6737.52       6783.43       124.18 o                         
   6  -6  10       3019.46       3045.04        71.85 o                         
   7  -6  10       2834.50       2862.97        70.76 o                         
   8  -6  10       2007.02       2163.95        75.30 o                         
  -9  -5  10       3319.48       3303.00        89.98 o                         
  -8  -5  10       3612.62       3623.54        68.41 o                         
  -7  -5  10       2167.58       2327.72        68.70 o                         
  -6  -5  10       4154.63       4261.19        80.36 o                         
  -5  -5  10       9547.48       9847.24       156.44 o                         
  -4  -5  10       7994.57       8157.12       132.61 o                         
  -3  -5  10       4910.93       4891.47        77.42 o                         
  -2  -5  10       3380.47       3314.81        89.49 o                         
  -1  -5  10       5957.27       6056.32        92.30 o                         
   0  -5  10       9814.72       9958.46       140.53 o                         
   1  -5  10       2980.36       2953.36        86.47 o                         
   2  -5  10       1248.52       1161.59        33.66 o                         
   3  -5  10       3029.23       2942.27        80.70 o
[truncated: 168,076 more chars]
